# Supplementary material for: Dynamics and stabilization of the rumen microbiome in yearling Tibetan sheep
Source: Sci Rep. 2019 Dec 23;9:19620. doi: 10.1038/s41598-019-56206-3 (PMC6927978; doi:10.1038/s41598-019-56206-3)
Supplement: Supplementary file 2 — Supplement Table 1 [file 41598_2019_56206_MOESM2_ESM.xlsx]

## Sheet: 1
Supplememt Table 1. Statistics for the sequencing data of 27 lambs' rumen fluid samples.
OTU_num	D0_1	D0_2	D0_3	D2_1	D2_2	D2_3	D7_1	D7_2	D7_3	D14_1	D14_2	D14_3	D28_1	D28_2	D28_3	D42_1	D42_2	D42_3	D56_1	D56_2	D56_3	D70_1	D70_2	D70_3	D360_1	D360_2	D360_3
Total_tag	53301	40877	49072	54197	56944	45715	59784	49169	50030	55974	60974	54494	61320	61218	59350	48435	62376	65014	63824	52565	49312	52980	51470	64185	59430	53564	51106
Uniq_tag	1798	2602	3698	481	851	881	2936	2385	3276	2229	2780	2040	3042	3319	2535	3042	3319	2962	5479	2599	2785	2551	3629	3296	5807	6647	3606
Tax_tag	51503	38275	45343	53716	56093	44765	56848	46784	46754	53745	58194	52454	58278	57899	56815	45381	59057	62052	58345	49966	46527	50429	47841	60883	53623	46917	47499
Unclassified_tag	0	0	31	0	0	69	0	0	0	0	0	0	0	0	0	12	0	0	0	0	0	0	0	6	0	0	1
OTU_1	169	68	655	1	0	2	12695	1380	2135	12053	1672	511	4594	8495	2857	733	5085	1132	781	817	1225	993	1518	1157	875	596	1400	k__Bacteria;p__Bacteroidetes;c__Bacteroidia;o__Bacteroidales;f__Prevotellaceae;g__Prevotella_1;s__Prevotella_ruminicola
OTU_2	2407	836	1405	8077	13777	31480	25	75	69	17	54	53	61	56	12	14	20	13	35	21	12	7	24	26	17	36	14	k__Bacteria;p__Proteobacteria;c__Gammaproteobacteria;o__Pasteurellales;f__Pasteurellaceae;g__Bibersteinia
OTU_3	41	30	20	0	0	0	3330	5368	215	46	1541	1499	1981	673	2375	343	296	3959	50	2307	89	517	602	62	63	75	61	k__Bacteria;p__Bacteroidetes;c__Bacteroidia;o__Bacteroidales;f__p-2534-18B5_gut_group;g__;s__
OTU_4	117	113	275	0	0	6	286	4970	3856	469	562	736	465	1103	2394	367	763	970	599	1469	867	545	318	1804	295	189	240	k__Bacteria;p__Bacteroidetes;c__Bacteroidia;o__Bacteroidales;f__Prevotellaceae;g__Alloprevotella;s__
OTU_5	51	34	195	0	0	0	345	4557	110	294	261	132	1195	385	1806	291	370	4056	939	898	1277	1087	1200	3408	226	221	179	k__Bacteria;p__Bacteroidetes;c__Bacteroidia;o__Bacteroidales;f__Prevotellaceae;g__Prevotella_1;s__
OTU_6	292	469	454	5	20	1	81	74	189	60	535	14798	241	860	81	89	100	89	218	86	82	72	194	96	525	334	147	k__Bacteria;p__Proteobacteria;c__Gammaproteobacteria;o__Aeromonadales;f__Succinivibrionaceae;g__Ruminobacter
OTU_7	83	33	167	0	0	1	3753	2599	481	1212	1543	600	1431	1977	308	204	1808	1193	249	329	192	242	185	243	218	121	211	k__Bacteria;p__Bacteroidetes;c__Bacteroidia;o__Bacteroidales;f__Prevotellaceae;g__Prevotella_1;s__
OTU_8	130	280	325	0	1	1	141	156	188	10338	820	156	1322	203	2697	164	301	271	273	345	150	204	237	314	183	252	174	k__Bacteria;p__Firmicutes;c__Negativicutes;o__Selenomonadales;f__Veillonellaceae;g__Selenomonas_1
OTU_9	446	298	165	10375	5352	2531	4	6	11	4	9	31	4	14	2	1	0	1	4	3	1	0	6	2	1	3	2	k__Bacteria;p__Proteobacteria;c__Gammaproteobacteria;o__Pasteurellales;f__Pasteurellaceae;g__Mannheimia
OTU_10	86	32	32	1	0	0	599	220	137	575	1910	3053	2146	622	736	177	572	571	874	345	1932	443	148	501	228	107	164	k__Bacteria;p__Bacteroidetes;c__Bacteroidia;o__Bacteroidales;f__Prevotellaceae;g__Prevotella_1;s__
OTU_11	82	50	70	1	0	0	3245	2581	1210	1033	707	651	281	623	200	169	235	729	223	212	183	248	131	222	211	116	157	k__Bacteria;p__Bacteroidetes;c__Bacteroidia;o__Bacteroidales;f__Prevotellaceae;g__Prevotellaceae_NK3B31_group;s__rumen_bacterium_NK3B31
OTU_12	61	23	270	0	0	2	724	1046	154	512	4230	292	1645	4834	1784	778	3787	709	2151	821	490	1010	422	491	288	155	227	k__Bacteria;p__Bacteroidetes;c__Bacteroidia;o__Bacteroidales;f__Prevotellaceae;g__Prevotella_1;s__
OTU_13	91	181	250	0	0	1	1284	159	144	87	121	87	114	1327	135	115	2125	3337	232	84	104	156	176	190	142	167	167	k__Bacteria;p__Firmicutes;c__Erysipelotrichia;o__Erysipelotrichales;f__Erysipelotrichaceae;g__Erysipelotrichaceae_UCG-004;s__
OTU_14	1410	6	2	8499	140	44	6	5	1	63	2	11	6	6	6	6	10	1	6	2	3	1	2	5	2	2	3	k__Bacteria;p__Bacteroidetes;c__Bacteroidia;o__Bacteroidales;f__Bacteroidaceae;g__Bacteroides;s__Bacteroides_acidifaciens
OTU_15	69	54	42	0	0	1	133	70	293	152	82	130	6155	103	102	84	1010	82	313	72	105	304	56	104	90	87	81	k__Bacteria;p__Bacteroidetes;c__Bacteroidia;o__Bacteroidales;f__Bacteroidales_S24-7_group;g__;s__
OTU_16	7814	199	300	617	0	11	26	26	65	20	70	76	74	68	20	21	35	26	69	38	20	25	65	20	42	95	37	k__Bacteria;p__Proteobacteria;c__Gammaproteobacteria;o__Pasteurellales;f__Pasteurellaceae
OTU_17	166	219	254	0	0	0	89	41	134	44	2973	412	2827	89	45	186	310	70	155	45	39	74	122	60	114	473	73	k__Bacteria;p__Proteobacteria;c__Gammaproteobacteria;o__Aeromonadales;f__Succinivibrionaceae;g__Succinivibrionaceae_UCG-002;s__
OTU_18	22	9	94	0	0	1	130	120	54	168	283	52	141	228	138	1448	574	1059	786	96	238	1482	101	1903	496	148	1731	k__Bacteria;p__Bacteroidetes;c__Bacteroidia;o__Bacteroidales;f__Prevotellaceae;g__Prevotella_1;s__
OTU_19	64	165	194	1	1	0	107	80	147	103	129	78	575	97	2055	716	187	168	343	730	1240	317	806	273	161	204	143	k__Bacteria;p__Firmicutes;c__Clostridia;o__Clostridiales;f__Ruminococcaceae;g__Ruminococcaceae_UCG-002
OTU_20	124	77	88	0	0	1	88	109	432	44	116	124	79	106	75	398	450	914	280	1648	1319	305	114	622	552	352	414	k__Bacteria;p__Bacteroidetes;c__Bacteroidia;o__Bacteroidales;f__Rikenellaceae;g__Rikenellaceae_RC9_gut_group;s__
OTU_21	31	16	60	0	0	1	99	103	49	106	85	52	4685	162	1262	67	443	86	482	131	76	98	72	108	212	58	70	k__Bacteria;p__Bacteroidetes;c__Bacteroidia;o__Bacteroidales;f__Prevotellaceae;g__Prevotella_1;s__
OTU_22	155	659	0	483	6509	131	0	0	0	2	1	0	0	0	0	1	1	0	0	0	0	1	0	0	0	0	1	k__Bacteria;p__Firmicutes;c__Bacilli;o__Lactobacillales;f__Lactobacillaceae;g__Lactobacillus;s__Lactobacillus_mucosae
OTU_23	82	604	3690	21	288	116	36	15	246	29	1856	362	358	80	35	30	36	38	219	50	41	23	123	44	37	178	47	k__Bacteria;p__Proteobacteria;c__Alphaproteobacteria;o__Sphingomonadales;f__Sphingomonadaceae;g__Sphingomonas;s__Sphingomonas_melonis
OTU_24	84	70	62	0	1	0	79	75	4246	42	99	71	63	357	78	841	90	69	121	111	431	48	190	190	127	106	124	k__Bacteria;p__Bacteroidetes;c__Bacteroidia;o__Bacteroidales;f__Bacteroidales_BS11_gut_group;g__;s__
OTU_25	50	36	47	0	0	1	151	96	471	367	1027	1381	209	120	4859	82	491	614	153	94	58	87	50	196	85	60	80	k__Bacteria;p__Bacteroidetes;c__Bacteroidia;o__Bacteroidales;f__Bacteroidales_S24-7_group;g__;s__
OTU_26	100	52	41	0	0	0	209	102	370	62	185	108	54	321	69	3220	116	75	283	71	748	56	419	287	311	206	132	k__Bacteria;p__Bacteroidetes;c__Bacteroidia;o__Bacteroidales;f__Rikenellaceae;g__SP3-e08;s__
OTU_27	91	41	169	0	0	3	165	470	354	896	101	293	689	154	732	102	165	252	1129	147	114	150	94	787	157	81	106	k__Bacteria;p__Bacteroidetes;c__Bacteroidia;o__Bacteroidales;f__Prevotellaceae
OTU_28	29	893	2	162	8425	33	4	1	4	3	5	3	1	0	3	1	1	0	4	3	5	1	1	2	2	0	0	k__Bacteria;p__Bacteroidetes;c__Bacteroidia;o__Bacteroidales;f__Porphyromonadaceae;g__Porphyromonas
OTU_29	85	56	42	0	0	0	1855	402	64	214	949	79	113	1483	82	400	119	187	381	131	159	107	98	141	141	71	101	k__Bacteria;p__Bacteroidetes;c__Bacteroidia;o__Bacteroidales;f__Prevotellaceae;g__Prevotellaceae_UCG-003;s__
OTU_30	43	31	20	1	0	0	135	104	55	134	283	101	98	95	160	392	252	3009	841	185	277	258	99	99	104	53	128	k__Bacteria;p__Bacteroidetes;c__Bacteroidia;o__Bacteroidales;f__Prevotellaceae
OTU_31	5941	239	216	617	7	4	43	49	105	30	67	89	113	80	31	33	48	39	67	46	17	38	90	36	38	84	26	k__Bacteria;p__Proteobacteria;c__Betaproteobacteria;o__Neisseriales;f__Neisseriaceae
OTU_32	191	559	19	879	5097	262	0	1	5	3	3	19	5	2	0	1	1	1	2	0	2	0	1	1	1	5	2	k__Bacteria;p__Proteobacteria;c__Gammaproteobacteria;o__Pseudomonadales;f__Moraxellaceae;g__Moraxella
OTU_33	67	43	41	0	0	0	275	68	102	1117	122	255	106	1561	1664	60	830	74	94	401	85	59	66	74	84	58	71	k__Bacteria;p__Bacteroidetes;c__Bacteroidia;o__Bacteroidales;f__Bacteroidales_S24-7_group;g__;s__
OTU_34	85	142	210	0	1	0	71	939	197	108	844	192	92	155	1396	177	805	310	148	301	131	177	155	207	155	171	163	k__Bacteria;p__Firmicutes;c__Clostridia;o__Clostridiales;f__Ruminococcaceae;g__Ruminococcus_1;s__Ruminococcus_flavefaciens
OTU_35	149	4517	3116	33	304	296	49	41	144	45	151	266	125	112	40	41	50	51	132	52	45	34	119	50	66	149	73	k__Bacteria;p__Proteobacteria;c__Gammaproteobacteria;o__Oceanospirillales;f__Halomonadaceae;g__Halomonas
OTU_36	27	7	32	0	0	0	99	89	35	114	67	51	102	95	82	99	98	235	224	4067	140	280	74	125	105	155	54	k__Bacteria;p__Bacteroidetes;c__Bacteroidia;o__Bacteroidales;f__Prevotellaceae;g__Prevotella_1;s__
OTU_37	45	108	177	0	1	0	224	66	386	90	328	61	935	70	112	125	285	87	125	154	67	611	190	2989	152	97	53	k__Bacteria;p__Firmicutes;c__Negativicutes;o__Selenomonadales;f__Acidaminococcaceae;g__Succiniclasticum;s__
OTU_38	32	25	55	0	0	0	121	371	162	81	754	93	321	475	160	165	516	563	200	257	324	270	591	314	129	54	120	k__Bacteria;p__Bacteroidetes;c__Bacteroidia;o__Bacteroidales;f__Prevotellaceae;g__Prevotellaceae_UCG-001;s__
OTU_39	25	17	29	0	0	0	43	32	76	30	4381	237	57	43	63	32	46	36	49	633	50	24	30	45	48	51	47	k__Bacteria;p__Bacteroidetes;c__Bacteroidia;o__Bacteroidales;f__Bacteroidales_S24-7_group;g__;s__
OTU_40	36	20	15	0	0	0	75	77	39	75	61	51	94	59	69	55	100	94	81	4179	173	122	57	187	71	47	64	k__Bacteria;p__Bacteroidetes;c__Bacteroidia;o__Bacteroidales;f__Prevotellaceae
OTU_41	33	11	55	0	0	0	460	157	75	1366	325	209	336	527	611	76	168	150	629	386	147	1016	275	136	102	84	227	k__Bacteria;p__Bacteroidetes;c__Bacteroidia;o__Bacteroidales;f__Prevotellaceae;g__Prevotella_1;s__Prevotella_brevis
OTU_42	23	11	11	0	0	0	72	77	33	85	53	47	59	93	62	67	102	78	81	76	54	65	4375	72	62	36	50	k__Bacteria;p__Bacteroidetes;c__Bacteroidia;o__Bacteroidales;f__Prevotellaceae;g__Prevotella_1;s__
OTU_43	38	95	84	0	0	0	53	59	86	48	72	51	76	54	101	192	71	107	202	224	111	2084	204	1746	92	92	64	k__Bacteria;p__Firmicutes;c__Clostridia;o__Clostridiales;f__Ruminococcaceae
OTU_44	16	6	19	0	0	0	91	73	58	84	56	40	78	75	115	2114	691	80	898	86	268	58	134	163	224	46	138	k__Bacteria;p__Bacteroidetes;c__Bacteroidia;o__Bacteroidales;f__Prevotellaceae;g__Prevotella_1;s__
OTU_45	493	1	0	4867	24	1	0	1	0	0	0	0	0	0	1	0	2	0	0	0	1	0	0	0	1	0	0	k__Bacteria;p__Bacteroidetes;c__Bacteroidia;o__Bacteroidales;f__Prevotellaceae
OTU_46	20	8	33	0	0	0	64	54	32	923	75	45	63	267	2009	69	175	263	80	69	100	83	91	945	49	26	46	k__Bacteria;p__Bacteroidetes;c__Bacteroidia;o__Bacteroidales;f__Prevotellaceae;g__Prevotella_1;s__
OTU_47	49	49	41	1	1	1	127	163	64	132	90	84	133	117	113	80	113	123	104	97	99	8073	81	124	297	58	90	k__Bacteria;p__Bacteroidetes;c__Bacteroidia;o__Bacteroidales;f__Prevotellaceae;g__Prevotellaceae_UCG-001;s__
OTU_48	65	25	40	0	0	0	298	179	122	120	317	468	166	178	440	143	200	477	105	754	329	203	79	278	249	107	198	k__Bacteria;p__Bacteroidetes;c__Bacteroidia;o__Bacteroidales;f__Prevotellaceae;g__;s__
OTU_49	25	10	15	0	0	0	273	86	102	192	517	260	79	188	105	48	1793	477	519	179	320	86	96	88	206	39	64	k__Bacteria;p__Bacteroidetes;c__Bacteroidia;o__Bacteroidales;f__Prevotellaceae;g__Prevotella_1;s__
OTU_50	73	48	55	0	0	2	109	224	82	90	229	75	70	246	213	217	931	1083	2243	137	170	174	171	134	374	107	378	k__Bacteria;p__Bacteroidetes;c__Bacteroidia;o__Bacteroidales;f__Prevotellaceae;g__Prevotellaceae_UCG-003;s__
OTU_51	857	62	0	4049	188	33	0	1	0	1	1	0	1	1	0	0	1	2	1	0	0	1	0	0	1	0	0	k__Bacteria;p__Bacteroidetes;c__Bacteroidia;o__Bacteroidales;f__Porphyromonadaceae;g__Porphyromonas;s__Porphyromonas_levii
OTU_52	48	109	134	0	0	0	312	37	468	31	82	633	57	412	75	272	442	628	119	624	61	264	525	162	104	109	192	k__Bacteria;p__Lentisphaerae;c__Lentisphaerae_RFP12_gut_group;o__;f__;g__;s__
OTU_53	309	106	130	426	30	27	101	530	101	457	202	440	1522	135	669	91	624	112	133	64	53	92	85	84	98	104	83	k__Bacteria;p__Firmicutes;c__Clostridia;o__Clostridiales;f__Lachnospiraceae;g__Lachnoclostridium;s__Clostridium_clostridioforme
OTU_54	42	49	43	0	3	0	278	41	22	21	299	40	47	1195	46	98	27	61	55	30	137	1198	73	81	724	316	419	k__Bacteria;p__Fibrobacteres;c__Fibrobacteria;o__Fibrobacterales;f__Fibrobacteraceae;g__Fibrobacter;s__
OTU_55	66	39	51	0	0	0	98	96	40	90	63	51	81	84	726	278	99	392	78	82	874	1241	56	253	143	109	79	k__Bacteria;p__Bacteroidetes;c__Bacteroidia;o__Bacteroidales;f__Bacteroidales_UCG-001;g__;s__
OTU_56	16	75	68	0	0	0	1851	147	211	12	16	26	22	35	446	34	329	211	74	430	223	60	42	70	22	41	18	k__Bacteria;p__SHA-109;c__;o__;f__;g__;s__
OTU_57	37	34	60	0	0	0	46	68	119	41	107	105	50	63	45	666	73	49	460	309	293	39	497	1444	84	74	73	k__Bacteria;p__Bacteroidetes;c__Bacteroidia;o__Bacteroidales;f__Bacteroidales_BS11_gut_group;g__;s__
OTU_58	93	266	274	1	2	2	106	79	154	63	140	98	139	201	235	355	593	395	257	186	1017	244	534	422	3100	1592	1503	k__Bacteria;p__Firmicutes;c__Clostridia;o__Clostridiales;f__Christensenellaceae;g__Christensenellaceae_R-7_group
OTU_59	3651	49	34	144	0	0	16	8	25	7	28	16	23	25	10	10	19	10	18	9	11	15	19	17	27	26	15	k__Bacteria;p__Fusobacteria;c__Fusobacteriia;o__Fusobacteriales;f__Fusobacteriaceae;g__Fusobacterium;s__Fusobacterium_varium
OTU_60	28	8	57	1	0	0	98	83	33	398	67	41	117	73	90	36	127	1256	93	77	88	72	957	1499	183	56	50	k__Bacteria;p__Bacteroidetes;c__Bacteroidia;o__Bacteroidales;f__Prevotellaceae;g__Prevotella_1;s__
OTU_61	39	92	119	0	0	0	48	32	40	27	56	39	46	51	47	70	61	141	115	271	1888	198	107	299	79	112	52	k__Bacteria;p__Firmicutes;c__Clostridia;o__Clostridiales;f__Christensenellaceae;g__Christensenellaceae_R-7_group;s__
OTU_62	30	32	20	0	0	0	27	29	60	31	37	41	32	30	38	41	34	41	42	44	55	24	31	34	72	3559	68	k__Bacteria;p__Bacteroidetes;c__Bacteroidia;o__Bacteroidales;f__Bacteroidales_BS11_gut_group;g__;s__
OTU_63	13	20	74	0	0	0	894	20	241	26	84	22	7	1632	10	69	17	131	567	10	109	224	59	123	75	17	38	k__Bacteria;p__Chloroflexi;c__Anaerolineae;o__Anaerolineales;f__Anaerolineaceae
OTU_64	18	192	408	87	1961	2642	2	1	0	1	5	2	1	3	1	0	1	1	0	0	3	2	2	2	3	3	3	k__Bacteria;p__Firmicutes;c__Bacilli;o__Lactobacillales;f__Lactobacillaceae;g__Lactobacillus
OTU_65	92	64	46	0	0	1	49	37	50	29	37	37	47	43	39	100	43	41	58	49	53	23	644	49	105	445	2067	k__Bacteria;p__Bacteroidetes;c__Bacteroidia;o__Bacteroidales;f__Bacteroidales_RF16_group;g__;s__
OTU_66	58	75	97	0	0	3	95	80	87	55	70	69	64	44	67	180	503	1647	178	896	134	97	67	163	104	74	73	k__Bacteria;p__Firmicutes;c__Clostridia;o__Clostridiales;f__Lachnospiraceae;g__Butyrivibrio_2;s__
OTU_67	59	40	30	0	0	0	1096	118	151	47	225	58	40	389	208	92	155	122	124	80	135	79	64	67	87	72	84	k__Bacteria;p__Bacteroidetes;c__Bacteroidia;o__Bacteroidales;f__Rikenellaceae;g__Rikenellaceae_RC9_gut_group;s__
OTU_68	56	71	91	0	0	0	170	172	181	48	57	49	72	51	57	63	1089	74	306	69	138	90	135	338	59	65	59	k__Bacteria;p__Firmicutes;c__Clostridia;o__Clostridiales;f__Lachnospiraceae;g__Lachnospiraceae_XPB1014_group;s__
OTU_69	82	174	152	0	0	0	297	101	181	35	94	60	77	164	365	421	470	271	229	275	357	154	207	526	435	290	183	k__Bacteria;p__Firmicutes;c__Clostridia;o__Clostridiales;f__Christensenellaceae;g__Christensenellaceae_R-7_group;s__
OTU_70	37	43	29	0	0	0	38	43	75	31	44	36	37	37	91	216	223	903	80	464	151	436	52	244	92	50	71	k__Bacteria;p__Bacteroidetes;c__Bacteroidia;o__Bacteroidales
OTU_71	245	406	7	1007	2129	140	4	18	21	2	1	9	10	8	2	5	7	4	0	2	0	0	5	3	3	4	0	k__Bacteria;p__Proteobacteria;c__Betaproteobacteria;o__Neisseriales;f__Neisseriaceae;g__Alysiella;s__Alysiella_crassa
OTU_72	42	30	40	0	0	0	102	98	44	30	39	34	219	48	379	87	643	84	50	57	125	396	57	496	84	64	73	k__Bacteria;p__Bacteroidetes;c__Bacteroidia;o__Bacteroidales;f__Rikenellaceae;g__Rikenellaceae_RC9_gut_group;s__
OTU_73	75	1179	955	22	137	102	10	15	62	16	52	115	60	50	25	16	14	28	44	16	20	18	56	24	16	64	31	k__Bacteria;p__Proteobacteria;c__Gammaproteobacteria;o__Alteromonadales;f__Shewanellaceae;g__Shewanella;s__Shewanella_algae
OTU_74	1998	63	129	224	10	19	89	48	30	209	77	86	47	70	64	35	44	39	46	39	35	40	38	35	56	40	45	k__Bacteria;p__Bacteroidetes;c__Bacteroidia;o__Bacteroidales;f__Bacteroidaceae;g__Bacteroides;s__Bacteroides_fragilis
OTU_75	42	73	112	0	0	2	57	94	87	14	43	30	37	32	27	70	73	67	67	29	26	45	57	2190	48	59	826	k__Bacteria;p__Firmicutes;c__Erysipelotrichia;o__Erysipelotrichales;f__Erysipelotrichaceae;g__Erysipelotrichaceae_UCG-004;s__
OTU_76	18	17	37	0	0	0	301	53	75	44	60	548	139	1260	65	33	43	43	47	41	82	48	30	43	43	30	33	k__Bacteria;p__Bacteroidetes;c__Bacteroidia;o__Bacteroidales;f__Bacteroidales_S24-7_group;g__;s__
OTU_77	29	16	47	0	0	1	51	78	32	69	49	34	274	166	170	45	1100	168	59	39	83	71	46	345	55	47	35	k__Bacteria;p__Bacteroidetes;c__Bacteroidia;o__Bacteroidales
OTU_78	20	15	26	0	0	0	121	179	43	183	132	52	187	69	85	76	292	523	107	306	506	93	76	98	58	29	59	k__Bacteria;p__Bacteroidetes;c__Bacteroidia;o__Bacteroidales;f__Prevotellaceae;g__Prevotella_1;s__
OTU_79	51	98	119	0	1	2	64	290	57	1717	132	220	223	84	43	46	80	44	77	36	42	63	70	52	74	73	69	k__Bacteria;p__Firmicutes;c__Clostridia;o__Clostridiales;f__Lachnospiraceae
OTU_80	76	48	35	0	0	0	63	85	733	29	52	2568	53	60	42	149	58	50	125	104	111	47	154	58	234	195	235	k__Bacteria;p__Bacteroidetes;c__Bacteroidia;o__Bacteroidales;f__Rikenellaceae;g__SP3-e08;s__
OTU_81	79	78	90	27	4	2	94	1240	103	106	94	606	250	70	317	52	369	74	87	49	48	58	55	57	82	78	50	k__Bacteria;p__Firmicutes;c__Clostridia;o__Clostridiales;f__Lachnospiraceae
OTU_82	28	17	18	0	0	0	165	86	57	87	234	319	131	231	139	1771	109	93	73	78	55	69	46	69	94	41	110	k__Bacteria;p__Bacteroidetes;c__Bacteroidia;o__Bacteroidales;f__Prevotellaceae;g__Prevotella_1;s__
OTU_83	29	71	87	0	3	1	42	19	30	27	42	29	38	35	45	37	315	664	82	75	157	127	87	429	82	74	59	k__Bacteria;p__Firmicutes;c__Clostridia;o__Clostridiales;f__Christensenellaceae;g__Christensenellaceae_R-7_group;s__
OTU_84	37	14	13	0	0	0	51	46	28	48	27	32	25	49	30	37	26	45	55	503	1162	129	117	50	40	27	34	k__Bacteria;p__Bacteroidetes;c__Bacteroidia;o__Bacteroidales;f__Prevotellaceae;g__Prevotellaceae_UCG-003;s__
OTU_85	49	72	106	0	0	0	882	88	283	42	1945	206	42	163	436	115	336	1360	61	605	242	614	131	596	257	76	78	k__Bacteria;p__Spirochaetes;c__unidentified_Spirochaetes;o__Spirochaetales;f__Spirochaetaceae;g__Treponema_2;s__Treponema_bryantii
OTU_86	17	5	105	0	0	1	31	22	8	32	31	16	46	29	130	28	29	51	30	75	25	17	72	1606	101	16	31	k__Bacteria;p__Bacteroidetes;c__Bacteroidia;o__Bacteroidales;f__Prevotellaceae;g__Prevotella_1;s__
OTU_87	1210	28	24	3520	64	26	6	5	13	5	13	10	10	7	4	8	9	10	12	6	10	6	10	10	17	14	8	k__Bacteria;p__Fusobacteria;c__Fusobacteriia;o__Fusobacteriales;f__Fusobacteriaceae;g__Fusobacterium;s__Fusobacterium_nucleatum
OTU_88	13	4	25	1	0	0	45	91	61	113	38	32	73	139	103	588	112	234	60	178	170	28	131	222	40	23	28	k__Bacteria;p__Bacteroidetes;c__Bacteroidia;o__Bacteroidales;f__Prevotellaceae;g__Prevotellaceae_UCG-001;s__
OTU_89	16	6	9	0	0	0	44	44	18	91	90	22	97	38	59	680	114	105	40	60	614	44	83	195	86	184	45	k__Bacteria;p__Bacteroidetes;c__Bacteroidia;o__Bacteroidales;f__Prevotellaceae;g__Prevotella_1;s__
OTU_90	52	105	112	0	0	0	44	72	85	40	97	72	66	59	85	429	81	1056	128	286	119	103	128	424	86	100	85	k__Bacteria;p__Firmicutes;c__Clostridia;o__Clostridiales;f__Ruminococcaceae;g__Ruminococcus_1;s__
OTU_91	39	81	120	0	0	0	112	118	95	537	355	173	425	43	1785	65	84	69	205	87	82	89	90	95	52	82	47	k__Bacteria;p__Firmicutes;c__Negativicutes;o__Selenomonadales;f__Veillonellaceae;g__Anaerovibrio
OTU_92	8	9	9	0	0	1	59	42	18	54	48	40	46	51	40	24	150	224	1165	40	237	105	28	45	35	25	35	k__Bacteria;p__Bacteroidetes;c__Bacteroidia;o__Bacteroidales;f__Prevotellaceae;g__Prevotellaceae_NK3B31_group;s__
OTU_93	6	3	5	0	0	0	35	42	12	24	24	17	25	25	27	27	24	24	27	40	19	29	23	36	1518	12	628	k__Bacteria;p__Bacteroidetes;c__Bacteroidia;o__Bacteroidales;f__Prevotellaceae;g__Prevotella_1;s__
OTU_94	8	6	5	0	0	0	45	39	10	42	27	17	24	32	565	24	37	32	31	32	31	1217	24	35	26	17	13	k__Bacteria;p__Bacteroidetes;c__Bacteroidia;o__Bacteroidales;f__Prevotellaceae;g__Prevotella_1;s__
OTU_95	142	113	93	0	0	0	68	109	223	16	67	123	64	105	109	172	216	380	44	839	11	93	160	45	14	33	15	k__Bacteria;p__Proteobacteria;c__Betaproteobacteria;o__Neisseriales;f__Neisseriaceae;g__;s__
OTU_96	39	7	10	0	0	0	58	67	31	1672	48	29	138	59	61	46	49	74	66	60	53	53	41	51	41	38	40	k__Bacteria;p__Bacteroidetes;c__Bacteroidia;o__Bacteroidales;f__Prevotellaceae;g__Prevotellaceae_YAB2003_group;s__
OTU_97	34	39	35	0	0	0	178	32	169	22	108	15	38	46	113	326	40	52	50	40	28	51	85	1821	174	84	150	k__Bacteria;p__Fibrobacteres;c__Fibrobacteria;o__Fibrobacterales;f__Fibrobacteraceae;g__Fibrobacter
OTU_98	78	165	166	1	0	0	366	51	293	58	112	77	92	92	99	251	122	270	332	201	370	500	271	208	537	249	361	k__Bacteria;p__Firmicutes;c__Clostridia;o__Clostridiales;f__Ruminococcaceae;g__Ruminococcaceae_NK4A214_group;s__
OTU_99	123	347	191	437	1578	385	5	20	4	35	7	10	6	10	10	4	6	7	7	4	8	1	13	7	7	8	5	k__Bacteria;p__Firmicutes;c__Bacilli;o__Lactobacillales;f__Streptococcaceae;g__Streptococcus
OTU_100	36	17	13	0	0	0	97	57	45	56	49	39	44	142	48	66	59	51	1236	251	70	55	565	53	142	42	47	k__Bacteria;p__Bacteroidetes;c__Bacteroidia;o__Bacteroidales;f__Prevotellaceae;g__Prevotellaceae_UCG-003;s__
OTU_101	698	67	35	139	13	5	31	40	22	443	40	31	55	111	32	11	26	21	33	43	44	24	20	19	44	17	25	k__Bacteria;p__Bacteroidetes;c__Bacteroidia;o__Bacteroidales;f__Bacteroidaceae;g__Bacteroides
OTU_102	27	38	58	0	0	0	54	17	44	24	37	45	30	35	40	131	34	49	62	47	53	1083	61	39	110	58	62	k__Bacteria;p__Firmicutes;c__Clostridia;o__Clostridiales;f__Ruminococcaceae;g__Ruminococcaceae_UCG-014;s__
OTU_103	10	6	20	0	0	0	42	64	15	240	28	14	41	48	49	23	72	65	208	606	21	47	94	639	33	336	22	k__Bacteria;p__Bacteroidetes;c__Bacteroidia;o__Bacteroidales;f__Prevotellaceae;g__Prevotella_1;s__
OTU_104	33	22	29	0	0	0	79	90	139	33	402	33	49	104	123	89	322	79	51	343	118	33	35	82	72	44	76	k__Bacteria;p__Bacteroidetes;c__Bacteroidia;o__Bacteroidales;f__Rikenellaceae;g__Rikenellaceae_RC9_gut_group;s__
OTU_105	35	14	27	0	0	1	162	100	31	41	52	113	33	1025	25	44	44	49	61	29	45	41	57	44	36	28	38	k__Bacteria;p__Bacteroidetes;c__Bacteroidia;o__Bacteroidales;f__Prevotellaceae;g__Prevotellaceae_UCG-003;s__
OTU_106	19	39	57	0	0	0	32	21	33	24	31	21	35	36	29	33	47	36	262	31	997	39	48	40	60	77	70	k__Bacteria;p__Firmicutes;c__Clostridia;o__Clostridiales;f__Ruminococcaceae;g__Ruminococcaceae_UCG-005;s__
OTU_107	15	305	1	37	1339	6	5	16	15	11	6	191	3	8	11	4	5	8	5	7	4	2	5	5	7	5	7	k__Bacteria;p__Bacteroidetes;c__Bacteroidia;o__Bacteroidales;f__Bacteroidaceae;g__Bacteroides;s__Bacteroides_pyogenes
OTU_108	41	24	18	0	1	0	69	32	213	21	63	501	20	48	31	222	32	26	111	21	492	29	45	28	104	78	72	k__Bacteria;p__Bacteroidetes;c__Bacteroidia;o__Bacteroidales;f__Rikenellaceae;g__SP3-e08;s__
OTU_109	30	84	90	0	3	0	50	48	48	31	74	34	38	203	46	88	166	333	94	47	621	56	319	76	67	82	56	k__Bacteria;p__Firmicutes;c__Clostridia;o__Clostridiales;f__Christensenellaceae;g__Christensenellaceae_R-7_group;s__
OTU_110	33	36	48	0	0	0	37	102	36	37	24	25	43	32	340	36	182	297	194	199	32	156	42	70	53	42	29	k__Bacteria;p__Firmicutes;c__Clostridia;o__Clostridiales;f__Lachnospiraceae;g__Oribacterium;s__Oribacterium_sp._4C51CB
OTU_111	70	97	89	0	0	3	15	16	512	1558	97	32	155	29	35	17	134	16	50	22	14	25	31	58	35	43	18	k__Bacteria;p__Proteobacteria;c__Gammaproteobacteria;o__Aeromonadales;f__Succinivibrionaceae;g__Succinivibrio
OTU_112	12	3	7	0	0	0	42	38	14	32	44	23	34	26	39	36	175	366	34	532	29	149	34	698	34	19	17	k__Bacteria;p__Bacteroidetes;c__Bacteroidia;o__Bacteroidales;f__Prevotellaceae;g__Prevotella_1;s__
OTU_113	50	36	42	0	0	0	31	29	51	24	34	32	33	39	28	155	41	30	51	38	65	23	420	43	1107	326	428	k__Bacteria;p__Bacteroidetes;c__Bacteroidia;o__Bacteroidales;f__Rikenellaceae;g__Rikenellaceae_RC9_gut_group
OTU_114	32	10	12	0	0	0	62	89	438	93	51	554	302	53	81	28	62	58	521	61	54	104	38	81	56	39	48	k__Bacteria;p__Bacteroidetes;c__Bacteroidia;o__Bacteroidales;f__Prevotellaceae;g__Prevotellaceae_UCG-001;s__
OTU_115	26	38	54	0	0	0	33	21	25	23	59	86	33	66	166	38	173	168	74	271	135	144	24	38	45	38	24	k__Bacteria;p__Firmicutes;c__Clostridia;o__Clostridiales;f__Lachnospiraceae;g__Lachnospiraceae_NK3A20_group;s__
OTU_116	25	45	57	0	0	0	29	18	38	84	175	31	32	69	124	43	143	148	182	87	66	43	66	35	109	64	44	k__Bacteria;p__Firmicutes;c__Clostridia;o__Clostridiales;f__Ruminococcaceae;g__Ruminococcaceae_NK4A214_group;s__
OTU_117	27	13	9	0	0	0	19	18	20	13	44	1229	26	22	27	24	27	11	19	25	60	10	9	17	23	15	24	k__Bacteria;p__Bacteroidetes;c__Bacteroidia;o__Bacteroidales
OTU_118	21	36	64	0	1	0	92	42	89	31	67	49	399	36	193	48	179	51	98	83	51	32	45	32	44	41	25	k__Bacteria;p__Firmicutes;c__Clostridia;o__Clostridiales;f__Lachnospiraceae;g__Lachnospiraceae_NK3A20_group
OTU_119	32	13	12	0	1	0	43	47	32	42	34	28	33	361	44	50	61	31	133	62	587	63	23	73	306	127	202	k__Bacteria;p__Bacteroidetes;c__Bacteroidia;o__Bacteroidales;f__Prevotellaceae;g__Prevotellaceae_UCG-003;s__
OTU_120	26	61	40	0	0	0	20	203	43	20	173	31	30	34	299	28	169	76	54	78	26	36	30	60	108	43	37	k__Bacteria;p__Firmicutes;c__Clostridia;o__Clostridiales;f__Ruminococcaceae;g__Ruminococcus_1;s__rumen_bacterium_NK4A78
OTU_121	222	21	11	1569	155	70	0	0	0	1	1	2	2	1	0	0	0	2	0	0	1	0	2	1	0	1	0	k__Bacteria;p__Firmicutes;c__Bacilli;o__Lactobacillales;f__Streptococcaceae;g__Streptococcus
OTU_122	30	13	14	0	0	0	28	41	30	200	35	413	40	54	55	68	56	197	69	110	56	24	29	33	56	21	30	k__Bacteria;p__Bacteroidetes;c__Bacteroidia;o__Bacteroidales;f__Prevotellaceae;g__Prevotellaceae_UCG-004;s__
OTU_123	18	38	66	0	0	0	15	15	20	4	33	20	26	27	27	17	421	198	42	415	13	73	21	22	27	21	23	k__Bacteria;p__Spirochaetes;c__unidentified_Spirochaetes;o__Spirochaetales;f__Spirochaetaceae
OTU_124	35	13	9	0	0	0	39	1239	25	37	38	28	34	70	91	60	27	17	47	45	32	22	45	112	37	36	48	k__Bacteria;p__Bacteroidetes;c__Bacteroidia;o__Bacteroidales;f__Prevotellaceae;g__Prevotellaceae_UCG-003;s__
OTU_125	956	27	15	133	11	3	28	21	25	15	14	21	23	25	24	25	27	8	25	18	22	13	19	30	27	21	29	k__Bacteria;p__Bacteroidetes;c__Bacteroidia;o__Bacteroidales;f__Porphyromonadaceae;g__Porphyromonas
OTU_126	14	2	31	0	0	1	28	15	12	113	50	22	27	19	287	13	203	233	107	121	66	49	85	30	18	5	16	k__Bacteria;p__Bacteroidetes;c__Bacteroidia;o__Bacteroidales;f__Prevotellaceae;g__Prevotella_1;s__
OTU_127	34	61	89	0	1	1	29	27	43	56	37	36	51	48	78	191	46	48	268	53	176	176	67	1376	49	67	26	k__Bacteria;p__Firmicutes;c__Negativicutes;o__Selenomonadales;f__Veillonellaceae;g__;s__
OTU_128	509	221	205	147	129	75	12	10	23	7	38	69	43	28	10	17	22	12	41	20	15	12	27	19	23	47	15	k__Bacteria;p__Proteobacteria;c__Gammaproteobacteria;o__Enterobacteriales;f__Enterobacteriaceae;g__Escherichia-Shigella;s__Escherichia_coli
OTU_129	23	27	43	0	0	0	149	108	140	133	68	52	121	92	131	29	50	33	55	35	32	40	38	29	39	36	21	k__Bacteria;p__Firmicutes;c__Clostridia;o__Clostridiales;f__Ruminococcaceae
OTU_130	26	23	8	0	0	0	27	28	29	15	31	26	23	46	24	53	34	32	35	22	33	25	24	29	1370	41	962	k__Bacteria;p__Bacteroidetes;c__Bacteroidia;o__Bacteroidales;f__Bacteroidales_S24-7_group;g__;s__
OTU_131	22	48	52	0	0	0	28	18	68	19	55	48	26	34	58	83	108	186	61	79	69	381	55	39	56	46	76	k__Bacteria;p__Firmicutes;c__Clostridia;o__Clostridiales;f__Ruminococcaceae;g__Ruminococcaceae_UCG-013;s__
OTU_132	36	53	49	1	1	0	41	169	206	22	35	40	44	26	30	280	43	77	100	43	79	33	46	36	306	103	85	k__Bacteria;p__Firmicutes;c__Clostridia;o__Clostridiales;f__Ruminococcaceae;g__Ruminococcaceae_UCG-005;s__
OTU_133	29	18	11	0	0	0	110	593	120	361	669	302	124	125	116	77	184	239	69	81	145	82	60	89	58	25	47	k__Bacteria;p__Bacteroidetes;c__Bacteroidia;o__Bacteroidales;f__Prevotellaceae;g__Prevotella_1;s__
OTU_134	14	37	34	0	0	0	20	18	118	318	29	18	298	31	33	28	127	31	58	39	26	53	25	37	18	27	24	k__Bacteria;p__Firmicutes;c__Clostridia;o__Clostridiales;f__Ruminococcaceae;g__Ruminococcaceae_UCG-002;s__
OTU_135	43	59	70	0	0	0	31	26	53	29	65	37	46	104	157	504	217	84	200	68	52	93	93	270	57	54	41	k__Bacteria;p__Firmicutes;c__Clostridia;o__Clostridiales;f__Ruminococcaceae;g__Ruminococcus_1;s__Ruminococcus_albus
OTU_136	19	54	48	0	0	0	52	23	31	35	71	23	139	48	330	48	136	97	37	24	72	51	44	42	43	60	31	k__Bacteria;p__Firmicutes;c__Clostridia;o__Clostridiales;f__Christensenellaceae;g__Christensenellaceae_R-7_group;s__
OTU_137	18	8	10	0	0	0	736	161	25	21	42	28	15	39	21	24	34	33	31	25	25	27	56	21	28	23	24	k__Bacteria;p__Bacteroidetes;c__Bacteroidia;o__Bacteroidales;f__Prevotellaceae;g__Prevotellaceae_UCG-003;s__
OTU_138	12	31	36	0	0	0	25	4	35	10	167	15	12	18	11	23	32	25	43	100	23	258	402	96	36	46	20	k__Bacteria;p__Lentisphaerae;c__Lentisphaerae_RFP12_gut_group;o__;f__;g__;s__
OTU_139	21	23	9	0	0	0	31	28	57	45	36	81	172	43	93	33	38	33	711	29	46	19	25	82	35	35	15	k__Bacteria;p__Bacteroidetes;c__Bacteroidia;o__Bacteroidales;f__Bacteroidales_S24-7_group;g__;s__
OTU_140	36	38	52	8	3	1	31	134	154	115	77	47	84	38	180	18	44	36	53	22	31	32	30	28	36	40	17	k__Bacteria;p__Firmicutes;c__Clostridia;o__Clostridiales;f__Ruminococcaceae
OTU_141	9	5	20	0	0	0	19	17	12	12	11	15	18	18	26	10	28	19	13	7	8	16	9	34	166	30	906	k__Bacteria;p__Bacteroidetes;c__Bacteroidia;o__Bacteroidales;f__Prevotellaceae;g__Prevotella_1;s__
OTU_142	31	20	24	0	0	0	20	27	32	13	58	29	18	25	15	226	26	20	41	29	41	19	82	29	849	433	101	k__Bacteria;p__Bacteroidetes;c__Bacteroidia;o__Bacteroidales;f__Rikenellaceae;g__Rikenellaceae_RC9_gut_group;s__
OTU_143	44	76	77	0	0	0	50	29	48	19	269	38	56	40	48	155	462	235	89	131	117	167	89	76	240	72	111	k__Bacteria;p__Firmicutes;c__Clostridia;o__Clostridiales;f__Ruminococcaceae;g__Saccharofermentans;s__rumen_bacterium_NK4A65
OTU_144	21	15	15	0	0	0	143	70	79	23	83	90	24	169	146	29	59	84	63	90	54	21	21	23	29	33	31	k__Bacteria;p__Bacteroidetes
OTU_145	36	21	19	0	0	0	27	19	39	19	29	19	20	35	18	59	36	18	98	21	501	19	228	35	51	70	101	k__Bacteria;p__Bacteroidetes;c__Bacteroidia;o__Bacteroidales;f__Marinilabiaceae;g__;s__
OTU_146	20	30	43	0	0	0	29	34	32	74	102	33	68	22	66	41	808	29	31	22	22	16	26	17	42	23	21	k__Bacteria;p__Firmicutes;c__Clostridia;o__Clostridiales;f__Lachnospiraceae
OTU_147	23	34	54	0	0	0	29	18	31	9	22	16	32	46	18	30	51	58	393	52	24	30	44	218	34	50	53	k__Bacteria;p__Tenericutes;c__Mollicutes;o__Anaeroplasmatales;f__Anaeroplasmataceae;g__Anaeroplasma;s__
OTU_148	31	57	94	0	0	0	49	47	51	17	40	23	32	32	36	225	67	101	140	175	193	48	74	243	179	81	117	k__Bacteria;p__Firmicutes;c__Clostridia;o__Clostridiales;f__Ruminococcaceae;g__Papillibacter;s__
OTU_149	23	29	34	0	0	0	68	273	23	23	73	24	35	136	37	42	76	37	120	64	26	28	31	35	27	29	29	k__Bacteria;p__Firmicutes;c__Clostridia;o__Clostridiales;f__Lachnospiraceae
OTU_150	11	4	2	0	0	0	18	24	10	31	13	13	916	20	24	14	18	22	15	15	16	14	12	17	13	16	12	k__Bacteria;p__Bacteroidetes;c__Bacteroidia;o__Bacteroidales;f__Prevotellaceae
OTU_151	13	6	3	0	0	0	41	433	14	26	132	25	207	20	18	69	25	29	31	26	19	27	12	25	21	21	23	k__Bacteria;p__Bacteroidetes;c__Bacteroidia;o__Bacteroidales;f__Prevotellaceae;g__Prevotellaceae_NK3B31_group;s__
OTU_152	27	26	27	0	0	1	75	50	75	24	69	45	235	97	29	35	106	294	373	93	58	42	36	283	45	28	33	k__Bacteria;p__Bacteroidetes;c__Bacteroidia;o__Bacteroidales;f__Bacteroidales_S24-7_group;g__;s__
OTU_153	27	39	52	0	0	3	24	21	31	13	22	19	21	20	18	36	33	18	29	19	14	70	39	564	29	52	61	k__Bacteria;p__Firmicutes;c__Clostridia;o__Clostridiales;f__Ruminococcaceae;g__Eubacterium_coprostanoligenes_group;s__
OTU_154	1	12	1	0	3	0	0	1	3	0	749	297	76	8	0	0	0	1	0	1	0	1	0	0	0	0	0	k__Bacteria;p__Proteobacteria;c__Alphaproteobacteria;o__Rhizobiales;f__unidentified_Rhizobiales;g__Phreatobacter;s__
OTU_155	29	68	67	0	0	1	67	18	51	16	51	31	25	30	29	204	68	277	96	46	170	127	72	38	118	135	126	k__Bacteria;p__Firmicutes;c__Clostridia;o__Clostridiales;f__Ruminococcaceae;g__Saccharofermentans;s__
OTU_156	27	39	59	0	0	0	31	15	50	9	23	26	15	24	18	65	110	121	130	95	100	261	29	72	38	45	34	k__Bacteria;p__Firmicutes;c__Erysipelotrichia;o__Erysipelotrichales;f__Erysipelotrichaceae;g__;s__
OTU_157	281	39	35	599	158	62	6	2	7	4	6	6	7	2	3	4	9	4	7	4	5	6	10	6	7	13	3	k__Bacteria;p__Firmicutes;c__Bacilli;o__Lactobacillales;f__Streptococcaceae;g__Streptococcus
OTU_158	11	41	29	0	0	0	118	26	18	10	344	104	13	206	127	39	42	68	34	117	10	21	22	31	126	33	17	k__Bacteria;p__Spirochaetes;c__unidentified_Spirochaetes;o__Spirochaetales;f__Spirochaetaceae
OTU_159	5	0	2	0	0	0	20	18	5	25	27	14	24	24	27	291	21	29	114	22	46	440	31	59	48	6	39	k__Bacteria;p__Bacteroidetes;c__Bacteroidia;o__Bacteroidales;f__Prevotellaceae;g__Prevotella_1;s__
OTU_160	21	26	46	0	0	0	73	63	52	308	83	46	372	30	85	18	48	22	32	20	14	28	25	28	39	35	17	k__Bacteria;p__Firmicutes;c__Clostridia;o__Clostridiales;f__Lachnospiraceae;g__Hungatella;s__
OTU_161	23	45	51	0	0	0	104	49	100	14	40	63	24	34	19	37	45	121	60	54	32	33	34	41	86	39	29	k__Bacteria;p__Firmicutes;c__Clostridia;o__Clostridiales;f__Family_XIII;g__Anaerovorax;s__
OTU_162	24	22	14	0	0	0	14	10	22	13	17	16	15	18	17	141	16	21	26	26	531	13	70	13	81	97	74	k__Bacteria;p__Bacteroidetes;c__Bacteroidia;o__Bacteroidales;f__Rikenellaceae;g__Rikenellaceae_RC9_gut_group;s__
OTU_163	3	11	5	0	0	0	0	5	5	1	4	3	2	1	0	1	0	0	3	2	1	3	4	0	1	43	972	k__Bacteria;p__Planctomycetes;c__Pla4_lineage;o__;f__;g__;s__
OTU_164	50	61	712	5	2	58	14	15	104	15	120	27	36	25	12	6	16	18	34	10	13	15	45	18	12	28	15	k__Bacteria;p__Proteobacteria;c__Gammaproteobacteria;o__Pseudomonadales;f__Moraxellaceae;g__Acinetobacter;s__Pseudomonas_aeruginosa
OTU_165	16	13	14	0	0	0	59	125	10	20	128	16	15	105	182	20	34	98	49	53	30	26	14	74	24	11	16	k__Bacteria;p__Bacteroidetes;c__Bacteroidia;o__Bacteroidales;f__Prevotellaceae
OTU_166	8	4	9	0	0	0	20	21	6	23	17	8	11	17	23	7	18	20	14	10	10	9	17	16	588	122	177	k__Bacteria;p__Bacteroidetes;c__Bacteroidia;o__Bacteroidales;f__Prevotellaceae
OTU_167	20	21	31	0	0	0	40	11	37	8	40	3	16	49	38	106	71	52	62	19	52	114	38	203	30	27	111	k__Bacteria;p__Firmicutes;c__Erysipelotrichia;o__Erysipelotrichales;f__Erysipelotrichaceae;g__Erysipelotrichaceae_UCG-004;s__
OTU_168	20	21	34	0	0	0	31	44	44	18	239	75	22	85	41	55	49	29	26	91	100	15	26	24	34	60	41	k__Bacteria;p__Bacteroidetes;c__Bacteroidia;o__Bacteroidales;f__Rikenellaceae;g__Rikenellaceae_RC9_gut_group;s__
OTU_169	39	95	726	8	26	52	9	13	24	12	41	128	58	39	19	8	15	14	24	17	13	10	32	13	12	43	18	k__Bacteria;p__Firmicutes;c__Bacilli;o__Bacillales;f__Staphylococcaceae;g__Staphylococcus
OTU_170	14	28	29	0	0	0	2	90	27	9	51	12	116	66	5	30	44	30	41	59	18	24	39	140	66	68	21	k__Bacteria;p__Lentisphaerae;c__WCHB1-25;o__;f__;g__;s__
OTU_171	21	8	13	0	0	0	22	17	25	12	15	18	14	12	20	32	26	310	21	153	76	20	17	490	22	19	29	k__Bacteria;p__Bacteroidetes;c__Bacteroidia;o__Bacteroidales;f__Bacteroidales_BS11_gut_group;g__;s__
OTU_172	7	2	3	0	0	0	38	164	12	25	45	14	19	16	76	31	21	32	18	356	49	12	10	20	20	12	17	k__Bacteria;p__Bacteroidetes;c__Bacteroidia;o__Bacteroidales;f__Prevotellaceae
OTU_173	21	7	15	0	0	1	43	31	20	11	99	261	20	102	73	43	43	23	44	58	25	61	15	28	37	15	9	k__Bacteria;p__Bacteroidetes;c__Bacteroidia;o__Bacteroidales
OTU_174	29	53	108	3	8	9	0	1	128	0	89	46	966	183	1	3	4	1	27	2	1	1	18	2	3	40	1	k__Bacteria;p__Proteobacteria;c__Betaproteobacteria;o__Burkholderiales;f__Comamonadaceae;g__Acidovorax;s__Acidovorax_facilis
OTU_175	25	26	39	0	0	0	91	37	33	27	67	31	31	36	30	118	228	153	97	36	161	96	41	84	54	34	20	k__Bacteria;p__Firmicutes;c__Clostridia;o__Clostridiales;f__Lachnospiraceae;g__Moryella;s__
OTU_176	55	45	57	0	0	0	48	23	146	6	37	38	45	64	10	42	106	21	32	34	14	63	23	15	14	40	10	k__Bacteria;p__Proteobacteria;c__Betaproteobacteria;o__Rhodocyclales;f__Rhodocyclaceae
OTU_177	13	8	4	0	0	0	37	42	17	1197	34	15	43	65	34	32	127	34	47	27	31	30	23	40	37	14	26	k__Bacteria;p__Bacteroidetes;c__Bacteroidia;o__Bacteroidales;f__Prevotellaceae
OTU_178	17	22	21	0	0	0	21	30	23	16	13	33	19	30	27	75	63	24	229	29	106	96	30	30	69	33	87	k__Bacteria;p__Firmicutes;c__Clostridia;o__Clostridiales;f__Lachnospiraceae;g__Butyrivibrio_2
OTU_179	39	46	61	0	0	0	28	44	46	66	54	39	67	60	87	151	291	68	161	71	178	148	43	112	62	54	54	k__Bacteria;p__Firmicutes;c__Clostridia;o__Clostridiales;f__Lachnospiraceae;g__Pseudobutyrivibrio
OTU_180	36	61	70	0	1	0	65	16	28	8	194	49	46	108	53	22	183	34	132	156	30	44	59	20	11	44	13	k__Bacteria;p__Proteobacteria;c__Deltaproteobacteria;o__Desulfovibrionales;f__Desulfovibrionaceae;g__Desulfovibrio
OTU_181	12	39	49	0	0	0	12	9	16	109	24	15	197	13	139	17	15	47	32	102	9	18	35	18	10	37	15	k__Bacteria;p__Actinobacteria;c__Coriobacteriia;o__Coriobacteriales;f__Coriobacteriaceae;g__unidentified_Coriobacteriaceae;s__Olsenella_sp._SK9K4
OTU_182	15	5	7	0	1	0	12	20	13	10	15	10	17	14	14	17	13	7	15	21	13	13	16	23	63	791	19	k__Bacteria;p__Bacteroidetes;c__Bacteroidia;o__Bacteroidales
OTU_183	7	35	41	0	0	0	26	31	63	7	57	75	44	112	29	30	23	68	51	29	34	63	33	40	28	32	16	k__Bacteria;p__Firmicutes;c__Negativicutes;o__Selenomonadales;f__Veillonellaceae;g__Veillonellaceae_UCG-001;s__
OTU_184	106	150	48	109	440	69	3	4	5	4	3	1	2	3	3	2	3	0	3	6	4	1	4	2	8	7	2	k__Bacteria;p__Bacteroidetes;c__Flavobacteriia;o__Flavobacteriales;f__Flavobacteriaceae
OTU_185	12	35	43	0	1	0	46	20	133	16	95	27	24	13	28	17	136	34	40	15	38	13	63	17	51	138	43	k__Bacteria;p__Firmicutes;c__Clostridia;o__Clostridiales;f__Christensenellaceae
OTU_186	18	40	31	0	0	0	43	26	62	9	51	45	60	40	37	24	60	43	26	17	16	143	50	31	17	34	36	k__Bacteria;p__Lentisphaerae;c__Lentisphaerae_RFP12_gut_group;o__;f__;g__;s__
OTU_187	5	0	1	0	0	0	49	13	4	18	74	3	13	33	9	24	224	18	64	11	11	13	305	9	9	29	7	k__Bacteria;p__Bacteroidetes;c__Bacteroidia;o__Bacteroidales;f__Prevotellaceae;g__Prevotella_1;s__
OTU_188	12	32	29	0	0	0	14	12	26	5	12	22	18	16	20	11	18	7	235	13	12	229	25	83	17	35	12	k__Bacteria;p__Tenericutes;c__Mollicutes
OTU_189	15	19	30	0	0	1	32	10	24	11	25	12	20	14	16	168	28	16	28	223	24	49	87	27	43	33	26	k__Bacteria;p__Firmicutes;c__Clostridia;o__Clostridiales;f__Ruminococcaceae;g__Ruminococcaceae_UCG-014;s__
OTU_190	2	2	0	0	0	0	16	21	6	38	10	13	31	8	49	159	12	369	66	13	10	13	10	10	14	8	6	k__Bacteria;p__Bacteroidetes;c__Bacteroidia;o__Bacteroidales;f__Prevotellaceae
OTU_191	15	18	40	0	1	0	13	28	15	34	112	20	24	186	30	32	64	52	75	107	55	25	22	42	15	23	14	k__Bacteria;p__Firmicutes;c__Clostridia;o__Clostridiales;f__Lachnospiraceae;g__Lachnoclostridium_1;s__
OTU_192	19	23	44	0	0	0	18	23	19	300	28	21	194	44	58	22	77	30	33	16	20	22	25	23	20	22	18	k__Bacteria;p__Firmicutes;c__Clostridia;o__Clostridiales;f__Lachnospiraceae;g__Oribacterium;s__
OTU_193	15	11	6	0	0	0	9	14	20	17	21	11	13	19	13	89	45	38	26	23	101	38	13	305	29	20	34	k__Bacteria;p__Bacteroidetes;c__Bacteroidetes_BD2-2;o__;f__;g__;s__
OTU_194	8	19	24	0	0	0	15	20	15	12	188	18	15	26	18	17	20	240	22	79	17	24	18	20	10	26	18	k__Bacteria;p__Firmicutes;c__Clostridia;o__Clostridiales;f__Ruminococcaceae;g__Ruminococcaceae_UCG-002
OTU_195	19	6	30	0	0	1	346	16	47	15	10	41	19	126	20	24	18	12	19	6	18	12	17	19	20	22	17	k__Bacteria;p__Bacteroidetes;c__Bacteroidia;o__Bacteroidales;f__Bacteroidales_S24-7_group;g__;s__
OTU_196	22	45	50	0	0	0	21	39	26	38	316	57	25	37	46	150	78	48	47	49	29	251	41	68	70	52	39	k__Bacteria;p__Firmicutes;c__Clostridia;o__Clostridiales;f__Ruminococcaceae;g__Ruminococcus_1;s__Ruminococcus_flavefaciens
OTU_197	11	6	12	0	0	0	46	112	17	206	41	17	56	44	66	15	31	32	43	30	24	37	12	17	20	12	19	k__Bacteria;p__Bacteroidetes;c__Bacteroidia;o__Bacteroidales;f__Prevotellaceae
OTU_198	15	14	17	0	0	0	66	92	24	20	51	19	15	71	184	37	58	46	22	36	28	52	35	29	26	22	31	k__Bacteria;p__Bacteroidetes;c__Bacteroidia;o__Bacteroidales;f__Prevotellaceae;g__Prevotellaceae_UCG-004;s__
OTU_199	10	28	42	0	0	0	87	47	99	13	36	30	8	28	20	65	113	94	38	122	30	60	106	69	30	56	61	k__Bacteria;p__Lentisphaerae;c__Lentisphaerae_RFP12_gut_group;o__;f__;g__;s__
OTU_200	33	85	102	0	0	0	58	45	64	331	56	184	157	57	191	133	200	557	260	225	163	229	185	682	129	75	77	k__Bacteria;p__Firmicutes;c__Negativicutes;o__Selenomonadales;f__Acidaminococcaceae;g__Succiniclasticum;s__
OTU_201	10	8	5	0	0	0	47	76	110	22	110	42	47	22	12	54	27	16	68	58	91	21	22	15	27	11	32	k__Bacteria;p__Bacteroidetes;c__Bacteroidia;o__Bacteroidales
OTU_202	12	1	13	0	0	1	25	35	250	60	15	15	20	15	53	21	24	16	25	34	18	97	28	239	20	9	29	k__Bacteria;p__Bacteroidetes;c__Bacteroidia;o__Bacteroidales;f__Prevotellaceae;g__Prevotella_1
OTU_203	12	17	23	0	0	1	15	15	19	247	49	8	145	19	20	12	27	17	30	19	14	14	15	14	21	26	14	k__Bacteria;p__Firmicutes;c__Clostridia;o__Clostridiales;f__Lachnospiraceae;g__Lachnoclostridium_1;s__Clostridium_aminophilum
OTU_204	13	12	10	0	0	0	4	11	17	0	15	8	4	13	12	22	68	17	461	15	27	6	18	10	14	24	29	k__Bacteria;p__Bacteroidetes;c__Bacteroidia;o__Bacteroidales;f__Rikenellaceae;g__Rikenellaceae_RC9_gut_group;s__
OTU_205	3	3	5	0	0	0	15	26	23	12	137	38	18	14	53	11	101	17	25	35	13	28	17	230	14	8	11	k__Bacteria;p__Bacteroidetes;c__Bacteroidia;o__Bacteroidales;f__Prevotellaceae
OTU_206	5	4	3	0	0	0	12	50	8	16	51	6	171	19	31	33	344	49	26	22	23	45	14	39	9	11	5	k__Bacteria;p__Bacteroidetes;c__Bacteroidia;o__Bacteroidales;f__Prevotellaceae;g__Prevotella_1;s__
OTU_207	12	50	36	0	0	0	53	11	24	11	22	16	22	20	17	383	31	26	69	15	12	13	75	22	62	38	114	k__Bacteria;p__Tenericutes;c__Mollicutes;o__Mollicutes_RF9;f__;g__;s__
OTU_208	13	14	23	0	0	0	18	17	84	4	20	18	20	16	11	25	21	16	24	15	29	14	24	10	84	97	965	k__Bacteria;p__Bacteroidetes;c__Bacteroidia;o__Bacteroidales;f__Rikenellaceae;g__Rikenellaceae_RC9_gut_group;s__
OTU_209	4	0	2	0	0	0	12	11	4	11	7	5	8	5	9	5	13	12	6	17	5	6	7	12	306	10	351	k__Bacteria;p__Bacteroidetes;c__Bacteroidia;o__Bacteroidales;f__Prevotellaceae;g__Prevotella_1;s__
OTU_210	14	7	6	0	0	0	38	39	14	37	25	16	38	28	38	21	29	34	38	36	24	24	17	35	707	53	641	k__Bacteria;p__Bacteroidetes;c__Bacteroidia;o__Bacteroidales;f__Prevotellaceae
OTU_211	12	8	9	0	0	0	7	14	19	6	19	13	11	17	19	18	356	16	48	17	17	6	122	18	49	23	25	k__Bacteria;p__Bacteroidetes;c__Bacteroidia;o__Bacteroidales;f__Bacteroidales_BS11_gut_group;g__;s__
OTU_212	14	3	4	0	0	0	26	494	18	9	16	13	12	11	20	8	16	19	10	16	7	14	9	15	14	13	17	k__Bacteria;p__Bacteroidetes;c__Bacteroidia;o__Bacteroidales;f__Bacteroidales_S24-7_group;g__;s__
OTU_213	20	18	28	1	0	0	34	52	398	9	33	24	26	36	17	18	24	35	37	17	611	20	60	27	499	111	131	k__Bacteria;p__Bacteroidetes;c__Bacteroidia;o__Bacteroidales;f__Bacteroidales_BS11_gut_group;g__;s__
OTU_214	13	23	21	0	0	0	9	8	10	12	11	16	14	13	24	17	127	15	178	32	41	134	20	25	21	18	14	k__Bacteria;p__Firmicutes;c__Clostridia;o__Clostridiales;f__Lachnospiraceae;g__Lachnospiraceae_NK3A20_group;s__
OTU_215	15	11	3	0	0	0	16	24	55	8	20	10	20	12	9	54	51	15	377	11	20	13	14	16	17	37	12	k__Bacteria;p__Bacteroidetes;c__Bacteroidia;o__Bacteroidales;f__Prevotellaceae;g__Prevotellaceae_UCG-003;s__
OTU_216	12	24	20	0	0	0	72	22	89	14	19	15	14	67	84	16	98	17	27	21	25	18	21	33	35	21	24	k__Bacteria;p__Firmicutes;c__Clostridia;o__Clostridiales;f__Ruminococcaceae;g__Eubacterium_coprostanoligenes_group;s__
OTU_217	19	5	5	0	0	0	33	22	13	24	22	126	95	87	17	26	25	40	24	21	21	27	13	27	29	14	22	k__Bacteria;p__Bacteroidetes;c__Bacteroidia;o__Bacteroidales;f__Prevotellaceae;g__Prevotellaceae_Ga6A1_group
OTU_218	17	26	30	2	2	1	15	15	13	21	20	5	9	16	16	37	15	24	100	17	51	43	151	25	56	56	91	k__Bacteria;p__Firmicutes;c__Clostridia;o__Clostridiales;f__Ruminococcaceae;g__Eubacterium_coprostanoligenes_group;s__
OTU_219	12	24	24	0	0	0	13	11	44	10	19	8	16	11	46	18	22	17	61	80	74	39	22	17	96	43	37	k__Bacteria;p__Firmicutes;c__Clostridia;o__Clostridiales;f__Lachnospiraceae;g__Eubacterium_ruminantium_group
OTU_220	20	30	30	0	0	0	42	11	19	4	18	16	19	12	43	94	20	12	13	156	15	40	17	30	9	24	5	k__Bacteria;p__Proteobacteria;c__Deltaproteobacteria;o__Desulfovibrionales;f__Desulfovibrionaceae;g__Desulfovibrio
OTU_221	12	4	5	0	0	0	17	48	21	60	46	5	15	178	16	13	51	21	23	16	31	9	17	25	30	11	23	k__Bacteria;p__Bacteroidetes;c__Bacteroidia;o__Bacteroidales;f__Rikenellaceae;g__U29-B03;s__
OTU_222	13	5	7	0	0	0	15	10	21	4	7	9	8	22	11	58	24	13	29	9	327	11	18	18	48	27	47	k__Bacteria;p__Bacteroidetes;c__Bacteroidia;o__Bacteroidales;f__Rikenellaceae;g__Rikenellaceae_RC9_gut_group;s__
OTU_223	9	10	6	0	0	0	16	16	17	1	28	19	6	235	7	152	29	50	22	14	19	14	17	27	31	16	78	k__Bacteria;p__Bacteroidetes;c__Bacteroidia;o__Bacteroidales;f__Bacteroidales_BS11_gut_group;g__;s__
OTU_224	18	25	35	0	0	0	25	17	22	11	23	11	13	19	15	55	39	182	38	18	65	147	32	71	30	33	22	k__Bacteria;p__Firmicutes;c__Clostridia;o__Clostridiales;f__Ruminococcaceae
OTU_225	0	3	745	0	3	21	2	1	1	1	4	1	3	2	0	0	1	0	8	1	2	1	4	3	2	2	4	k__Bacteria;p__Cyanobacteria;c__Chloroplast;o__unidentified_Chloroplast;f__unidentified_Chloroplast;g__unidentified_Chloroplast
OTU_226	9	10	4	0	0	0	16	14	8	27	209	4	48	29	9	8	8	17	14	19	46	10	43	161	17	10	13	k__Bacteria;p__Bacteroidetes;c__Bacteroidia;o__Bacteroidales;f__Prevotellaceae;g__Prevotellaceae_UCG-003;s__
OTU_227	4	1	2	0	0	0	25	13	8	21	11	4	17	7	22	4	37	68	87	12	64	108	161	72	16	12	30	k__Bacteria;p__Bacteroidetes;c__Bacteroidia;o__Bacteroidales;f__Prevotellaceae;g__Prevotella_1;s__
OTU_228	0	3	74	0	2	9	140	35	68	55	159	42	9	21	3	13	69	366	10	3	8	15	11	17	3	6	4	k__Archaea;p__Euryarchaeota;c__Methanobacteria;o__Methanobacteriales;f__Methanobacteriaceae;g__Methanobrevibacter;s__
OTU_229	0	0	1	0	0	1	0	0	0	0	533	74	25	9	0	1	1	1	1	0	0	0	0	0	1	1	0	k__Bacteria;p__Proteobacteria;c__Alphaproteobacteria;o__Sphingomonadales;f__Sphingomonadaceae;g__Sphingorhabdus;s__
OTU_230	4	1	2	0	0	0	8	4	4	6	12	4	9	12	19	11	18	8	5	16	10	4	8	6	515	204	15	k__Bacteria;p__Bacteroidetes;c__Bacteroidia;o__Bacteroidales;f__Prevotellaceae;g__Prevotella_1;s__
OTU_231	3	1	0	0	0	0	14	37	6	14	13	5	7	16	66	3	82	17	7	13	137	6	33	191	8	4	11	k__Bacteria;p__Bacteroidetes;c__Bacteroidia;o__Bacteroidales;f__Prevotellaceae;g__Prevotella_1;s__
OTU_232	15	18	27	0	0	0	51	25	33	12	18	11	15	34	78	26	27	64	26	32	23	38	18	31	28	27	27	k__Bacteria;p__Firmicutes;c__Clostridia;o__Clostridiales;f__Ruminococcaceae
OTU_233	2	0	0	0	0	0	30	10	7	12	86	9	11	319	11	37	7	13	18	11	2	6	5	6	9	7	9	k__Bacteria;p__Bacteroidetes;c__Bacteroidia;o__Bacteroidales;f__Prevotellaceae;g__Prevotella_1;s__
OTU_234	6	11	14	0	0	0	11	1	176	2	59	150	12	12	4	6	18	65	21	16	3	11	15	14	10	20	11	k__Bacteria;p__Lentisphaerae;c__Lentisphaerae_RFP12_gut_group;o__;f__;g__;s__
OTU_235	9	5	1	0	0	0	20	10	8	16	12	6	16	11	16	82	56	29	39	136	37	20	38	56	21	9	15	k__Bacteria;p__Bacteroidetes;c__Bacteroidia;o__Bacteroidales;f__Prevotellaceae;g__Prevotellaceae_UCG-004;s__
OTU_236	7	17	14	0	0	0	38	7	22	17	11	332	69	6	5	5	6	5	2	9	1	5	10	14	7	14	5	k__Bacteria;p__Synergistetes;c__Synergistia;o__Synergistales;f__Synergistaceae;g__Synergistes;s__Synergistes_jonesii
OTU_237	17	9	7	0	0	0	44	26	47	14	76	30	15	40	21	41	28	54	35	131	75	18	29	44	23	17	21	k__Bacteria;p__Bacteroidetes;c__Bacteroidia;o__Bacteroidales;f__Rikenellaceae;g__Rikenellaceae_RC9_gut_group;s__
OTU_238	8	9	5	0	0	0	9	28	116	2	6	8	9	13	8	14	43	55	93	7	73	5	11	60	15	13	16	k__Bacteria;p__Bacteroidetes;c__Bacteroidia;o__Bacteroidales;f__Bacteroidales_BS11_gut_group;g__;s__
OTU_239	13	28	21	0	1	0	7	7	19	55	214	5	19	21	33	84	17	112	38	93	23	13	25	36	20	19	5	k__Bacteria;p__Firmicutes;c__Negativicutes;o__Selenomonadales;f__Veillonellaceae;g__Selenomonas_1;s__
OTU_240	8	27	30	0	0	0	28	10	21	14	18	17	23	23	18	812	26	32	34	25	18	17	38	22	31	19	32	k__Bacteria;p__Firmicutes;c__Clostridia;o__Clostridiales;f__Lachnospiraceae
OTU_241	4	18	14	2	0	0	12	9	350	5	9	9	9	11	14	8	20	12	16	12	6	3	8	6	18	17	7	k__Bacteria;p__Firmicutes;c__Clostridia;o__Clostridiales;f__Lachnospiraceae;g__Butyrivibrio_2;s__Butyrivibrio_fibrisolvens
OTU_242	9	4	15	0	0	1	14	12	10	12	7	9	6	7	10	8	10	10	21	8	11	8	14	351	19	16	23	k__Bacteria;p__Bacteroidetes;c__Bacteroidia;o__Bacteroidales;f__Porphyromonadaceae;g__;s__
OTU_243	72	0	0	471	39	15	0	0	0	0	0	0	0	0	0	0	0	0	0	0	0	0	0	0	0	0	0	k__Bacteria;p__Firmicutes;c__Bacilli;o__Lactobacillales;f__Streptococcaceae;g__Streptococcus
OTU_244	9	35	24	0	0	0	11	29	30	73	44	24	144	17	23	13	17	13	21	7	21	12	19	10	16	24	13	k__Bacteria;p__Firmicutes;c__Clostridia;o__Clostridiales;f__Ruminococcaceae;g__Intestinimonas;s__Intestinimonas_butyriciproducens
OTU_245	13	1	2	0	0	0	7	10	6	5	13	5	8	8	12	8	10	7	11	15	9	6	7	12	413	9	81	k__Bacteria;p__Bacteroidetes;c__Bacteroidia;o__Bacteroidales;f__Prevotellaceae;g__Prevotellaceae_UCG-001;s__
OTU_246	29	10	18	1	1	1	19	9	26	4	41	17	15	19	11	59	24	14	90	50	70	24	35	72	202	138	126	k__Bacteria;p__Bacteroidetes;c__Bacteroidia;o__Bacteroidales;f__Rikenellaceae;g__Rikenellaceae_RC9_gut_group;s__
OTU_247	20	35	31	0	0	0	94	51	17	13	13	10	22	18	15	21	19	95	22	107	19	21	46	22	73	35	83	k__Bacteria;p__Firmicutes;c__Clostridia;o__Clostridiales;f__Lachnospiraceae;g__Eubacterium_ruminantium_group;s__
OTU_248	0	1	0	0	1	0	0	0	0	0	431	93	22	1	0	1	0	0	0	0	0	0	0	0	0	0	0	k__Bacteria;p__Proteobacteria;c__Alphaproteobacteria
OTU_249	6	8	8	0	0	0	19	8	17	9	10	9	9	10	11	41	8	122	93	74	42	13	16	41	12	27	19	k__Bacteria;p__Firmicutes;c__Clostridia;o__Clostridiales;f__Lachnospiraceae;g__Butyrivibrio_2;s__
OTU_250	2	9	9	0	0	0	5	8	10	3	8	4	10	4	7	3	2	1	7	8	9	3	3	5	5	8	494	k__Bacteria;p__Bacteroidetes;c__Bacteroidia;o__Bacteroidales;f__Bacteroidales_BS11_gut_group;g__;s__
OTU_251	9	15	19	0	2	0	7	9	28	17	179	82	8	34	63	24	6	9	12	8	7	8	14	7	14	17	10	k__Bacteria;p__Spirochaetes;c__unidentified_Spirochaetes;o__Spirochaetales;f__Spirochaetaceae;g__Treponema_2
OTU_252	10	8	7	0	0	0	6	12	7	5	10	8	2	13	8	16	236	9	97	15	11	1	7	16	43	13	17	k__Bacteria;p__Bacteroidetes;c__Bacteroidia;o__Bacteroidales;f__Rikenellaceae;g__Rikenellaceae_RC9_gut_group;s__
OTU_253	22	147	137	49	288	59	7	10	9	6	5	15	9	18	1	9	7	9	16	6	5	4	6	8	4	18	5	k__Bacteria;p__Firmicutes;c__Bacilli;o__Bacillales;f__Staphylococcaceae;g__Jeotgalicoccus;s__
OTU_254	10	28	25	0	2	0	12	11	34	8	20	14	17	13	18	38	75	13	31	13	34	170	53	30	51	49	68	k__Bacteria;p__Firmicutes;c__Clostridia;o__Clostridiales;f__Ruminococcaceae;g__Ruminococcaceae_NK4A214_group;s__
OTU_255	9	24	16	0	0	0	9	7	11	4	11	11	8	7	4	11	22	7	24	10	10	264	18	6	9	18	11	k__Bacteria;p__Firmicutes;c__Clostridia;o__Clostridiales;f__Clostridiales_vadinBB60_group;g__;s__
OTU_256	11	25	20	0	1	0	11	7	20	14	11	4	11	12	10	13	10	13	33	7	18	21	227	9	14	22	17	k__Bacteria;p__Firmicutes;c__Clostridia;o__Clostridiales
OTU_257	2	100	109	9	102	19	2	2	7	2	3	16	5	10	2	3	1	0	222	3	1	2	106	3	2	128	4	k__Bacteria;p__Actinobacteria;c__unidentified_Actinobacteria;o__Micrococcales;f__Micrococcaceae;g__Arthrobacter;s__Arthrobacter_oxydans
OTU_258	14	9	9	0	0	0	15	4	19	4	8	10	19	15	8	15	18	10	21	16	14	7	278	13	114	29	35	k__Bacteria;p__Bacteroidetes;c__Bacteroidia;o__Bacteroidales;f__Rikenellaceae;g__Rikenellaceae_RC9_gut_group;s__
OTU_259	16	48	51	0	0	0	241	75	97	44	54	77	46	38	30	48	26	24	44	43	17	32	57	50	27	31	23	k__Bacteria;p__Synergistetes;c__Synergistia;o__Synergistales;f__Synergistaceae;g__Pyramidobacter;s__
OTU_260	16	8	6	0	0	0	69	10	19	26	224	14	20	151	29	30	38	40	29	13	71	19	27	26	27	16	12	k__Bacteria;p__Bacteroidetes;c__Bacteroidia;o__Bacteroidales;f__Bacteroidales_S24-7_group;g__;s__
OTU_261	2	14	13	0	0	0	365	5	14	3	15	8	2	22	6	10	7	6	8	7	2	7	13	8	20	10	10	k__Bacteria;p__Spirochaetes;c__unidentified_Spirochaetes;o__Spirochaetales;f__Spirochaetaceae;g__Treponema_2;s__
OTU_262	5	0	2	0	0	1	10	4	1	4	4	4	7	6	9	10	93	101	30	6	6	7	6	149	8	73	6	k__Bacteria;p__Bacteroidetes;c__Bacteroidia;o__Bacteroidales;f__Prevotellaceae;g__Prevotella_1;s__
OTU_263	55	151	76	48	307	109	1	2	0	3	0	2	1	1	1	0	0	0	4	1	0	2	2	0	2	6	0	k__Bacteria;p__Firmicutes;c__Bacilli;o__Lactobacillales
OTU_264	5	2	2	0	0	0	3	4	11	1	4	6	5	0	3	8	10	1	7	8	6	5	6	5	427	24	33	k__Bacteria;p__Bacteroidetes;c__Bacteroidia;o__Bacteroidales;f__Bacteroidales_BS11_gut_group;g__;s__
OTU_265	8	8	10	0	0	0	14	15	11	4	20	27	12	14	34	44	22	16	184	11	56	96	19	45	15	11	18	k__Bacteria;p__Bacteroidetes;c__Bacteroidia;o__Bacteroidales;f__Rikenellaceae;g__Rikenellaceae_RC9_gut_group;s__
OTU_266	13	17	27	0	0	0	32	12	23	9	14	9	17	141	7	3	13	13	15	14	15	7	39	8	19	40	40	k__Bacteria;p__Firmicutes;c__Clostridia;o__Clostridiales
OTU_267	621	13	14	46	0	0	20	22	11	31	13	9	19	24	19	11	21	17	23	24	27	20	19	27	29	18	20	k__Bacteria;p__Bacteroidetes;c__Bacteroidia;o__Bacteroidales;f__Prevotellaceae;g__Alloprevotella;s__Prevotella_sp._canine_oral_taxon_372
OTU_268	7	10	1	0	0	0	15	8	6	10	7	300	9	14	6	7	12	8	11	10	14	13	9	14	6	4	16	k__Bacteria;p__Bacteroidetes;c__Bacteroidia;o__Bacteroidales;f__Prevotellaceae
OTU_269	1	1	3	0	0	0	6	9	5	12	5	6	15	14	6	9	59	166	13	11	6	9	6	5	86	117	41	k__Bacteria;p__Bacteroidetes;c__Bacteroidia;o__Bacteroidales;f__Prevotellaceae;g__Prevotella_1;s__
OTU_270	17	28	30	0	0	0	16	34	34	5	33	44	89	16	15	12	24	30	24	14	7	4	13	12	22	20	7	k__Bacteria;p__Proteobacteria;c__Deltaproteobacteria;o__Desulfovibrionales;f__Desulfovibrionaceae;g__Desulfovibrio
OTU_271	5	2	5	0	0	0	4	6	8	6	4	2	6	7	10	2	11	7	174	3	7	3	13	226	15	10	4	k__Bacteria;p__Bacteroidetes;c__Bacteroidia;o__Bacteroidales;f__Bacteroidales_BS11_gut_group;g__;s__
OTU_272	6	17	27	0	0	1	14	6	15	7	8	10	9	14	14	44	32	19	21	13	9	9	13	268	37	13	17	k__Bacteria;p__Firmicutes;c__Clostridia;o__Clostridiales;f__Lachnospiraceae
OTU_273	3	6	10	0	0	0	4	1	3	2	61	7	4	7	0	255	5	12	9	2	2	6	114	7	3	6	12	k__Bacteria;p__Lentisphaerae;c__Lentisphaerae_RFP12_gut_group;o__;f__;g__;s__
OTU_274	9	3	4	0	0	0	10	11	17	6	12	9	10	17	38	19	102	76	20	63	28	37	9	34	12	7	41	k__Bacteria;p__Bacteroidetes;c__Bacteroidia;o__Bacteroidales;f__Rikenellaceae;g__Rikenellaceae_RC9_gut_group;s__
OTU_275	11	6	3	0	0	0	5	5	7	4	4	5	5	9	6	5	6	4	7	8	8	0	5	8	46	55	472	k__Bacteria;p__Bacteroidetes;c__Bacteroidia;o__Bacteroidales;f__Bacteroidales_BS11_gut_group;g__;s__
OTU_276	15	11	11	0	0	0	9	2	9	4	7	6	7	8	14	9	14	10	55	223	16	8	11	28	20	16	11	k__Bacteria;p__Firmicutes;c__Clostridia;o__Clostridiales;f__Lachnospiraceae;g__Lachnospiraceae_ND3007_group;s__
OTU_277	14	144	2	14	85	4	10	98	9	62	31	6	11	23	5	7	11	7	15	8	5	3	4	8	11	5	8	k__Bacteria;p__Bacteroidetes;c__Bacteroidia;o__Bacteroidales;f__Bacteroidaceae;g__Bacteroides;s__Prevotella_heparinolytica
OTU_278	16	8	15	0	0	1	14	259	23	11	8	12	8	19	9	7	22	56	30	12	8	10	14	28	16	17	41	k__Bacteria;p__Firmicutes;c__Erysipelotrichia;o__Erysipelotrichales;f__Erysipelotrichaceae;g__Erysipelotrichaceae_UCG-004;s__
OTU_279	9	3	5	0	0	0	10	5	32	5	6	4	4	5	3	5	5	6	10	12	307	2	12	7	8	12	13	k__Bacteria;p__Bacteroidetes;c__Bacteroidia;o__Bacteroidales;f__Bacteroidales_BS11_gut_group;g__;s__
OTU_280	3	13	12	0	0	0	9	8	11	9	14	9	10	10	15	9	55	148	82	13	16	9	12	9	10	5	6	k__Bacteria;p__Firmicutes;c__Clostridia;o__Clostridiales;f__Lachnospiraceae;g__Lachnospiraceae_NK3A20_group;s__Lachnospiraceae_bacterium_AC3007
OTU_281	2	5	1	0	0	0	76	4	4	1	10	80	2	33	0	5	19	42	47	2	12	43	9	91	12	4	3	k__Bacteria;p__Chloroflexi;c__Anaerolineae;o__Anaerolineales;f__Anaerolineaceae
OTU_282	14	9	6	0	0	0	4	6	10	3	5	4	6	2	8	9	6	11	15	8	10	8	11	11	201	19	192	k__Bacteria;p__Bacteroidetes;c__Bacteroidia;o__Bacteroidales;f__Rikenellaceae;g__Rikenellaceae_RC9_gut_group;s__
OTU_283	9	3	5	0	0	0	9	5	10	9	10	8	12	10	8	234	23	5	8	9	11	69	9	10	8	8	10	k__Bacteria;p__Bacteroidetes;c__Bacteroidia;o__Bacteroidales;f__Bacteroidales_S24-7_group;g__;s__
OTU_284	8	11	14	0	0	0	2	9	14	3	9	7	10	17	18	18	12	18	9	34	6	24	9	10	39	29	172	k__Bacteria;p__Lentisphaerae;c__Lentisphaeria;o__Victivallales;f__Victivallaceae;g__Victivallis;s__
OTU_285	11	22	21	2	2	0	23	7	26	10	17	38	29	53	16	50	15	10	6	44	8	9	13	3	4	11	5	k__Bacteria;p__Proteobacteria;c__Epsilonproteobacteria;o__Campylobacterales;f__Campylobacteraceae;g__Campylobacter
OTU_286	5	15	14	0	0	0	44	2	107	2	15	12	11	22	8	15	48	13	12	11	7	6	19	8	54	38	73	k__Bacteria;p__Lentisphaerae;c__Lentisphaerae_RFP12_gut_group;o__;f__;g__;s__
OTU_287	12	147	1	31	257	5	0	2	3	66	1	5	3	2	3	3	5	0	2	1	4	2	1	3	2	1	2	k__Bacteria;p__Bacteroidetes;c__Bacteroidia;o__Bacteroidales;f__Prevotellaceae;g__Alloprevotella;s__Prevotella_sp._canine_oral_taxon_226
OTU_288	8	14	13	0	0	0	32	10	45	4	289	12	5	27	6	5	17	8	7	10	8	5	10	10	12	15	9	k__Bacteria;p__Firmicutes;c__Clostridia;o__Clostridiales;f__Family_XIII
OTU_289	423	3	1	73	0	0	1	0	0	0	2	1	1	0	0	0	0	0	1	0	0	0	2	0	0	2	0	k__Bacteria;p__Proteobacteria;c__Alphaproteobacteria;o__Rhizobiales;f__Phyllobacteriaceae
OTU_290	8	8	6	0	0	0	8	2	4	2	3	7	5	5	1	322	6	4	9	2	7	7	8	16	4	10	3	k__Bacteria;p__Proteobacteria;c__Alphaproteobacteria;o__Rhodospirillales;f__Rhodospirillaceae;g__Thalassospira;s__
OTU_291	90	4	4	173	19	12	4	11	5	26	11	9	25	0	31	1	6	7	6	5	3	5	3	4	1	4	5	k__Bacteria;p__Firmicutes;c__Clostridia;o__Clostridiales;f__Lachnospiraceae;g__Lachnoclostridium;s__Clostridium_symbiosum
OTU_292	8	3	11	0	0	0	5	0	11	5	11	9	7	9	2	10	3	4	13	5	6	15	293	8	9	16	9	k__Bacteria;p__Proteobacteria;c__Alphaproteobacteria;o__Rhodospirillales;f__Rhodospirillaceae;g__Thalassospira;s__
OTU_293	6	5	5	0	0	0	6	4	11	2	4	4	6	9	5	8	7	4	152	113	78	1	9	8	19	12	11	k__Bacteria;p__Bacteroidetes;c__Bacteroidia;o__Bacteroidales;f__Bacteroidales_BS11_gut_group;g__;s__
OTU_294	7	6	8	0	0	0	21	12	5	4	12	5	9	54	9	6	10	7	52	16	72	17	10	29	32	12	40	k__Bacteria;p__Bacteroidetes;c__Bacteroidia;o__Bacteroidales;f__Prevotellaceae;g__Prevotellaceae_UCG-003;s__
OTU_295	5	3	1	0	0	0	26	37	5	57	55	7	91	33	13	12	16	37	9	8	15	3	9	33	7	3	2	k__Bacteria;p__Bacteroidetes;c__Bacteroidia;o__Bacteroidales;f__unidentified_Bacteroidales;g__Phocaeicola;s__
OTU_296	5	2	1	0	0	0	5	7	11	1	8	3	7	8	6	202	6	4	115	5	15	6	9	10	12	24	15	k__Bacteria;p__Bacteroidetes;c__Bacteroidia;o__Bacteroidales;f__Bacteroidales_BS11_gut_group;g__;s__
OTU_297	2	87	129	1	15	14	3	3	8	2	4	6	3	2	4	3	1	5	161	1	0	2	72	3	4	141	2	k__Bacteria;p__Actinobacteria;c__unidentified_Actinobacteria;o__Frankiales;f__Geodermatophilaceae;g__Blastococcus;s__
OTU_298	6	14	23	0	0	0	12	7	22	7	12	12	14	8	10	8	17	14	139	8	17	24	124	13	17	23	13	k__Bacteria;p__Firmicutes;c__Clostridia;o__Clostridiales;f__Ruminococcaceae;g__Ruminococcus_2;s__
OTU_299	387	0	0	86	0	0	0	0	1	0	1	0	0	0	0	0	0	0	0	0	1	0	0	0	0	0	0	k__Bacteria;p__Bacteroidetes;c__Sphingobacteriia;o__Sphingobacteriales;f__Saprospiraceae;g__;s__
OTU_300	1	1	1	0	0	0	8	4	2	7	1	3	11	14	9	1	5	7	27	6	239	45	15	6	5	3	2	k__Bacteria;p__Bacteroidetes;c__Bacteroidia;o__Bacteroidales;f__Prevotellaceae;g__Prevotella_1
OTU_301	6	7	1	0	0	0	53	14	6	8	20	8	67	12	21	86	32	6	11	11	10	7	8	9	15	2	10	k__Bacteria;p__Bacteroidetes;c__Bacteroidia;o__Bacteroidales
OTU_302	6	8	10	0	1	0	5	6	9	5	6	22	8	6	6	5	130	13	10	4	7	122	8	21	20	12	14	k__Bacteria;p__Firmicutes;c__Clostridia;o__Clostridiales;f__Lachnospiraceae
OTU_303	0	2	1	0	0	0	8	8	16	4	6	6	13	6	4	11	6	44	43	117	50	33	14	5	8	13	2	k__Bacteria;p__Bacteroidetes;c__Bacteroidia;o__Bacteroidales;f__Prevotellaceae
OTU_304	17	6	3	0	0	0	8	8	14	2	10	10	7	8	10	8	11	4	9	9	11	7	7	15	362	98	81	k__Bacteria;p__Bacteroidetes;c__Bacteroidia;o__Bacteroidales;f__Bacteroidales_BS11_gut_group;g__;s__
OTU_305	6	11	11	0	0	0	187	3	7	6	5	38	8	7	12	6	8	13	12	8	7	13	9	10	5	12	6	k__Bacteria;p__Firmicutes;c__Clostridia;o__Clostridiales;f__Ruminococcaceae;g__Ruminococcaceae_UCG-002;s__
OTU_306	9	15	17	0	0	0	12	109	8	11	14	70	12	38	11	11	10	9	12	7	4	9	7	13	14	9	5	k__Bacteria;p__Firmicutes;c__Clostridia;o__Clostridiales;f__Lachnospiraceae
OTU_307	3	2	2	0	0	0	6	13	1	10	8	5	37	13	74	17	57	29	47	26	8	10	7	15	14	5	7	k__Bacteria;p__Bacteroidetes;c__Bacteroidia;o__Bacteroidales;f__Prevotellaceae
OTU_308	6	18	45	0	3	3	5	3	12	140	5	9	78	9	1	3	3	8	16	2	5	3	15	3	5	13	0	k__Bacteria;p__Actinobacteria;c__unidentified_Actinobacteria;o__Bifidobacteriales;f__Bifidobacteriaceae;g__Bifidobacterium
OTU_309	17	14	23	1	0	2	35	48	84	9	23	2	19	10	12	10	6	10	13	10	2	7	10	6	15	14	18	k__Bacteria;p__Firmicutes;c__Clostridia;o__Clostridiales;f__Ruminococcaceae;g__Ruminiclostridium;s__bacterium_NLAE-zl-H60
OTU_310	4	13	9	0	1	0	0	3	8	0	2	3	6	1	1	1	2	0	4	1	2	0	3	3	1	8	470	k__Bacteria;p__Proteobacteria;c__Alphaproteobacteria;o__Rhodospirillales;f__Rhodospirillaceae;g__Thalassospira;s__
OTU_311	41	16	8	2	1	0	65	33	45	66	19	21	29	57	102	11	66	9	17	10	24	7	8	13	17	17	13	k__Bacteria;p__Bacteroidetes;c__Bacteroidia;o__Bacteroidales;f__Porphyromonadaceae;g__Parabacteroides;s__Parabacteroides_goldsteinii
OTU_312	5	13	10	0	0	0	37	1	7	0	21	33	10	5	5	22	48	61	9	18	1	36	16	13	6	11	29	k__Bacteria;p__Lentisphaerae;c__Lentisphaerae_RFP12_gut_group;o__;f__;g__;s__
OTU_313	5	2	4	0	0	0	4	12	4	10	6	9	6	7	4	4	11	15	25	6	14	31	4	11	92	111	45	k__Bacteria;p__Bacteroidetes;c__Bacteroidia;o__Bacteroidales;f__Prevotellaceae;g__Prevotella_1;s__
OTU_314	3	4	2	0	0	0	32	13	9	7	31	12	2	53	81	8	9	11	17	4	12	13	18	15	17	15	20	k__Bacteria;p__Bacteroidetes;c__Bacteroidia;o__Bacteroidales
OTU_315	1	1	3	0	0	0	8	5	5	4	6	0	10	4	11	7	4	3	4	4	4	8	5	6	7	309	30	k__Bacteria;p__Bacteroidetes;c__Bacteroidia;o__Bacteroidales;f__Prevotellaceae;g__Prevotella_1;s__
OTU_316	43	45	34	17	36	29	9	7	9	3	14	40	12	49	3	6	0	4	11	1	3	6	7	5	2	9	4	k__Bacteria;p__Proteobacteria;c__Gammaproteobacteria;o__Pseudomonadales;f__Moraxellaceae;g__Acinetobacter;s__Acinetobacter_lwoffii
OTU_317	11	8	6	0	0	0	10	7	6	4	14	7	5	10	31	24	36	41	63	40	13	24	8	18	10	11	19	k__Bacteria;p__Bacteroidetes;c__Bacteroidia;o__Bacteroidales;f__Rikenellaceae
OTU_318	4	8	16	0	0	0	75	1	8	0	6	2	4	8	3	108	15	4	5	5	0	23	45	22	2	4	17	k__Bacteria;p__Lentisphaerae;c__Lentisphaerae_RFP12_gut_group;o__;f__;g__;s__
OTU_319	6	2	14	0	0	0	12	5	14	4	5	7	5	4	10	74	11	29	22	2	18	68	29	8	15	9	5	k__Bacteria;p__Firmicutes;c__Clostridia;o__Clostridiales;f__Ruminococcaceae;g__Eubacterium_coprostanoligenes_group
OTU_320	5	8	26	0	0	0	6	3	6	2	148	0	13	6	4	17	2	6	13	4	16	29	26	56	9	7	10	k__Bacteria;p__Lentisphaerae;c__WCHB1-25;o__;f__;g__;s__
OTU_321	3	17	20	0	0	0	116	4	34	2	28	11	9	11	14	6	15	7	6	4	5	10	12	9	8	9	5	k__Bacteria;p__Spirochaetes;c__unidentified_Spirochaetes;o__Spirochaetales;f__Spirochaetaceae;g__Sphaerochaeta
OTU_322	46	45	0	34	258	2	0	1	1	0	0	2	0	2	0	0	0	1	2	1	0	0	0	0	0	1	0	k__Bacteria;p__Fusobacteria;c__Fusobacteriia;o__Fusobacteriales;f__Fusobacteriaceae;g__Fusobacterium
OTU_323	2	4	1	0	0	0	6	8	6	11	10	4	9	17	8	9	9	10	179	11	8	31	9	14	7	5	4	k__Bacteria;p__Bacteroidetes;c__Bacteroidia;o__Bacteroidales;f__Prevotellaceae;g__Prevotellaceae_UCG-003;s__
OTU_324	9	10	12	0	0	0	9	9	13	2	11	10	7	6	10	8	7	9	18	17	17	11	11	4	444	14	243	k__Bacteria;p__Bacteroidetes;c__Bacteroidia;o__Bacteroidales;f__Rikenellaceae;g__Rikenellaceae_RC9_gut_group;s__
OTU_325	18	37	316	5	10	42	1	18	23	10	21	16	26	18	27	4	10	7	51	5	5	9	15	5	11	12	8	k__Bacteria;p__Proteobacteria;c__Gammaproteobacteria;o__Enterobacteriales;f__Enterobacteriaceae
OTU_326	1	36	134	0	13	24	0	0	2	1	4	1	1	0	0	1	0	0	15	0	1	1	62	0	0	113	2	k__Bacteria;p__Firmicutes;c__Bacilli;o__Bacillales;f__Bacillaceae
OTU_327	12	14	16	0	0	0	7	5	68	6	15	6	12	7	8	34	8	10	21	13	47	7	12	9	39	22	36	k__Bacteria;p__Firmicutes;c__Clostridia;o__Clostridiales;f__Lachnospiraceae
OTU_328	14	15	27	0	0	0	14	9	10	9	9	10	19	11	24	82	154	13	25	11	15	29	47	141	15	20	9	k__Bacteria;p__Firmicutes;c__Clostridia;o__Clostridiales;f__Ruminococcaceae;g__Ruminococcaceae_UCG-014;s__
OTU_329	6	5	7	0	1	1	5	64	11	6	155	10	5	32	2	7	3	9	11	7	10	5	7	6	43	19	33	k__Bacteria;p__Bacteroidetes;c__Bacteroidia;o__Bacteroidales
OTU_330	5	13	12	0	0	0	9	5	20	4	6	11	8	10	4	106	8	14	27	11	23	28	16	57	9	10	9	k__Bacteria;p__Firmicutes;c__Clostridia;o__Clostridiales;f__Ruminococcaceae;g__Ruminococcaceae_UCG-014;s__
OTU_331	2	11	9	0	0	0	4	8	9	5	17	2	9	18	48	3	23	91	9	21	12	22	7	12	10	11	7	k__Bacteria;p__Firmicutes;c__Clostridia;o__Clostridiales;f__Ruminococcaceae
OTU_332	11	13	27	0	0	0	3	2	13	5	6	6	38	9	3	2	10	19	10	6	2	171	88	4	5	8	5	k__Bacteria;p__Proteobacteria
OTU_333	1	5	9	0	0	0	0	3	3	2	8	7	4	5	3	3	6	178	10	28	3	8	11	66	4	9	3	k__Bacteria;p__Lentisphaerae;c__Lentisphaerae_RFP12_gut_group;o__;f__;g__;s__
OTU_334	3	1	1	0	0	0	8	5	2	6	8	1	8	5	5	4	6	7	7	3	6	3	2	3	7	311	6	k__Bacteria;p__Bacteroidetes;c__Bacteroidia;o__Bacteroidales;f__Prevotellaceae;g__Prevotella_1;s__
OTU_335	6	11	11	0	0	0	6	4	9	1	6	6	10	9	3	71	15	10	12	0	35	37	14	11	12	26	23	k__Bacteria;p__Firmicutes;c__Clostridia;o__Clostridiales;f__Clostridiales_vadinBB60_group;g__;s__
OTU_336	7	17	16	0	0	0	16	10	42	12	14	14	23	15	23	9	14	19	23	27	32	24	12	11	34	26	9	k__Bacteria;p__Firmicutes;c__Clostridia;o__Clostridiales;f__Ruminococcaceae;g__Ruminococcaceae_UCG-004;s__
OTU_337	9	4	4	0	0	0	2	2	7	1	10	6	1	16	5	5	7	5	11	4	12	10	4	11	94	131	8	k__Bacteria;p__Bacteroidetes;c__Bacteroidia;o__Bacteroidales;f__Bacteroidales_BS11_gut_group;g__;s__
OTU_338	1	2	0	0	0	0	10	6	1	11	4	1	5	5	7	241	8	2	5	9	2	3	3	10	3	4	2	k__Bacteria;p__Bacteroidetes;c__Bacteroidia;o__Bacteroidales;f__Prevotellaceae;g__Prevotella_1
OTU_339	7	14	18	0	1	0	15	9	20	7	8	7	11	8	8	90	16	10	47	5	35	5	11	7	6	16	6	k__Bacteria;p__Firmicutes;c__Clostridia;o__Clostridiales;f__Ruminococcaceae;g__Ruminococcus_2;s__
OTU_340	170	23	15	8	21	1	8	13	2	5	4	3	4	4	7	5	4	4	5	3	3	9	3	7	8	5	3	k__Bacteria;p__Bacteroidetes;c__Bacteroidia;o__Bacteroidales;f__Prevotellaceae;g__Prevotella_6;s__Prevotella_sp._HUN102
OTU_341	5	13	28	0	0	0	9	4	12	3	11	3	5	17	1	47	14	92	10	27	6	38	14	66	5	12	20	k__Bacteria;p__Lentisphaerae;c__Lentisphaerae_RFP12_gut_group;o__;f__;g__;s__
OTU_342	13	22	27	0	0	0	33	17	26	7	22	11	18	107	8	35	25	88	21	95	13	48	21	72	13	26	79	k__Bacteria;p__Lentisphaerae;c__Lentisphaerae_RFP12_gut_group;o__;f__;g__;s__
OTU_343	4	11	7	0	0	0	14	32	20	5	5	11	8	5	11	14	10	25	12	20	57	4	17	10	9	15	11	k__Bacteria;p__Firmicutes;c__Clostridia;o__Clostridiales
OTU_344	12	6	10	0	0	0	5	7	10	4	11	5	5	14	4	5	22	6	40	3	4	4	7	4	10	43	99	k__Bacteria;p__Lentisphaerae;c__BS5;o__;f__;g__;s__
OTU_345	8	55	77	16	205	13	10	7	5	1	3	10	10	12	3	2	2	2	6	2	3	2	8	2	1	5	1	k__Bacteria;p__Actinobacteria;c__unidentified_Actinobacteria;o__Micrococcales;f__Dermabacteraceae;g__Brachybacterium
OTU_346	2	0	0	0	0	0	0	0	23	0	1	2	276	33	0	0	0	0	0	0	0	0	0	0	0	0	0	k__Bacteria;p__Proteobacteria;c__Alphaproteobacteria;o__Sphingomonadales;f__Sphingomonadaceae;g__Sphingopyxis;s__Sphingopyxis_sp._NMC16
OTU_347	5	2	2	0	0	0	13	4	3	6	14	47	6	8	4	9	13	94	24	10	7	34	6	7	4	8	6	k__Bacteria;p__Bacteroidetes;c__Bacteroidia;o__Bacteroidales;f__Prevotellaceae;g__Prevotellaceae_UCG-003;s__
OTU_348	0	1	5	0	4	4	291	2	12	0	8	4	0	8	0	2	0	9	5	1	7	2	2	43	6	2	3	k__Archaea;p__Euryarchaeota;c__Methanobacteria;o__Methanobacteriales;f__Methanobacteriaceae;g__Methanobrevibacter
OTU_349	17	19	32	0	0	0	8	168	5	3	11	11	21	8	16	4	44	4	15	18	3	13	23	26	4	7	8	k__Bacteria;p__Proteobacteria;c__Gammaproteobacteria;o__Cardiobacteriales;f__Cardiobacteriaceae
OTU_350	1	8	19	0	0	1	5	7	7	1	3	4	1	8	3	1	5	373	52	1	12	10	9	136	7	2	2	k__Bacteria;p__Chloroflexi;c__Anaerolineae;o__Anaerolineales;f__Anaerolineaceae
OTU_351	6	2	1	0	0	0	10	11	0	8	8	4	6	8	14	4	11	9	87	10	10	10	60	22	2	4	9	k__Bacteria;p__Bacteroidetes;c__Bacteroidia;o__Bacteroidales;f__Prevotellaceae;g__Prevotellaceae_UCG-001;s__
OTU_352	0	2	1	0	0	0	4	7	3	3	5	1	5	4	3	1	3	6	3	5	9	1	3	4	151	1	91	k__Bacteria;p__Bacteroidetes;c__Bacteroidia;o__Bacteroidales;f__Prevotellaceae;g__Prevotellaceae_UCG-001;s__
OTU_353	4	4	1	0	0	0	11	12	9	39	7	9	17	7	54	4	10	7	11	11	7	9	6	7	168	31	40	k__Bacteria;p__Bacteroidetes;c__Bacteroidia;o__Bacteroidales;f__Prevotellaceae
OTU_354	7	2	0	0	0	0	7	4	3	3	7	1	3	5	4	3	2	4	10	4	3	9	5	6	201	3	51	k__Bacteria;p__Bacteroidetes;c__Bacteroidia;o__Bacteroidales;f__Prevotellaceae;g__Prevotellaceae_UCG-004;s__
OTU_355	1	8	11	0	0	0	35	11	28	2	97	4	6	50	7	8	0	0	10	9	8	8	9	5	4	7	7	k__Bacteria;p__Spirochaetes;c__unidentified_Spirochaetes;o__Spirochaetales;f__Spirochaetaceae;g__Treponema_2
OTU_356	19	17	18	0	0	0	61	45	33	11	24	96	21	86	88	11	46	24	19	18	4	12	6	13	19	10	15	k__Bacteria;p__Bacteroidetes;c__Bacteroidia;o__Bacteroidales;f__Porphyromonadaceae;g__Butyricimonas;s__
OTU_357	8	7	5	0	0	0	5	5	8	2	5	4	3	4	6	7	7	11	12	6	4	2	5	7	308	9	11	k__Bacteria;p__Bacteroidetes;c__Bacteroidia;o__Bacteroidales;f__Bacteroidales_BS11_gut_group;g__;s__
OTU_358	8	9	18	0	0	0	12	4	9	4	10	5	6	11	7	4	11	16	22	2	10	10	147	9	18	30	42	k__Bacteria;p__Firmicutes;c__Clostridia;o__Clostridiales;f__Ruminococcaceae;g__Eubacterium_coprostanoligenes_group;s__
OTU_359	2	8	16	0	0	0	3	1	9	3	3	16	26	3	134	3	10	4	7	7	3	4	10	3	6	9	9	k__Bacteria;p__Synergistetes;c__Synergistia;o__Synergistales;f__Synergistaceae;g__Pyramidobacter
OTU_360	6	13	12	0	0	0	5	25	25	3	4	9	7	5	13	15	31	34	14	9	15	36	8	9	6	7	22	k__Bacteria;p__Firmicutes;c__Clostridia;o__Clostridiales;f__Ruminococcaceae;g__Eubacterium_coprostanoligenes_group;s__
OTU_361	1	33	27	0	7	5	0	1	1	0	0	35	101	199	1	0	0	0	19	0	1	0	13	0	0	31	0	k__Bacteria;p__Proteobacteria;c__Alphaproteobacteria;o__Rhizobiales;f__Bradyrhizobiaceae;g__Bradyrhizobium;s__Bradyrhizobium_elkanii
OTU_362	4	10	14	0	0	0	5	1	3	4	6	9	8	6	2	8	10	6	3	6	37	5	23	7	42	43	99	k__Bacteria;p__Firmicutes;c__Clostridia;o__Clostridiales;f__Ruminococcaceae;g__Saccharofermentans;s__
OTU_363	9	25	16	0	0	0	7	9	19	6	20	11	11	32	11	9	26	13	32	8	34	26	19	83	14	21	24	k__Bacteria;p__Firmicutes;c__Clostridia;o__Clostridiales;f__Clostridiales_vadinBB60_group;g__;s__
OTU_364	10	11	9	0	0	0	8	13	14	9	11	14	8	9	11	12	11	12	17	11	12	5	47	7	64	46	193	k__Bacteria;p__Firmicutes;c__Clostridia;o__Clostridiales;f__Lachnospiraceae;g__Lachnospiraceae_AC2044_group;s__Lachnospiraceae_bacterium_CG2
OTU_365	4	57	0	19	220	3	0	0	0	1	1	1	2	0	0	1	0	0	0	1	0	0	0	0	0	0	0	k__Bacteria;p__Fusobacteria;c__Fusobacteriia;o__Fusobacteriales;f__Fusobacteriaceae;g__Fusobacterium;s__Fusobacterium_necrophorum
OTU_366	3	10	8	0	0	0	20	7	6	2	13	11	10	40	16	15	17	20	19	30	24	16	10	15	15	12	11	k__Bacteria;p__Firmicutes;c__Clostridia;o__Clostridiales;f__Lachnospiraceae;g__Oribacterium;s__
OTU_367	2	8	10	0	0	0	8	4	1	2	8	3	2	3	6	4	2	2	11	4	3	7	6	3	168	84	10	k__Bacteria;p__Firmicutes;c__Clostridia;o__Clostridiales;f__Christensenellaceae;g__Christensenellaceae_R-7_group
OTU_368	5	3	3	0	0	0	8	9	7	3	15	309	3	3	5	6	5	2	6	3	3	7	2	3	4	9	6	k__Bacteria;p__Bacteroidetes;c__Bacteroidia;o__Bacteroidales
OTU_369	8	65	137	6	41	16	5	11	6	3	6	10	4	7	3	20	7	3	27	4	2	1	100	5	5	165	5	k__Bacteria;p__Firmicutes;c__Bacilli;o__Bacillales
OTU_370	4	1	3	0	0	0	4	65	3	39	1	8	6	30	7	4	17	41	6	9	3	8	5	25	4	5	1	k__Bacteria;p__Bacteroidetes;c__Bacteroidia;o__Bacteroidales;f__Prevotellaceae
OTU_371	282	0	0	54	0	0	0	0	0	0	0	0	0	0	0	0	0	0	0	0	0	0	0	0	0	0	0	k__Bacteria;p__Bacteroidetes;c__Sphingobacteriia;o__Sphingobacteriales;f__Chitinophagaceae;g__Niabella;s__
OTU_372	296	0	0	36	0	0	0	0	0	1	0	0	0	0	0	0	0	0	0	0	0	0	1	0	0	3	1	k__Bacteria;p__Bacteroidetes;c__Cytophagia;o__Cytophagales;f__Cytophagaceae;g__;s__
OTU_373	22	16	1	0	2	0	18	39	20	116	27	20	32	14	7	8	8	8	10	4	5	7	8	6	7	2	4	k__Bacteria;p__Bacteroidetes;c__Bacteroidia;o__Bacteroidales;f__Bacteroidaceae;g__Bacteroides;s__Bacteroides_uniformis
OTU_374	11	15	16	0	0	0	1	19	13	1	17	7	26	8	35	3	8	4	10	16	5	6	17	23	2	6	1	k__Bacteria;p__Proteobacteria;c__Betaproteobacteria;o__Burkholderiales;f__Comamonadaceae
OTU_375	0	1	0	0	0	0	0	1	292	1	13	0	9	1	1	1	0	0	0	0	0	0	0	0	0	0	0	k__Bacteria;p__Proteobacteria;c__Gammaproteobacteria;o__Pseudomonadales;f__Pseudomonadaceae;g__Pseudomonas;s__Pseudomonas_peli
OTU_376	11	11	18	0	0	0	18	24	31	4	21	3	14	28	12	11	7	17	15	7	9	4	7	3	4	6	3	k__Bacteria;p__Proteobacteria;c__Betaproteobacteria
OTU_377	3	7	30	0	0	2	10	1	6	2	3	28	8	3	4	13	5	18	12	2	11	54	14	19	5	8	9	k__Bacteria;p__Actinobacteria;c__Coriobacteriia;o__Coriobacteriales;f__Coriobacteriaceae;g__Atopobium;s__
OTU_378	7	3	3	0	0	0	25	21	5	5	30	6	20	9	26	10	5	6	18	9	34	4	8	19	14	7	16	k__Bacteria;p__Bacteroidetes;c__Bacteroidia;o__Bacteroidales;f__Prevotellaceae;g__Prevotellaceae_UCG-003;s__
OTU_379	8	36	147	4	15	13	5	9	9	6	2	4	7	8	6	6	7	10	10	6	6	7	11	8	1	18	10	k__Bacteria;p__Firmicutes;c__Erysipelotrichia;o__Erysipelotrichales;f__Erysipelotrichaceae;g__Turicibacter;s__
OTU_380	10	9	12	0	0	1	4	4	8	5	6	9	8	6	8	14	8	10	11	4	4	12	169	3	16	12	21	k__Bacteria;p__Tenericutes;c__Mollicutes;o__Mollicutes_RF9;f__;g__;s__
OTU_381	3	15	16	0	0	0	4	3	6	0	8	8	9	4	5	7	9	10	15	37	29	11	73	80	6	5	7	k__Bacteria;p__Lentisphaerae;c__Lentisphaerae_RFP12_gut_group;o__;f__;g__;s__
OTU_382	11	20	73	2	11	6	4	5	71	0	64	123	7	7	2	7	2	3	6	3	4	0	7	2	4	5	5	k__Bacteria;p__Proteobacteria;c__Gammaproteobacteria;o__Pseudomonadales;f__Moraxellaceae;g__Acinetobacter;s__Acinetobacter_johnsonii
OTU_383	5	11	11	0	0	1	3	3	151	3	4	2	7	4	4	3	8	4	8	6	1	8	6	5	7	5	1	k__Bacteria;p__Firmicutes;c__Clostridia;o__Clostridiales;f__Lachnospiraceae
OTU_384	5	12	18	0	0	0	14	3	9	3	3	18	10	9	11	5	8	22	89	16	12	8	24	28	9	6	14	k__Bacteria;p__Firmicutes;c__Clostridia;o__Clostridiales;f__Ruminococcaceae;g__Ruminococcus_2;s__
OTU_385	1	1	15	6	20	363	1	1	1	0	19	1	0	3	0	0	1	2	1	0	31	4	3	13	1	1	25	k__Archaea;p__Euryarchaeota;c__Methanobacteria;o__Methanobacteriales;f__Methanobacteriaceae;g__Methanobrevibacter
OTU_386	5	4	4	0	0	0	6	4	6	5	7	13	6	6	11	6	5	5	12	7	10	4	125	7	36	7	6	k__Bacteria;p__Fibrobacteres;c__Fibrobacteria;o__Fibrobacterales;f__Fibrobacteraceae;g__Fibrobacter;s__
OTU_387	2	5	5	0	0	0	16	7	2	3	5	6	6	6	19	2	2	14	11	4	14	30	4	5	81	15	46	k__Bacteria;p__Fibrobacteres;c__Fibrobacteria;o__Fibrobacterales;f__Fibrobacteraceae;g__Fibrobacter;s__
OTU_388	62	13	47	7	7	7	1	1	2	3	18	62	4	12	1	2	2	0	4	1	1	4	4	4	2	1	2	k__Bacteria;p__Firmicutes;c__Bacilli;o__Bacillales;f__Sporolactobacillaceae;g__Sporolactobacillus;s__
OTU_389	46	61	0	67	66	13	0	1	1	0	9	0	0	1	0	0	1	0	2	0	0	0	0	0	1	1	1	k__Bacteria;p__Firmicutes;c__Bacilli;o__Lactobacillales;f__Lactobacillaceae;g__Lactobacillus;s__Lactobacillus_gasseri
OTU_390	79	42	20	111	71	27	7	3	5	1	3	8	5	7	1	3	3	5	0	1	0	1	2	2	2	3	2	k__Bacteria;p__Firmicutes;c__Clostridia;o__Clostridiales;f__Clostridiaceae_1;g__Clostridium_sensu_stricto_1;s__Clostridium_tertium
OTU_391	12	23	24	0	2	0	7	4	16	7	9	15	17	6	8	123	12	16	24	10	21	44	28	187	13	20	3	k__Bacteria;p__Tenericutes;c__Mollicutes;o__Mollicutes_RF9
OTU_392	6	10	18	0	0	0	74	8	45	5	9	11	6	7	25	7	24	10	47	6	7	7	16	6	11	22	7	k__Bacteria;p__Firmicutes;c__Clostridia;o__Clostridiales;f__Ruminococcaceae;g__Ruminococcaceae_UCG-010;s__
OTU_393	2	1	2	0	0	0	4	7	3	6	3	4	5	2	2	138	7	3	9	3	2	6	46	11	8	6	2	k__Bacteria;p__Bacteroidetes;c__Bacteroidia;o__Bacteroidales;f__Prevotellaceae;g__Prevotella_1;s__
OTU_394	2	2	3	0	0	0	7	5	3	7	29	4	5	7	10	27	75	10	8	10	4	4	2	4	16	114	104	k__Bacteria;p__Bacteroidetes;c__Bacteroidia;o__Bacteroidales;f__Prevotellaceae;g__Prevotella_1;s__
OTU_395	9	6	13	0	0	0	17	27	16	2	12	13	8	15	13	11	21	19	15	9	19	10	5	13	16	21	12	k__Bacteria;p__Firmicutes;c__Clostridia;o__Clostridiales;f__Lachnospiraceae;g__Lachnospiraceae_UCG-010;s__
OTU_396	89	0	0	149	12	4	0	0	0	0	0	0	0	0	0	0	0	0	0	0	0	0	0	0	0	0	0	k__Bacteria;p__Bacteroidetes;c__Bacteroidia;o__Bacteroidales;f__Porphyromonadaceae;g__Porphyromonas
OTU_397	19	11	11	0	0	0	27	17	132	11	33	19	14	41	77	36	14	62	26	47	43	21	13	29	20	21	36	k__Bacteria;p__Bacteroidetes;c__Bacteroidia;o__Bacteroidales;f__Rikenellaceae;g__Rikenellaceae_RC9_gut_group;s__
OTU_398	3	12	6	0	0	0	32	2	13	5	8	7	5	7	6	32	10	60	9	16	4	7	8	6	8	6	5	k__Bacteria;p__Firmicutes;c__Clostridia;o__Clostridiales
OTU_399	6	23	214	0	1	8	4	3	9	5	6	5	6	6	1	7	4	7	20	6	10	3	16	11	6	26	2	k__Bacteria;p__Proteobacteria;c__Alphaproteobacteria;o__Rhodospirillales;f__MSB-1E8;g__;s__
OTU_400	6	11	17	0	0	0	10	5	27	2	12	7	10	8	16	40	9	10	47	5	54	4	21	10	13	24	17	k__Bacteria;p__Firmicutes;c__Clostridia;o__Clostridiales;f__Ruminococcaceae;g__Ruminococcaceae_UCG-010;s__
OTU_401	108	32	0	144	46	5	0	0	0	0	0	0	0	0	0	0	0	0	0	0	0	0	0	0	1	0	0	k__Bacteria;p__Bacteroidetes;c__Bacteroidia;o__Bacteroidales;f__Porphyromonadaceae;g__Porphyromonas;s__Porphyromonas_canoris
OTU_402	5	9	11	1	0	0	7	2	7	1	9	3	4	5	7	50	4	8	20	1	21	6	47	9	14	23	11	k__Bacteria;p__Firmicutes;c__Clostridia;o__Clostridiales;f__Christensenellaceae;g__Christensenellaceae_R-7_group;s__
OTU_403	1	4	3	0	0	0	5	26	2	0	4	17	2	120	2	14	3	22	14	2	4	3	3	10	0	0	1	k__Bacteria;p__Chloroflexi;c__Anaerolineae;o__Anaerolineales;f__Anaerolineaceae
OTU_404	2	8	6	0	0	0	26	5	48	5	15	48	7	10	7	16	10	9	14	32	8	10	7	5	8	10	3	k__Bacteria;p__Firmicutes;c__Clostridia;o__Clostridiales;f__Ruminococcaceae
OTU_405	13	9	2	0	0	0	26	29	8	19	31	18	18	20	27	23	16	34	16	17	28	31	129	26	260	139	262	k__Bacteria;p__Bacteroidetes;c__Bacteroidia;o__Bacteroidales;f__Bacteroidales_UCG-001;g__;s__
OTU_406	6	3	4	0	0	0	5	2	30	3	6	61	7	6	5	14	10	3	4	4	9	4	5	11	27	25	17	k__Bacteria;p__Bacteroidetes;c__Bacteroidia;o__Bacteroidales;f__Rikenellaceae;g__Rikenellaceae_RC9_gut_group;s__
OTU_407	0	73	104	0	12	11	0	0	0	2	0	4	1	0	0	0	2	1	69	0	0	0	116	1	1	53	0	k__Bacteria;p__Actinobacteria;c__Rubrobacteria;o__Rubrobacterales;f__Rubrobacteriaceae;g__Rubrobacter;s__
OTU_408	11	30	15	11	58	3	10	4	17	1	2	99	5	24	1	5	2	1	4	1	3	1	6	3	3	9	3	k__Bacteria;p__Proteobacteria;c__Gammaproteobacteria;o__Pseudomonadales;f__Moraxellaceae;g__Psychrobacter;s__Psychrobacter_maritimus
OTU_409	4	0	1	0	0	0	16	11	14	34	14	11	6	4	33	2	33	10	7	6	26	9	7	4	9	5	5	k__Bacteria;p__Bacteroidetes;c__Bacteroidia;o__Bacteroidales;f__Prevotellaceae;g__Prevotellaceae_UCG-001;s__
OTU_410	1	2	1	0	0	0	4	3	3	5	5	2	9	5	5	6	2	6	3	2	5	104	1	3	116	5	67	k__Bacteria;p__Bacteroidetes;c__Bacteroidia;o__Bacteroidales;f__Prevotellaceae;g__Prevotella_1;s__
OTU_411	3	10	6	0	0	0	12	5	4	4	5	30	2	5	17	11	5	97	7	14	13	1	8	9	12	14	10	k__Bacteria;p__Firmicutes;c__Clostridia;o__Clostridiales;f__Christensenellaceae;g__Christensenellaceae_R-7_group;s__
OTU_412	11	16	18	0	0	0	9	14	18	9	10	71	8	6	4	6	0	6	10	2	1	4	3	3	1	15	2	k__Bacteria;p__Proteobacteria;c__Deltaproteobacteria;o__Desulfovibrionales;f__Desulfovibrionaceae;g__Bilophila
OTU_413	65	21	31	51	18	10	72	94	156	15	19	15	15	20	27	31	14	15	22	7	15	9	21	20	15	17	11	k__Bacteria;p__Firmicutes;c__Clostridia;o__Clostridiales;f__Clostridiaceae_1;g__Clostridium_sensu_stricto_1
OTU_414	1	9	8	0	0	0	2	3	5	3	6	9	4	4	3	5	6	12	5	5	117	4	16	6	6	8	4	k__Bacteria;p__Firmicutes;c__Clostridia;o__Clostridiales;f__Ruminococcaceae;g__Ruminococcaceae_UCG-010;s__
OTU_415	5	6	12	0	0	0	1	1	3	0	4	52	2	5	0	14	7	15	5	8	3	35	7	32	7	7	4	k__Bacteria;p__Verrucomicrobia;c__OPB35_soil_group
OTU_416	3	5	10	0	0	0	4	2	4	1	1	1	1	1	2	0	3	2	3	5	2	165	28	5	5	9	4	k__Bacteria;p__Cyanobacteria;c__Melainabacteria;o__Gastranaerophilales;f__;g__;s__
OTU_417	1	2	0	0	0	0	4	1	3	5	1	2	1	2	2	1	4	0	0	3	2	3	5	11	182	2	14	k__Bacteria;p__Bacteroidetes;c__Bacteroidia;o__Bacteroidales;f__Prevotellaceae;g__Prevotella_1;s__
OTU_418	5	8	6	0	0	0	5	6	7	0	1	0	5	1	5	2	6	8	7	3	6	14	14	62	3	4	75	k__Bacteria;p__Firmicutes;c__Erysipelotrichia;o__Erysipelotrichales;f__Erysipelotrichaceae;g__Erysipelotrichaceae_UCG-004;s__
OTU_419	7	236	95	1	26	15	4	0	7	2	5	8	2	6	1	2	2	2	10	6	0	0	7	3	3	13	7	k__Bacteria;p__Proteobacteria;c__Epsilonproteobacteria;o__Campylobacterales;f__Helicobacteraceae;g__Sulfurovum;s__
OTU_420	52	58	85	1	1	0	144	30	55	32	110	36	52	59	87	121	108	180	100	109	79	85	87	105	430	199	171	k__Bacteria;p__Firmicutes;c__Clostridia;o__Clostridiales;f__Ruminococcaceae;g__Ruminococcaceae_NK4A214_group;s__
OTU_421	7	6	18	0	0	0	4	4	11	0	9	6	13	3	8	121	8	9	12	6	28	6	8	37	12	9	9	k__Bacteria;p__Tenericutes;c__Mollicutes;o__Mollicutes_RF9;f__;g__;s__
OTU_422	0	2	0	0	0	0	2	95	1	5	59	3	23	10	4	6	0	6	2	3	1	3	1	2	3	2	1	k__Bacteria;p__Bacteroidetes;c__Bacteroidia;o__Bacteroidales;f__Prevotellaceae;g__Prevotella_1;s__
OTU_423	6	5	0	0	0	0	4	5	0	0	1	0	3	6	5	4	8	7	2	1	7	33	3	7	51	45	55	k__Bacteria;p__Bacteroidetes;c__Bacteroidia;o__Bacteroidales;f__Prevotellaceae;g__Prevotellaceae_UCG-003;s__
OTU_424	1	32	220	0	5	11	1	2	4	2	18	2	9	6	6	4	6	2	164	3	3	2	39	3	6	90	5	k__Bacteria;p__Proteobacteria;c__Alphaproteobacteria;o__Sphingomonadales;f__Sphingomonadaceae;g__Sphingomonas;s__
OTU_425	8	4	2	0	0	0	8	7	3	0	3	6	3	4	1	7	20	2	6	5	5	3	3	9	38	72	79	k__Bacteria;p__Bacteroidetes;c__Bacteroidia;o__Bacteroidales;f__Rikenellaceae
OTU_426	2	8	4	0	0	0	6	6	7	15	10	22	50	6	57	3	4	4	6	0	3	7	5	6	5	7	7	k__Bacteria;p__Firmicutes;c__Clostridia;o__Clostridiales;f__Ruminococcaceae;g__Anaerotruncus;s__Anaerotruncus_sp._NML_070203
OTU_427	2	7	5	0	0	0	3	10	6	2	3	1	1	12	0	3	4	280	49	1	65	138	7	106	2	1	2	k__Bacteria;p__Chloroflexi;c__Anaerolineae;o__Anaerolineales;f__Anaerolineaceae
OTU_428	2	7	16	0	0	0	8	5	51	5	5	7	9	13	12	9	12	20	12	27	11	21	22	11	17	17	12	k__Bacteria;p__Firmicutes;c__Clostridia;o__Clostridiales;f__Ruminococcaceae;g__Ruminococcaceae_UCG-010;s__
OTU_429	2	1	1	0	0	0	6	3	6	4	146	7	2	6	7	49	4	3	4	4	1	4	3	54	1	4	3	k__Bacteria;p__Bacteroidetes;c__Bacteroidia;o__Bacteroidales;f__Bacteroidales_S24-7_group;g__;s__
OTU_430	4	2	3	0	0	0	6	4	6	4	4	4	3	27	5	2	1	2	28	3	103	3	8	4	5	2	2	k__Bacteria;p__Bacteroidetes;c__Bacteroidia;o__Bacteroidales;f__Bacteroidales_S24-7_group;g__;s__
OTU_431	4	0	1	0	0	0	3	2	2	2	3	3	4	1	5	1	5	2	7	3	141	1	4	4	12	22	8	k__Bacteria;p__Bacteroidetes;c__Bacteroidia;o__Bacteroidales
OTU_432	4052	142	158	3003	72	126	18	20	37	17	38	61	48	43	21	12	24	22	38	25	12	16	28	18	20	46	24	k__Bacteria;p__Proteobacteria;c__Gammaproteobacteria;o__Pasteurellales;f__Pasteurellaceae
OTU_433	2	0	3	0	0	0	5	6	4	5	3	6	8	4	2	2	4	2	4	6	1	4	3	2	106	11	41	k__Bacteria;p__Bacteroidetes;c__Bacteroidia;o__Bacteroidales;f__Prevotellaceae
OTU_434	2	6	13	0	1	5	5	1	1	25	3	3	3	3	59	3	4	38	5	5	4	5	10	4	3	12	2	k__Bacteria;p__Actinobacteria;c__Coriobacteriia;o__Coriobacteriales;f__Coriobacteriaceae;g__Atopobium;s__Olsenella_umbonata
OTU_435	3	7	38	0	2	1	10	2	2	3	9	5	6	1	11	20	15	23	9	29	11	22	6	17	6	3	6	k__Bacteria;p__Firmicutes;c__Clostridia;o__Clostridiales;f__Lachnospiraceae;g__Lachnospiraceae_NK3A20_group;s__
OTU_436	3	7	3	0	0	0	5	3	7	1	4	2	4	10	2	6	41	17	10	2	8	16	3	38	11	3	14	k__Bacteria;p__Firmicutes;c__Clostridia;o__Clostridiales;f__Lachnospiraceae;g__Lachnospiraceae_AC2044_group;s__
OTU_437	0	0	0	0	0	0	0	0	253	0	1	0	5	3	0	0	1	0	0	0	0	0	0	0	0	0	0	k__Bacteria;p__Actinobacteria;c__Acidimicrobiia;o__Acidimicrobiales;f__Acidimicrobiaceae;g__CL500-29_marine_group
OTU_438	5	13	103	0	0	3	2	0	8	3	5	3	6	2	3	2	2	3	22	1	2	3	6	2	3	20	2	k__Bacteria;p__Proteobacteria;c__Alphaproteobacteria;o__Rhodospirillales;f__I-10;g__;s__
OTU_439	4	11	19	0	0	0	4	2	17	2	13	3	8	8	4	5	12	173	7	8	6	31	8	25	10	3	1	k__Bacteria
OTU_440	1	0	0	0	0	0	2	6	2	6	7	3	12	1	4	28	115	0	9	1	3	0	2	4	3	3	1	k__Bacteria;p__Bacteroidetes;c__Bacteroidia;o__Bacteroidales;f__Prevotellaceae;g__Prevotellaceae_UCG-001;s__
OTU_441	9	10	11	0	0	0	8	7	8	8	9	10	7	13	9	11	21	6	12	9	10	85	8	33	67	4	28	k__Bacteria;p__Firmicutes;c__Clostridia;o__Clostridiales;f__Lachnospiraceae;g__probable_genus_10;s__
OTU_442	5	8	5	0	0	0	5	16	20	0	3	10	3	6	3	31	10	18	10	33	15	3	12	9	8	14	7	k__Bacteria;p__Firmicutes;c__Clostridia;o__Clostridiales;f__Ruminococcaceae;g__Eubacterium_coprostanoligenes_group;s__
OTU_443	0	5	5	0	0	0	20	3	4	1	74	4	3	4	2	4	8	8	6	25	7	5	6	14	6	3	2	k__Bacteria;p__Firmicutes;c__Clostridia;o__Clostridiales;f__Lachnospiraceae;g__Lachnoclostridium_1
OTU_444	3	9	13	0	0	0	25	10	29	3	21	11	11	17	4	6	10	13	7	6	3	2	5	5	4	7	5	k__Bacteria;p__Proteobacteria
OTU_445	5	63	77	3	28	14	3	5	3	2	3	2	1	5	1	8	3	2	18	0	3	1	84	3	2	84	1	k__Bacteria;p__Firmicutes;c__Bacilli;o__Bacillales;f__Bacillaceae;g__Bacillus
OTU_446	4	4	7	0	0	0	6	0	6	4	5	5	3	0	2	2	14	111	8	4	3	9	3	8	0	5	4	k__Bacteria;p__Firmicutes;c__Erysipelotrichia;o__Erysipelotrichales;f__Erysipelotrichaceae;g__Erysipelotrichaceae_UCG-004;s__
OTU_447	4	3	1	0	0	0	4	4	0	6	14	1	2	4	4	5	89	6	4	4	4	3	2	5	16	22	3	k__Bacteria;p__Bacteroidetes;c__Bacteroidia;o__Bacteroidales;f__Prevotellaceae;g__Prevotellaceae_NK3B31_group;s__
OTU_448	2	2	1	0	1	0	10	8	3	8	6	9	12	130	9	8	8	9	5	15	6	11	4	10	174	6	132	k__Bacteria;p__Bacteroidetes;c__Bacteroidia;o__Bacteroidales;f__Prevotellaceae;g__Prevotella_1;s__
OTU_449	6	5	2	0	0	0	6	2	8	2	4	8	3	12	11	4	15	21	21	20	9	14	9	14	10	4	4	k__Bacteria;p__Firmicutes;c__Clostridia;o__Clostridiales;f__Ruminococcaceae
OTU_450	3	7	6	0	0	0	4	10	7	3	2	2	22	18	23	8	11	16	10	18	6	13	15	9	6	4	5	k__Bacteria;p__Firmicutes;c__Clostridia;o__Clostridiales;f__Lachnospiraceae;g__Moryella;s__
OTU_451	8	13	12	2	3	1	20	5	26	9	8	14	11	26	4	7	9	23	21	30	39	19	16	13	35	21	13	k__Bacteria;p__Firmicutes;c__Clostridia;o__Clostridiales;f__Family_XIII;g__Mogibacterium;s__
OTU_452	4	1	2	0	0	0	1	4	3	1	2	4	1	2	0	4	3	1	2	4	1	0	1	1	12	14	132	k__Bacteria;p__Bacteroidetes;c__Bacteroidia;o__Bacteroidales;f__Bacteroidales_BS11_gut_group;g__;s__
OTU_453	9	21	21	0	0	0	16	18	19	16	37	10	18	20	22	56	60	34	63	51	138	31	25	26	97	43	54	k__Bacteria;p__Firmicutes;c__Clostridia;o__Clostridiales;f__Lachnospiraceae;g__Butyrivibrio_2;s__Butyrivibrio_hungatei
OTU_454	7	14	10	0	0	0	14	3	22	5	8	4	4	8	7	11	19	21	9	6	7	4	8	33	10	13	29	k__Bacteria;p__Firmicutes;c__Clostridia;o__Clostridiales;f__Ruminococcaceae;g__Ruminococcaceae_UCG-010;s__
OTU_455	2	10	13	0	0	0	8	12	6	4	6	2	5	6	6	5	7	7	23	4	8	2	4	7	35	12	124	k__Bacteria;p__Spirochaetes;c__unidentified_Spirochaetes;o__Spirochaetales;f__Spirochaetaceae;g__Sphaerochaeta;s__
OTU_456	11	14	16	0	0	0	23	6	13	3	17	6	6	8	10	40	15	10	111	6	79	7	19	8	14	12	11	k__Bacteria;p__Firmicutes;c__Clostridia;o__Clostridiales;f__Ruminococcaceae;g__Ruminococcaceae_UCG-001;s__
OTU_457	8	6	7	0	0	0	1	0	5	1	4	2	1	9	7	4	18	80	8	5	4	6	9	5	3	3	2	k__Bacteria;p__Firmicutes;c__Clostridia;o__Clostridiales;f__Clostridiales_vadinBB60_group;g__;s__
OTU_458	4	20	127	0	5	4	2	0	10	3	3	5	4	6	2	1	2	2	15	3	0	3	11	1	2	17	4	k__Bacteria;p__Actinobacteria;c__unidentified_Actinobacteria;o__Micrococcales;f__Microbacteriaceae
OTU_459	5	3	0	0	0	0	2	2	5	6	4	4	50	83	5	1	19	1	2	1	2	1	2	1	4	6	1	k__Bacteria;p__Bacteroidetes;c__Bacteroidia;o__Bacteroidales;f__Bacteroidales_S24-7_group;g__;s__
OTU_460	7	17	10	0	0	0	27	13	8	1	19	8	4	11	3	6	128	15	38	4	6	12	5	16	12	17	28	k__Bacteria;p__Firmicutes;c__Erysipelotrichia;o__Erysipelotrichales;f__Erysipelotrichaceae;g__Erysipelotrichaceae_UCG-004;s__
OTU_461	2	0	3	1	1	0	2	1	1	1	2	3	6	0	1	2	3	3	151	1	17	2	1	3	7	0	11	k__Bacteria;p__Bacteroidetes;c__Bacteroidia;o__Bacteroidales;f__Bacteroidales_BS11_gut_group;g__;s__
OTU_462	1	4	2	0	0	0	9	3	6	5	4	5	3	3	5	5	7	4	9	6	8	2	2	0	5	130	17	k__Bacteria;p__Bacteroidetes;c__Bacteroidia;o__Bacteroidales;f__Rikenellaceae;g__SP3-e08;s__
OTU_463	1	7	7	0	0	0	6	3	3	2	15	1	3	3	4	11	24	3	0	2	3	11	3	76	16	3	9	k__Bacteria;p__Firmicutes;c__Clostridia;o__Clostridiales;f__Ruminococcaceae;g__Ruminococcus_1;s__
OTU_464	23	8	6	24	2	1	9	18	14	4	17	7	12	25	5	5	6	3	5	5	1	0	3	2	2	3	1	k__Bacteria;p__Proteobacteria;c__Betaproteobacteria;o__Neisseriales;f__Neisseriaceae
OTU_465	6	13	12	0	0	0	7	7	10	4	5	6	2	5	4	44	14	14	9	8	17	13	53	5	110	51	38	k__Bacteria;p__Firmicutes;c__Clostridia;o__Clostridiales;f__Ruminococcaceae;g__Ruminococcaceae_NK4A214_group;s__
OTU_466	2	9	76	0	0	7	1	1	1	2	4	4	2	2	3	1	3	5	18	0	1	1	5	1	1	48	5	k__Bacteria;p__Nitrospirae;c__Nitrospira;o__Nitrospirales;f__Nitrospiraceae;g__unidentified_Nitrospiraceae;s__Nitrospira_japonica
OTU_467	3	2	1	0	0	0	3	3	5	2	6	3	7	3	5	3	3	1	4	2	3	5	2	0	1	109	33	k__Bacteria;p__Bacteroidetes;c__Bacteroidia;o__Bacteroidales;f__Bacteroidales_S24-7_group;g__;s__
OTU_468	4	10	10	0	0	0	29	2	70	2	97	5	5	75	6	29	40	33	15	5	5	36	29	25	12	17	49	k__Bacteria;p__Lentisphaerae;c__Lentisphaerae_RFP12_gut_group;o__;f__;g__;s__
OTU_469	6	4	4	0	0	0	6	14	4	4	47	6	3	4	26	7	3	3	6	6	5	3	2	3	29	4	6	k__Bacteria;p__Bacteroidetes
OTU_470	3	303	27	0	14	5	3	0	4	0	5	5	6	4	2	2	3	1	7	3	2	3	2	1	0	5	2	k__Bacteria;p__Proteobacteria;c__Epsilonproteobacteria;o__Campylobacterales;f__Helicobacteraceae;g__Helicobacter
OTU_471	6	44	0	15	136	20	0	2	0	0	0	0	0	0	0	0	1	0	0	0	1	1	0	0	0	0	0	k__Bacteria;p__Proteobacteria;c__Gammaproteobacteria;o__Pseudomonadales;f__Moraxellaceae;g__Acinetobacter
OTU_472	0	1	3	0	0	0	1	0	3	0	2	0	0	0	1	0	3	3	0	2	1	1	1	1	174	8	2	k__Bacteria;p__Spirochaetes;c__unidentified_Spirochaetes;o__Spirochaetales;f__Spirochaetaceae;g__Treponema_2;s__Treponema_saccharophilum
OTU_473	0	9	12	0	0	0	1	0	3	2	8	4	3	8	1	1	6	2	52	33	20	5	5	3	1	3	7	k__Bacteria;p__Proteobacteria
OTU_474	4	6	10	0	0	0	2	1	5	1	8	5	4	17	3	41	2	6	6	4	4	11	52	7	7	10	101	k__Bacteria;p__Lentisphaerae;c__Lentisphaerae_RFP12_gut_group;o__;f__;g__;s__
OTU_475	3	1	1	0	0	0	6	7	4	4	144	3	5	9	9	8	10	1	12	10	3	9	85	11	10	32	14	k__Bacteria;p__Bacteroidetes;c__Bacteroidia;o__Bacteroidales;f__Prevotellaceae;g__Prevotellaceae_UCG-001;s__
OTU_476	7	2	3	0	0	0	4	2	5	2	5	2	5	4	2	6	1	1	0	6	5	1	1	3	104	2	122	k__Bacteria;p__Bacteroidetes;c__Bacteroidia;o__Bacteroidales;f__Rikenellaceae;g__Rikenellaceae_RC9_gut_group;s__
OTU_477	27	19	126	7	14	12	1	0	51	2	43	4	165	76	0	1	1	1	60	2	1	4	15	1	3	49	0	k__Bacteria;p__Proteobacteria;c__Betaproteobacteria;o__Burkholderiales;f__Comamonadaceae
OTU_478	1	0	0	0	0	0	7	21	4	2	9	10	4	5	1	27	4	8	5	62	5	7	16	0	6	2	3	k__Bacteria;p__Bacteroidetes
OTU_479	4	1	4	0	0	0	0	3	6	3	3	5	2	4	1	7	5	5	7	5	114	1	4	8	16	9	22	k__Bacteria;p__Bacteroidetes;c__Bacteroidia;o__Bacteroidales;f__Rikenellaceae;g__Rikenellaceae_RC9_gut_group;s__
OTU_480	7	9	12	0	0	0	5	4	6	2	4	2	4	3	9	7	6	8	9	3	1	98	10	7	49	8	5	k__Bacteria;p__Tenericutes;c__Mollicutes;o__Mollicutes_RF9;f__;g__;s__
OTU_481	2	8	4	0	0	0	2	2	6	0	4	4	2	8	2	4	3	2	5	4	7	99	2	7	13	5	7	k__Bacteria;p__Firmicutes;c__Clostridia;o__Clostridiales;f__Lachnospiraceae;g__Lachnospiraceae_NK4A136_group;s__Lachnospiraceae_bacterium_NK4A179
OTU_482	115	3	3	9	0	0	4	1	3	1	2	4	3	4	4	5	4	1	5	0	3	2	2	2	4	7	5	k__Bacteria;p__Bacteroidetes;c__Flavobacteriia;o__Flavobacteriales;f__Flavobacteriaceae;g__Capnocytophaga
OTU_483	7	6	10	0	1	4	14	11	11	10	16	35	22	23	34	2	13	8	15	8	9	2	6	4	9	7	7	k__Bacteria;p__Bacteroidetes;c__Bacteroidia;o__Bacteroidales;f__Rikenellaceae;g__Alistipes
OTU_484	10	43	79	10	52	21	7	10	6	5	8	24	7	11	4	9	1	4	2	3	3	1	3	7	7	3	1	k__Bacteria;p__Firmicutes;c__Bacilli;o__Lactobacillales;f__Carnobacteriaceae;g__Atopostipes;s__
OTU_485	5	3	5	0	0	0	1	2	6	1	9	6	2	2	2	1	3	2	8	23	13	3	3	69	7	5	5	k__Bacteria;p__Firmicutes;c__Clostridia;o__Clostridiales;f__Ruminococcaceae;g__Ruminiclostridium_5;s__
OTU_486	4	8	5	0	0	0	3	6	3	22	3	4	3	10	4	3	4	6	12	5	4	56	9	12	3	4	3	k__Bacteria;p__Firmicutes;c__Clostridia;o__Clostridiales;f__Lachnospiraceae;g__Lachnospiraceae_NK3A20_group;s__
OTU_487	0	8	8	0	0	0	14	35	2	3	3	2	5	2	4	7	4	6	14	15	6	10	16	6	13	8	4	k__Bacteria;p__Firmicutes;c__Clostridia;o__Clostridiales;f__Christensenellaceae;g__Christensenellaceae_R-7_group
OTU_488	2	1	5	0	0	0	105	3	6	3	5	4	3	4	4	4	4	2	6	4	5	4	3	4	12	6	3	k__Bacteria;p__Bacteroidetes;c__Bacteroidia;o__Bacteroidales;f__Rikenellaceae;g__Rikenellaceae_RC9_gut_group;s__
OTU_489	6	6	7	0	0	0	1	3	9	2	8	5	8	7	3	2	4	4	43	6	36	8	15	4	7	10	6	k__Bacteria;p__Firmicutes;c__Clostridia;o__Clostridiales;f__Ruminococcaceae;g__Ruminococcaceae_UCG-010;s__
OTU_490	3	20	12	0	0	0	14	8	10	6	4	5	5	11	3	11	17	23	25	10	16	17	11	6	15	39	127	k__Bacteria;p__Firmicutes;c__Erysipelotrichia;o__Erysipelotrichales;f__Erysipelotrichaceae;g__Erysipelotrichaceae_UCG-004;s__
OTU_491	1	4	3	0	0	0	1	0	5	1	4	2	1	34	32	2	60	5	3	3	2	2	2	6	3	2	1	k__Bacteria;p__Spirochaetes;c__unidentified_Spirochaetes;o__Spirochaetales;f__Spirochaetaceae;g__Treponema_2
OTU_492	4	16	38	8	14	10	1	5	191	1	57	13	13	10	1	3	2	2	51	0	1	4	36	2	1	20	5	k__Bacteria;p__Proteobacteria;c__Gammaproteobacteria;o__Pseudomonadales;f__Pseudomonadaceae;g__Pseudomonas
OTU_493	178	0	0	23	0	0	0	0	0	0	0	0	0	0	0	0	0	0	0	0	0	0	0	0	0	0	0	k__Bacteria;p__Bacteroidetes;c__Sphingobacteriia;o__Sphingobacteriales;f__Chitinophagaceae;g__;s__
OTU_494	6	6	2	0	0	0	0	4	6	4	2	2	6	5	3	27	5	8	53	3	5	5	3	15	3	5	3	k__Bacteria;p__Firmicutes;c__Clostridia;o__Clostridiales;f__Lachnospiraceae
OTU_495	178	0	0	17	0	0	0	0	0	0	0	0	0	0	0	1	0	0	0	0	0	0	0	0	0	0	0	k__Bacteria;p__Bacteroidetes;c__Sphingobacteriia;o__Sphingobacteriales;f__Chitinophagaceae
OTU_496	1	161	84	0	16	3	2	0	3	1	1	2	2	2	1	0	4	3	67	1	1	2	76	4	4	58	0	k__Bacteria;p__Actinobacteria;c__Thermoleophilia;o__Solirubrobacterales;f__288-2;g__;s__
OTU_497	1	10	7	0	0	0	2	2	5	1	7	2	1	92	5	1	2	6	6	3	3	8	5	5	14	7	5	k__Bacteria;p__Spirochaetes;c__unidentified_Spirochaetes;o__Spirochaetales;f__Spirochaetaceae;g__Treponema_2;s__
OTU_498	3	0	2	0	0	0	4	6	1	3	0	2	4	2	4	39	3	67	5	2	2	3	14	4	35	0	125	k__Bacteria;p__Bacteroidetes;c__Bacteroidia;o__Bacteroidales;f__Prevotellaceae;g__Prevotella_1;s__
OTU_499	3	3	6	0	0	0	3	3	11	0	3	4	3	3	14	13	27	8	13	1	22	5	9	3	9	4	6	k__Bacteria;p__Firmicutes;c__Clostridia;o__Clostridiales
OTU_500	4	10	11	0	0	0	7	0	2	2	4	3	8	6	7	19	7	15	23	22	43	13	59	36	29	14	9	k__Bacteria;p__Firmicutes;c__Clostridia;o__Clostridiales;f__Christensenellaceae;g__Christensenellaceae_R-7_group
OTU_501	3	10	3	0	0	0	2	1	5	0	4	5	1	1	1	2	0	2	4	32	3	2	4	24	4	6	74	k__Bacteria;p__Lentisphaerae;c__Lentisphaerae_RFP12_gut_group;o__;f__;g__;s__
OTU_502	5	11	13	0	0	0	7	3	11	4	5	5	15	5	11	58	23	22	16	42	6	20	12	16	16	13	23	k__Bacteria;p__Firmicutes;c__Clostridia;o__Clostridiales;f__Lachnospiraceae
OTU_503	6	76	24	8	33	8	3	8	7	1	8	9	7	6	6	5	10	16	5	2	4	2	3	3	6	9	7	k__Bacteria;p__Firmicutes;c__Clostridia;o__Clostridiales;f__Peptostreptococcaceae;g__Romboutsia;s__
OTU_504	3	8	20	0	0	1	0	2	3	0	7	2	7	3	22	24	17	16	11	4	1	2	9	4	4	9	1	k__Bacteria;p__Proteobacteria;c__Deltaproteobacteria;o__Desulfovibrionales;f__Desulfovibrionaceae;g__Desulfovibrio
OTU_505	7	10	16	2	0	1	6	23	62	17	23	12	11	11	17	1	14	8	11	4	6	7	12	7	10	14	6	k__Bacteria;p__Firmicutes;c__Clostridia;o__Clostridiales;f__Ruminococcaceae
OTU_506	3	4	13	0	0	0	11	1	10	1	9	5	8	43	13	6	11	16	8	4	17	4	20	18	6	5	14	k__Bacteria;p__Firmicutes;c__Clostridia;o__Clostridiales;f__Ruminococcaceae;g__Ruminococcaceae_UCG-010;s__
OTU_507	142	3	6	12	0	0	1	0	4	0	2	1	0	2	0	0	1	0	0	0	0	0	4	0	0	4	1	k__Bacteria;p__Proteobacteria;c__Gammaproteobacteria;o__Pasteurellales;f__Pasteurellaceae;g__Histophilus;s__Histophilus_somni
OTU_508	3	2	3	0	0	0	4	5	5	3	82	4	5	8	9	5	5	6	5	2	3	1	2	4	2	5	3	k__Bacteria;p__Firmicutes;c__Clostridia;o__Clostridiales;f__Lachnospiraceae
OTU_509	6	3	8	0	0	0	4	15	8	7	20	26	15	12	21	16	20	17	15	10	9	13	11	11	19	9	10	k__Bacteria;p__Firmicutes;c__Clostridia;o__Clostridiales;f__Lachnospiraceae;g__Oribacterium;s__
OTU_510	0	0	0	0	0	0	5	5	0	2	8	7	4	1	5	0	92	3	6	5	31	5	1	3	8	41	7	k__Bacteria;p__Bacteroidetes;c__Bacteroidia;o__Bacteroidales;f__Prevotellaceae;g__Prevotella_1
OTU_511	4	7	12	0	0	0	8	2	7	3	3	5	6	4	7	78	7	5	8	2	5	7	47	4	52	26	7	k__Bacteria;p__Firmicutes;c__Clostridia;o__Clostridiales;f__Ruminococcaceae;g__Ruminococcaceae_UCG-002;s__
OTU_512	1	4	2	0	0	0	11	8	11	1	20	3	1	6	4	11	1	2	12	4	28	11	6	19	10	8	1	k__Bacteria;p__Bacteroidetes;c__Bacteroidia;o__Bacteroidales;f__Rikenellaceae;g__Rikenellaceae_RC9_gut_group;s__
OTU_513	2	1	4	0	0	0	4	7	1	4	4	2	6	4	0	2	5	5	97	0	6	5	13	5	3	1	5	k__Bacteria;p__Bacteroidetes;c__Bacteroidia;o__Bacteroidales;f__Prevotellaceae;g__Prevotellaceae_UCG-003;s__
OTU_514	6	8	12	0	0	0	5	3	4	1	10	4	2	5	4	26	9	5	9	6	8	7	13	8	26	17	26	k__Bacteria;p__Spirochaetes;c__unidentified_Spirochaetes;o__Spirochaetales;f__Spirochaetaceae;g__Spirochaeta_2;s__
OTU_515	7	6	10	0	0	0	10	27	6	28	6	9	8	12	34	12	22	14	11	32	31	9	9	19	10	5	6	k__Bacteria;p__Firmicutes;c__Clostridia;o__Clostridiales;f__Lachnospiraceae;g__Moryella
OTU_516	2	4	2	0	0	0	2	4	3	5	1	2	2	3	4	7	3	3	1	13	14	19	1	61	8	4	4	k__Bacteria;p__Firmicutes;c__Clostridia;o__Clostridiales;f__Lachnospiraceae;g__Lachnospiraceae_NK4A136_group
OTU_517	4	15	15	0	0	0	4	3	1	5	14	10	9	7	1	11	10	6	8	7	6	4	8	8	33	11	11	k__Bacteria;p__Proteobacteria;c__Deltaproteobacteria;o__Desulfuromonadales
OTU_518	2	5	1	0	0	0	4	4	2	1	1	1	3	4	2	2	1	4	6	3	3	4	3	2	114	2	12	k__Bacteria;p__Firmicutes;c__Clostridia;o__Clostridiales;f__Lachnospiraceae
OTU_519	6	7	137	0	2	2	0	0	5	0	8	3	5	3	1	0	0	4	24	1	4	0	5	2	2	31	2	k__Bacteria;p__Proteobacteria;c__Alphaproteobacteria;o__Sphingomonadales;f__Sphingomonadaceae;g__Sphingomonas
OTU_520	0	1	0	0	0	0	3	0	138	0	1	3	0	3	0	0	2	1	3	0	0	0	0	0	4	0	2	k__Archaea;p__Euryarchaeota;c__Thermoplasmata;o__Thermoplasmatales;f__unidentified_Thermoplasmatales;g__Candidatus_Methanomethylophilus;s__
OTU_521	2	7	12	0	0	0	17	2	7	0	14	5	5	7	2	3	4	4	4	5	1	93	44	53	6	7	5	k__Bacteria;p__Lentisphaerae;c__Lentisphaerae_RFP12_gut_group;o__;f__;g__;s__
OTU_522	5	15	3	6	108	9	0	5	2	1	3	1	3	3	2	0	0	0	1	0	0	0	0	3	0	3	2	k__Bacteria;p__Proteobacteria;c__Gammaproteobacteria;o__Pseudomonadales;f__Moraxellaceae;g__Moraxella;s__Moraxella_oblonga
OTU_523	1	2	1	0	0	0	1	2	4	0	4	2	7	2	5	0	3	2	1	3	5	2	3	120	2	0	4	k__Bacteria;p__Bacteroidetes;c__Bacteroidia;o__Bacteroidales;f__Bacteroidales_S24-7_group
OTU_524	6	9	117	3	9	15	1	2	13	2	3	3	10	6	0	0	1	2	79	0	1	0	32	2	0	50	2	k__Bacteria;p__Proteobacteria;c__Betaproteobacteria;o__Burkholderiales;f__Oxalobacteraceae;g__Massilia;s__Massilia_timonae
OTU_525	6	10	4	0	1	0	3	5	4	2	5	5	73	2	6	3	2	1	9	1	5	4	1	3	10	5	4	k__Bacteria;p__Firmicutes;c__Clostridia;o__Clostridiales;f__Lachnospiraceae;g__Tyzzerella;s__
OTU_526	5	4	5	0	0	0	4	4	12	2	5	7	3	12	2	16	8	2	82	2	8	1	2	10	13	8	43	k__Bacteria;p__Bacteroidetes;c__Bacteroidia;o__Bacteroidales;f__Bacteroidales_BS11_gut_group;g__;s__
OTU_527	1	2	1	0	0	0	2	3	1	3	8	0	3	1	5	1	5	5	2	3	4	4	2	5	10	2	255	k__Bacteria;p__Bacteroidetes;c__Bacteroidia;o__Bacteroidales;f__Prevotellaceae;g__Prevotellaceae_UCG-001;s__
OTU_528	3	1	1	0	0	0	2	11	2	4	8	1	60	4	7	2	17	4	5	4	5	14	3	4	4	3	6	k__Bacteria;p__Bacteroidetes;c__Bacteroidia;o__Bacteroidales;f__;g__;s__
OTU_529	2	3	6	1	0	0	2	8	2	5	3	2	4	3	1	16	30	3	6	4	2	32	4	12	6	2	4	k__Bacteria;p__Firmicutes;c__Clostridia;o__Clostridiales;f__Lachnospiraceae
OTU_530	3	1	10	0	0	0	4	0	10	20	3	20	5	4	7	4	3	13	14	4	1	3	8	12	4	1	4	k__Bacteria;p__Bacteroidetes;c__Bacteroidia;o__Bacteroidales;f__Bacteroidales_S24-7_group;g__;s__
OTU_531	0	1	0	0	0	0	0	1	0	0	119	25	4	0	0	0	0	0	1	0	1	0	0	0	0	0	0	k__Bacteria;p__Proteobacteria;c__Alphaproteobacteria;o__Caulobacterales;f__Hyphomonadaceae
OTU_532	5	7	6	0	0	0	23	3	2	2	6	10	4	4	10	3	5	13	4	10	6	5	13	3	8	1	4	k__Bacteria;p__Firmicutes;c__Clostridia;o__Clostridiales;f__Christensenellaceae;g__;s__
OTU_533	2	138	13	1	18	0	0	0	1	0	1	0	1	2	0	0	0	0	78	1	0	2	103	0	2	45	1	k__Bacteria;p__Gemmatimonadetes;c__unidentified_Gemmatimonadetes;o__Gemmatimonadales;f__Gemmatimonadaceae;g__;s__
OTU_534	4	1	1	0	0	0	0	2	4	5	3	12	3	4	6	4	4	1	8	3	69	5	2	8	5	4	125	k__Bacteria;p__Bacteroidetes;c__Bacteroidia;o__Bacteroidales;f__Bacteroidales_S24-7_group;g__;s__
OTU_535	3	6	5	0	0	0	4	4	17	4	3	3	5	4	4	6	11	6	10	4	8	2	67	7	25	9	25	k__Bacteria;p__Firmicutes;c__Clostridia;o__Clostridiales;f__Ruminococcaceae;g__Eubacterium_coprostanoligenes_group;s__
OTU_536	4	2	7	0	0	0	2	1	2	2	2	2	4	2	2	15	4	16	34	17	28	2	2	3	5	1	3	k__Bacteria;p__Firmicutes;c__Clostridia;o__Clostridiales;f__Lachnospiraceae
OTU_537	2	5	6	0	0	0	8	0	5	0	12	4	0	6	4	6	18	14	2	19	13	6	1	4	8	3	6	k__Bacteria;p__Firmicutes;c__Clostridia;o__Clostridiales;f__Christensenellaceae;g__Christensenellaceae_R-7_group;s__
OTU_538	3	1	1	0	0	0	22	6	4	2	8	4	2	2	2	21	1	3	8	2	1	3	23	2	3	32	2	k__Bacteria;p__Bacteroidetes;c__Bacteroidia;o__Bacteroidales
OTU_539	5	10	8	0	0	0	2	2	2	1	7	9	3	6	3	11	0	2	7	7	6	4	3	8	31	14	15	k__Bacteria;p__Proteobacteria;c__Deltaproteobacteria;o__Desulfovibrionales;f__Desulfovibrionaceae;g__Desulfovibrio;s__
OTU_540	4	40	79	1	16	9	2	2	2	0	2	1	3	6	2	1	3	1	59	4	0	3	66	2	1	93	1	k__Bacteria;p__Proteobacteria;c__Betaproteobacteria;o__Nitrosomonadales;f__Nitrosomonadaceae;g__;s__
OTU_541	6	3	12	0	2	0	34	3	15	2	5	1	6	17	3	0	1	4	17	5	7	3	4	7	6	7	3	k__Bacteria;p__Firmicutes;c__Clostridia;o__Clostridiales;f__Ruminococcaceae;g__Eubacterium_coprostanoligenes_group;s__
OTU_542	2	4	4	0	0	0	5	1	17	1	87	1	3	2	1	29	1	5	2	5	1	4	8	14	61	10	11	k__Bacteria;p__Spirochaetes;c__unidentified_Spirochaetes;o__Spirochaetales;f__Spirochaetaceae;g__Treponema_2
OTU_543	1	0	0	0	0	0	2	3	0	6	2	1	1	0	4	1	2	1	3	2	2	0	21	105	6	5	1	k__Bacteria;p__Bacteroidetes;c__Bacteroidia;o__Bacteroidales;f__Prevotellaceae;g__Prevotella_1;s__
OTU_544	7	11	7	0	0	0	7	3	7	3	2	4	7	2	5	7	5	5	9	2	6	144	12	9	10	10	7	k__Bacteria;p__Firmicutes;c__Clostridia;o__Clostridiales;f__Ruminococcaceae;g__Ruminococcaceae_UCG-014;s__
OTU_545	4	2	2	0	0	0	8	1	9	2	18	7	1	7	6	7	8	9	13	8	11	4	6	11	4	3	6	k__Bacteria;p__Bacteroidetes;c__Bacteroidia;o__Bacteroidales;f__Rikenellaceae;g__Rikenellaceae_RC9_gut_group;s__
OTU_546	1	4	5	0	0	0	4	2	1	0	3	4	3	2	3	4	4	60	9	5	6	7	4	8	3	7	6	k__Bacteria;p__Firmicutes;c__Clostridia;o__Clostridiales;f__Christensenellaceae;g__Christensenellaceae_R-7_group;s__
OTU_547	0	0	0	0	0	0	0	0	161	0	0	0	0	0	0	0	0	0	0	0	0	0	0	0	0	1	0	k__Bacteria;p__Actinobacteria;c__unidentified_Actinobacteria;o__Frankiales;f__Sporichthyaceae;g__hgcI_clade;s__
OTU_548	2	2	7	0	0	0	4	2	3	3	3	5	4	6	7	4	3	9	33	8	10	1	14	5	7	9	9	k__Bacteria;p__Firmicutes;c__Clostridia;o__Clostridiales;f__Ruminococcaceae;g__Ruminococcaceae_UCG-010;s__
OTU_549	2	136	20	0	17	2	0	0	0	1	1	0	1	0	0	1	0	0	78	0	0	0	87	0	0	115	0	k__Bacteria;p__Gemmatimonadetes;c__unidentified_Gemmatimonadetes;o__Gemmatimonadales;f__Gemmatimonadaceae;g__;s__
OTU_550	2	100	104	0	18	6	2	2	4	1	0	0	3	8	5	3	2	2	98	1	4	6	67	2	3	59	4	k__Bacteria;p__Actinobacteria;c__Thermoleophilia;o__Gaiellales;f__Gaiellaceae;g__Gaiella;s__
OTU_551	0	0	5	0	0	1	7	3	0	5	2	3	4	2	3	2	1	2	20	49	6	2	1	6	49	12	5	k__Bacteria;p__Bacteroidetes;c__Bacteroidia;o__Bacteroidales;f__Prevotellaceae;g__Prevotella_1;s__
OTU_552	0	0	0	0	0	0	0	0	167	0	1	0	2	1	0	0	0	0	0	0	0	0	1	0	0	0	0	k__Bacteria;p__Actinobacteria;c__unidentified_Actinobacteria;o__Frankiales;f__Sporichthyaceae;g__hgcI_clade;s__
OTU_553	6	3	96	0	0	4	2	2	3	2	1	1	6	4	1	2	3	2	5	0	3	3	3	1	6	4	5	k__Bacteria;p__Bacteroidetes;c__Sphingobacteriia;o__Sphingobacteriales;f__Sphingobacteriaceae;g__Pedobacter
OTU_554	3	13	32	2	17	3	6	4	8	2	13	20	10	24	1	3	2	3	8	2	1	1	2	2	2	4	2	k__Bacteria;p__Proteobacteria;c__Alphaproteobacteria;o__Rhodobacterales;f__Rhodobacteraceae;g__Roseovarius
OTU_555	21	9	9	3	0	0	8	7	7	106	7	9	45	18	114	7	6	8	12	7	12	6	10	10	11	9	12	k__Bacteria;p__Bacteroidetes;c__Bacteroidia;o__Bacteroidales;f__Porphyromonadaceae;g__Parabacteroides;s__Parabacteroides_distasonis
OTU_556	2	4	7	0	0	0	5	0	1	0	12	3	5	6	0	2	17	1	4	14	0	0	4	56	4	5	2	k__Bacteria;p__Proteobacteria;c__Alphaproteobacteria;o__Rhodospirillales;f__Rhodospirillaceae;g__Thalassospira;s__
OTU_557	2	0	0	0	0	0	7	21	1	5	2	1	2	1	31	4	34	4	3	5	3	5	1	5	6	1	1	k__Bacteria;p__Bacteroidetes;c__Bacteroidia;o__Bacteroidales;f__Prevotellaceae
OTU_558	0	0	0	0	0	0	0	0	1	0	0	2	164	20	0	0	0	0	0	0	0	0	0	0	0	0	0	k__Bacteria;p__Bacteroidetes;c__Sphingobacteriia;o__Sphingobacteriales;f__Chitinophagaceae
OTU_559	5	2	0	138	39	2	0	0	0	0	0	0	0	0	0	0	0	0	0	0	0	0	0	0	0	0	0	k__Bacteria;p__Gracilibacteria;c__unidentified_Gracilibacteria;o__unidentified_Gracilibacteria;f__unidentified_Gracilibacteria;g__unidentified_Gracilibacteria;s__Gracilibacteria_bacterium_canine_oral_taxon_291
OTU_560	1	3	8	0	0	0	43	0	3	0	3	48	1	2	0	5	1	3	5	0	0	4	5	4	2	6	1	k__Bacteria;p__Cyanobacteria;c__Melainabacteria;o__Gastranaerophilales
OTU_561	1	2	1	0	0	0	88	1	12	1	17	2	1	6	3	3	1	2	2	1	0	2	3	2	3	2	1	k__Bacteria;p__Spirochaetes;c__unidentified_Spirochaetes;o__Spirochaetales;f__Spirochaetaceae;g__Treponema_2
OTU_562	3	3	5	0	0	0	4	3	4	1	5	2	7	5	4	11	3	15	7	6	8	6	5	10	71	33	51	k__Bacteria;p__Firmicutes;c__Clostridia;o__Clostridiales;f__Christensenellaceae;g__Christensenellaceae_R-7_group;s__
OTU_563	3	8	75	0	1	1	1	1	3	1	2	1	0	4	1	2	3	1	104	1	2	3	24	1	3	23	1	k__Bacteria;p__Acidobacteria;c__unidentified_Acidobacteria;o__Subgroup_4;f__unidentified_Acidobacteria;g__Blastocatella;s__
OTU_564	3	1	2	0	0	0	18	4	1	4	1	1	4	3	2	4	11	5	2	5	4	12	0	51	6	2	4	k__Bacteria;p__Bacteroidetes;c__Bacteroidia;o__Bacteroidales;f__Rikenellaceae;g__Rikenellaceae_RC9_gut_group;s__
OTU_565	2	1	5	0	0	0	4	2	13	3	7	1	1	0	1	22	1	2	1	2	9	3	3	9	24	64	30	k__Bacteria;p__Bacteroidetes;c__Bacteroidia;o__Bacteroidales;f__Bacteroidales_BS11_gut_group;g__;s__
OTU_566	4	9	5	0	0	0	2	8	4	1	3	2	7	5	3	4	5	4	9	3	3	3	7	2	170	8	12	k__Bacteria;p__Firmicutes;c__Clostridia;o__Clostridiales;f__Ruminococcaceae;g__Saccharofermentans;s__
OTU_567	3	7	8	0	0	0	5	2	2	0	1	4	4	3	6	3	2	5	7	4	3	3	14	2	13	26	52	k__Bacteria;p__Firmicutes;c__Clostridia;o__Clostridiales;f__Lachnospiraceae;g__Eubacterium_ruminantium_group
OTU_568	5	7	14	1	0	0	2	3	3	0	5	3	2	2	17	7	2	15	17	8	3	6	7	5	3	14	4	k__Bacteria;p__Proteobacteria;c__Deltaproteobacteria;o__Desulfobacterales;f__Desulfobulbaceae;g__Desulfobulbus;s__
OTU_569	2	2	2	0	0	0	6	3	3	2	3	4	5	8	6	10	4	3	4	1	5	1	119	3	7	10	8	k__Bacteria;p__Bacteroidetes;c__Bacteroidia;o__Bacteroidales;f__Bacteroidales_RF16_group;g__;s__
OTU_570	6	5	11	0	0	0	1	5	6	4	8	3	8	9	7	32	9	12	11	8	19	29	18	71	11	12	10	k__Bacteria;p__Firmicutes;c__Clostridia;o__Clostridiales;f__Ruminococcaceae;g__Ruminococcus_1;s__Ruminococcus_sp._YE78
OTU_571	2	7	5	0	0	0	2	0	4	0	2	4	5	4	0	20	3	0	0	4	0	71	5	2	2	3	2	k__Bacteria;p__Proteobacteria;c__Alphaproteobacteria;o__Rhodospirillales;f__Rhodospirillaceae;g__Thalassospira;s__
OTU_572	1	0	2	0	0	0	5	5	6	5	20	7	6	6	4	2	19	11	5	22	10	4	5	5	15	5	2	k__Bacteria;p__Bacteroidetes
OTU_573	1	3	14	0	0	0	6	3	9	3	16	5	3	5	4	8	19	5	45	12	9	3	10	14	34	11	9	k__Bacteria;p__Spirochaetes;c__unidentified_Spirochaetes;o__Spirochaetales;f__Spirochaetaceae;g__Sphaerochaeta;s__
OTU_574	3	5	5	0	0	0	16	8	5	2	3	11	1	2	12	6	7	4	12	4	8	2	13	1	4	2	1	k__Bacteria;p__Firmicutes;c__Clostridia;o__Clostridiales;f__Christensenellaceae;g__Christensenellaceae_R-7_group
OTU_575	3	2	7	0	0	0	28	2	15	2	3	37	4	4	1	2	2	2	2	3	8	4	5	1	2	4	3	k__Bacteria;p__SHA-109;c__;o__;f__;g__;s__
OTU_576	9	58	18	0	7	4	0	1	4	1	6	7	7	1	1	1	2	0	5	1	0	0	7	3	1	6	0	k__Bacteria;p__Proteobacteria;c__Betaproteobacteria;o__Burkholderiales;f__Alcaligenaceae;g__Bordetella
OTU_577	1	4	4	0	0	0	4	2	11	0	1	0	2	5	20	1	23	7	5	0	5	4	3	7	19	8	6	k__Bacteria;p__Firmicutes;c__Clostridia;o__Clostridiales
OTU_578	3	49	26	0	18	6	2	2	3	4	3	6	0	3	2	0	2	2	5	2	2	4	2	1	1	0	1	k__Bacteria;p__Firmicutes;c__Bacilli;o__Lactobacillales;f__Lactobacillaceae;g__Lactobacillus;s__Lactobacillus_animalis
OTU_579	3	40	40	0	2	3	0	0	1	2	3	0	0	1	0	2	0	0	100	0	0	0	23	0	2	111	2	k__Bacteria;p__Proteobacteria;c__Alphaproteobacteria;o__Rhizobiales;f__Methylobacteriaceae;g__Microvirga;s__
OTU_580	7	47	227	0	7	9	3	0	4	1	16	10	5	7	0	2	3	0	189	3	1	0	39	1	1	133	3	k__Bacteria;p__Proteobacteria;c__Alphaproteobacteria;o__Sphingomonadales;f__Sphingomonadaceae;g__Sphingomonas;s__
OTU_581	0	1	4	0	0	0	4	3	0	4	2	1	2	3	3	47	1	4	4	5	1	7	1	1	23	4	17	k__Bacteria;p__Firmicutes;c__Clostridia;o__Clostridiales;f__Lachnospiraceae;g__Lachnospiraceae_NK3A20_group;s__
OTU_582	3	8	12	0	0	0	17	1	8	1	9	3	7	4	3	10	1	3	13	1	1	0	49	2	25	5	14	k__Bacteria;p__Spirochaetes;c__unidentified_Spirochaetes;o__Spirochaetales;f__PL-11B10;g__;s__
OTU_583	0	0	0	0	0	0	4	4	0	3	2	2	2	2	2	5	2	15	25	8	14	3	26	0	1	3	3	k__Bacteria;p__Bacteroidetes;c__Bacteroidia;o__Bacteroidales;f__Prevotellaceae
OTU_584	1	62	0	1	78	0	0	0	1	0	1	0	0	0	0	0	0	0	0	0	0	0	0	0	0	0	0	k__Bacteria;p__Bacteroidetes;c__Bacteroidia;o__Bacteroidales;f__Prevotellaceae
OTU_585	5	2	0	0	0	0	8	8	2	9	19	6	8	15	9	5	153	10	29	55	10	31	5	19	8	9	2	k__Bacteria;p__Bacteroidetes;c__Bacteroidia;o__Bacteroidales;f__unidentified_Bacteroidales;g__Phocaeicola;s__
OTU_586	0	54	89	0	12	1	3	1	0	0	6	0	6	4	0	2	2	2	41	1	2	1	34	2	4	36	4	k__Bacteria;p__Actinobacteria;c__Thermoleophilia;o__Solirubrobacterales;f__Solirubrobacteraceae;g__Solirubrobacter;s__
OTU_587	2	2	3	0	0	0	5	3	0	1	5	4	3	3	2	4	3	6	3	1	38	2	5	3	1	6	32	k__Bacteria;p__Bacteroidetes;c__Bacteroidia;o__Bacteroidales;f__Prevotellaceae;g__Prevotellaceae_UCG-003;s__
OTU_588	0	4	5	0	0	0	2	2	1	2	3	2	3	3	4	5	2	1	4	4	8	23	5	51	1	2	1	k__Bacteria;p__Firmicutes;c__Negativicutes;o__Selenomonadales;f__Veillonellaceae;g__;s__
OTU_589	7	11	2	0	0	0	5	5	2	5	3	2	3	4	4	3	6	1	4	8	7	2	4	4	11	31	142	k__Bacteria;p__Bacteroidetes;c__Bacteroidia;o__Bacteroidales;f__Bacteroidales_RF16_group;g__;s__
OTU_590	6	3	10	0	0	0	2	0	3	4	5	4	6	10	4	1	11	2	4	2	4	7	9	0	25	12	67	k__Bacteria;p__Chlamydiae;c__unidentified_Chlamydiae;o__Chlamydiales;f__WA-aaa01f12;g__;s__
OTU_591	2	1	56	12	7	89	1	0	1	0	0	0	0	0	1	0	0	0	0	0	1	0	0	0	0	0	0	k__Bacteria;p__Bacteroidetes;c__Flavobacteriia;o__Flavobacteriales;f__Flavobacteriaceae;g__Bergeyella;s__
OTU_592	1	0	3	0	0	0	1	1	2	2	3	2	1	3	2	5	2	4	7	70	7	1	5	5	5	6	5	k__Bacteria;p__Firmicutes;c__Clostridia;o__Clostridiales;f__Lachnospiraceae;g__Butyrivibrio_2;s__
OTU_593	3	3	3	0	0	0	1	3	2	1	3	1	2	4	3	1	2	3	2	1	1	66	5	6	4	7	2	k__Bacteria;p__Firmicutes;c__Clostridia;o__Clostridiales;f__Lachnospiraceae
OTU_594	4	1	1	0	0	0	0	6	1	4	5	2	2	6	1	0	5	1	3	4	3	6	4	2	71	9	78	k__Bacteria;p__Bacteroidetes;c__Bacteroidia;o__Bacteroidales;f__Prevotellaceae;g__Prevotellaceae_UCG-001;s__
OTU_595	1	105	14	0	21	2	1	0	0	0	0	0	0	0	0	1	0	1	24	0	0	0	87	0	0	6	0	k__Bacteria;p__Actinobacteria;c__Thermoleophilia;o__Gaiellales;f__;g__;s__
OTU_596	1	2	0	0	0	0	1	1	45	0	3	1	3	1	2	5	1	2	4	1	3	2	1	38	5	0	4	k__Bacteria;p__Bacteroidetes;c__Bacteroidia;o__Bacteroidales;f__Bacteroidales_BS11_gut_group;g__;s__
OTU_597	1	0	10	0	0	0	0	0	117	1	2	1	0	1	0	0	0	0	1	0	0	0	1	0	0	1	0	k__Bacteria;p__Proteobacteria;c__Betaproteobacteria;o__Methylophilales;f__Methylophilaceae;g__LD28_freshwater_group;s__
OTU_598	6	2	5	6	1	0	1	1	4	10	3	7	14	1	37	3	1	2	3	0	3	3	6	2	2	2	1	k__Bacteria;p__Firmicutes;c__Clostridia;o__Clostridiales;f__Ruminococcaceae
OTU_599	0	1	1	0	0	0	0	0	32	0	30	7	78	2	0	0	0	1	17	1	0	0	3	0	0	8	0	k__Bacteria;p__Proteobacteria;c__Alphaproteobacteria;o__Sphingomonadales;f__Sphingomonadaceae;g__Novosphingobium
OTU_600	1	1	3	0	0	0	60	1	1	2	8	3	3	2	1	8	3	1	3	7	1	2	10	20	0	3	0	k__Bacteria;p__Lentisphaerae;c__Lentisphaerae_RFP12_gut_group;o__;f__;g__;s__
OTU_601	64	4	4	7	0	1	6	4	0	3	3	5	3	1	0	1	4	1	2	2	3	0	2	1	3	4	2	k__Bacteria;p__Bacteroidetes;c__Bacteroidia;o__Bacteroidales;f__Porphyromonadaceae;g__Porphyromonas
OTU_602	3	9	15	0	0	0	9	6	14	2	6	4	4	11	7	92	5	8	9	6	16	6	45	5	53	21	37	k__Bacteria;p__Tenericutes;c__Mollicutes;o__Mollicutes_RF9;f__;g__;s__
OTU_603	2	1	5	0	0	0	3	2	5	2	1	2	2	3	1	11	3	29	17	49	7	3	3	7	10	4	1	k__Bacteria;p__Firmicutes;c__Clostridia;o__Clostridiales;f__Lachnospiraceae;g__Butyrivibrio_2
OTU_604	138	0	0	13	0	0	0	0	0	0	0	0	0	0	0	0	0	0	0	0	0	0	0	0	0	0	0	k__Bacteria;p__Bacteroidetes;c__Sphingobacteriia;o__Sphingobacteriales;f__Saprospiraceae
OTU_605	3	7	7	0	0	0	0	3	5	0	4	6	6	0	2	13	1	2	18	8	11	3	1	19	4	2	1	k__Bacteria;p__Proteobacteria;c__Deltaproteobacteria;o__Desulfovibrionales;f__Desulfovibrionaceae;g__Desulfovibrio
OTU_606	3	14	15	0	0	0	14	7	11	1	4	1	9	5	5	45	11	33	38	38	21	6	32	16	18	14	15	k__Bacteria;p__Tenericutes;c__Mollicutes;o__Mollicutes_RF9;f__;g__;s__
OTU_607	4	5	3	0	0	0	4	1	5	1	4	3	4	0	2	0	4	3	5	0	4	0	2	1	28	72	4	k__Bacteria;p__Firmicutes;c__Clostridia;o__Clostridiales;f__Lachnospiraceae;g__Eubacterium_ruminantium_group;s__
OTU_608	1	3	3	0	0	0	1	2	6	1	7	3	3	2	1	15	2	19	4	6	13	21	2	2	3	5	2	k__Bacteria;p__Firmicutes;c__Clostridia;o__Clostridiales;f__Lachnospiraceae
OTU_609	42	0	0	65	10	5	0	0	0	0	0	0	0	0	0	0	0	0	0	0	0	0	0	0	0	0	0	k__Bacteria;p__Firmicutes;c__Clostridia;o__Clostridiales;f__Ruminococcaceae;g__unidentified_Ruminococcaceae
OTU_610	2	1	2	0	0	0	3	0	3	1	3	1	5	2	2	0	1	1	0	1	1	2	2	3	114	5	0	k__Bacteria;p__Fibrobacteres;c__Fibrobacteria;o__Fibrobacterales;f__Fibrobacteraceae;g__Fibrobacter;s__
OTU_611	0	3	0	0	0	0	0	0	288	0	18	0	22	0	0	0	0	0	0	0	0	0	0	0	0	1	0	k__Bacteria;p__Bacteroidetes;c__Sphingobacteriia;o__Sphingobacteriales;f__Chitinophagaceae;g__Sediminibacterium;s__
OTU_612	2	7	9	1	2	0	6	4	3	2	6	1	4	6	4	4	6	1	10	2	1	5	62	6	13	4	10	k__Bacteria;p__Firmicutes;c__Erysipelotrichia;o__Erysipelotrichales;f__Erysipelotrichaceae;g__Solobacterium
OTU_613	1	2	3	0	0	0	0	2	2	4	1	2	0	4	5	2	3	4	3	3	4	38	11	2	4	0	19	k__Bacteria;p__Bacteroidetes;c__Bacteroidia;o__Bacteroidales;f__Prevotellaceae;g__Prevotellaceae_UCG-001;s__
OTU_614	0	0	0	0	0	0	0	0	164	0	0	0	0	0	0	0	0	0	0	0	0	0	0	0	0	1	0	k__Bacteria;p__Actinobacteria;c__unidentified_Actinobacteria;o__Frankiales;f__Sporichthyaceae
OTU_615	7	3	2	0	0	0	3	2	4	2	3	3	0	3	2	10	1	5	4	30	7	1	1	7	13	2	5	k__Bacteria;p__Firmicutes;c__Clostridia;o__Clostridiales;f__Lachnospiraceae
OTU_616	3	3	0	0	0	0	3	1	1	0	0	2	0	2	2	4	1	0	4	2	1	3	1	2	93	1	5	k__Bacteria;p__Bacteroidetes;c__Bacteroidia;o__Bacteroidales;f__Bacteroidales_UCG-001;g__;s__
OTU_617	0	10	9	0	0	1	0	1	4	0	8	2	2	3	1	3	6	16	7	3	29	4	7	13	2	4	3	k__Bacteria;p__Proteobacteria;c__Deltaproteobacteria;o__Desulfovibrionales;f__Desulfovibrionaceae;g__Desulfovibrio
OTU_618	3	1	2	0	0	0	2	6	31	2	2	6	4	0	1	5	0	2	12	14	14	1	0	12	12	3	3	k__Bacteria;p__Bacteroidetes;c__Bacteroidia;o__Bacteroidales;f__Rikenellaceae
OTU_619	8	14	37	4	5	13	0	0	4	0	3	22	2	2	1	1	2	2	3	0	2	0	1	0	0	1	1	k__Bacteria;p__Proteobacteria;c__Gammaproteobacteria;o__Pseudomonadales;f__Moraxellaceae;g__Moraxella;s__Moraxella_osloensis
OTU_620	0	1	5	0	0	0	2	6	1	1	3	1	1	3	3	3	1	3	3	0	2	2	71	5	1	2	3	k__Bacteria;p__Bacteroidetes
OTU_621	115	0	0	21	0	0	0	0	0	0	0	0	0	0	0	0	0	0	0	0	0	0	0	0	0	0	0	k__Bacteria;p__Bacteroidetes;c__Cytophagia;o__Cytophagales;f__Cytophagaceae;g__Runella;s__
OTU_622	0	19	9	0	7	2	0	0	0	0	0	6	0	0	0	0	0	0	68	0	0	0	11	0	0	110	0	k__Bacteria;p__Proteobacteria;c__Alphaproteobacteria;o__Rhodospirillales;f__Rhodospirillaceae;g__Skermanella;s__
OTU_623	154	2	1	41	0	0	0	0	0	0	3	0	2	0	0	0	0	0	0	1	0	0	4	0	0	6	0	k__Bacteria;p__Proteobacteria;c__Betaproteobacteria;o__Rhodocyclales;f__Rhodocyclaceae;g__Azoarcus
OTU_624	1	2	1	0	0	0	3	3	3	2	4	4	0	2	3	18	4	3	4	2	2	2	17	1	8	10	23	k__Bacteria;p__Bacteroidetes;c__Bacteroidia;o__Bacteroidales;f__Rikenellaceae;g__Rikenellaceae_RC9_gut_group;s__
OTU_625	0	7	5	0	0	0	19	4	2	0	2	1	1	23	3	8	7	5	4	2	3	2	14	7	0	3	2	k__Bacteria;p__Firmicutes;c__Erysipelotrichia;o__Erysipelotrichales;f__Erysipelotrichaceae;g__Erysipelotrichaceae_UCG-004;s__
OTU_626	5	9	5	0	0	1	4	2	15	2	3	6	3	6	5	5	2	4	8	4	83	5	6	2	3	3	2	k__Bacteria;p__Firmicutes;c__Clostridia;o__Clostridiales;f__Ruminococcaceae
OTU_627	5	30	119	0	2	10	3	2	0	2	5	2	7	5	0	3	3	6	55	5	4	3	17	4	3	88	2	k__Bacteria;p__Acidobacteria;c__Holophagae;o__Subgroup_7;f__;g__;s__
OTU_628	2	20	76	0	4	1	5	0	1	1	3	1	2	2	0	1	2	0	17	0	1	1	11	1	3	12	1	k__Bacteria;p__Actinobacteria;c__Thermoleophilia;o__Gaiellales;f__;g__;s__
OTU_629	162	0	0	15	0	0	0	0	0	0	0	0	0	0	0	0	0	0	0	0	0	0	0	0	0	2	0	k__Bacteria;p__Proteobacteria;c__Alphaproteobacteria;o__Rhodospirillales;f__Rhodospirillaceae;g__Dongia;s__
OTU_630	1	2	3	0	0	0	5	0	2	1	4	19	2	2	2	20	3	18	9	11	1	4	4	2	1	1	2	k__Bacteria;p__Firmicutes;c__Clostridia;o__Clostridiales;f__Ruminococcaceae;g__Oscillospira;s__
OTU_631	1	0	0	0	0	0	3	0	1	0	84	4	1	0	9	1	3	0	2	0	1	3	0	4	1	1	2	k__Bacteria;p__Bacteroidetes;c__Bacteroidia;o__Bacteroidales;f__Bacteroidales_S24-7_group;g__;s__
OTU_632	2	4	4	0	0	0	8	10	5	2	31	20	4	3	15	4	26	6	1	7	3	2	6	1	6	6	1	k__Bacteria;p__Spirochaetes;c__unidentified_Spirochaetes;o__Spirochaetales;f__Spirochaetaceae;g__Treponema_2;s__Treponema_sp._S
OTU_633	0	5	4	0	0	0	10	1	2	0	2	3	4	1	2	2	3	7	19	5	0	15	6	22	3	2	3	k__Bacteria;p__Firmicutes;c__Clostridia;o__Clostridiales;f__Lachnospiraceae;g__Lachnospiraceae_ND3007_group;s__rumen_bacterium_R-20
OTU_634	2	0	2	0	0	0	3	1	1	0	1	1	4	2	5	3	10	3	2	3	4	0	2	3	37	3	77	k__Bacteria;p__Bacteroidetes;c__Bacteroidia;o__Bacteroidales;f__Prevotellaceae;g__Prevotellaceae_UCG-001;s__
OTU_635	3	9	5	0	0	0	3	8	2	1	6	4	2	4	1	7	2	14	8	9	16	12	7	9	7	8	8	k__Bacteria;p__Firmicutes;c__Clostridia;o__Clostridiales
OTU_636	4	9	8	0	0	0	2	2	6	1	8	4	2	2	1	1	4	6	3	4	3	4	21	23	74	8	15	k__Bacteria;p__Firmicutes;c__Clostridia;o__Clostridiales;f__Ruminococcaceae;g__Saccharofermentans
OTU_637	0	0	0	0	0	0	0	0	0	0	0	0	0	113	0	0	0	0	0	0	0	0	0	0	0	0	0	k__Bacteria;p__Proteobacteria;c__Alphaproteobacteria;o__Rickettsiales;f__unidentified_Rickettsiales;g__Candidatus_Odyssella;s__
OTU_638	1	1	4	0	0	0	1	1	0	2	1	0	3	1	0	2	2	2	7	61	5	2	2	4	5	1	3	k__Bacteria;p__Firmicutes;c__Clostridia;o__Clostridiales;f__Lachnospiraceae
OTU_639	0	1	0	0	0	0	7	1	3	0	6	0	1	3	2	7	2	4	37	1	7	2	2	2	13	5	22	k__Bacteria;p__Bacteroidetes;c__Bacteroidia;o__Bacteroidales;f__Rikenellaceae
OTU_640	1	4	1	0	0	0	0	0	1	0	96	22	0	6	0	0	0	0	1	0	0	0	1	0	0	6	0	k__Bacteria;p__Proteobacteria;c__Alphaproteobacteria;o__Rhizobiales;f__Hyphomicrobiaceae;g__Hyphomicrobium;s__
OTU_641	7	5	7	0	1	0	55	1	30	3	9	1	3	10	5	9	12	7	25	1	3	9	4	67	8	6	6	k__Bacteria;p__Firmicutes;c__Erysipelotrichia;o__Erysipelotrichales;f__Erysipelotrichaceae;g__Erysipelotrichaceae_UCG-004;s__
OTU_642	1	3	2	0	0	0	1	0	1	2	1	2	2	3	1	1	3	2	4	3	67	1	1	3	6	4	7	k__Bacteria;p__Bacteroidetes;c__Bacteroidia;o__Bacteroidales;f__Bacteroidales_BS11_gut_group;g__;s__
OTU_643	4	3	6	0	0	0	21	11	7	4	25	4	4	52	5	9	3	13	11	2	13	19	18	85	16	19	77	k__Bacteria;p__Fibrobacteres;c__Fibrobacteria;o__Fibrobacterales;f__Fibrobacteraceae;g__Fibrobacter
OTU_644	0	1	0	0	0	0	3	1	0	4	1	1	3	3	2	1	3	1	1	3	1	4	1	0	0	10	77	k__Bacteria;p__Bacteroidetes;c__Bacteroidia;o__Bacteroidales;f__Prevotellaceae;g__Prevotella_1;s__
OTU_645	1	6	3	0	0	0	6	6	12	1	8	9	1	2	6	6	3	5	6	5	2	5	3	4	4	4	4	k__Bacteria;p__Firmicutes;c__Clostridia;o__Clostridiales;f__Ruminococcaceae;g__Ruminococcaceae_UCG-009;s__
OTU_646	3	1	0	0	0	0	1	0	67	0	1	1	3	9	0	2	1	2	6	0	0	0	5	2	1	4	1	k__Bacteria;p__Lentisphaerae;c__Lentisphaerae_RFP12_gut_group;o__;f__;g__;s__
OTU_647	4	3	8	0	0	0	1	0	7	1	3	1	2	7	2	1	2	19	4	53	2	2	6	6	29	3	8	k__Bacteria;p__Spirochaetes;c__unidentified_Spirochaetes;o__Spirochaetales;f__Spirochaetaceae
OTU_648	1	1	3	0	0	0	6	0	2	0	6	0	2	2	3	11	15	7	3	2	1	18	29	2	5	7	3	k__Bacteria;p__Lentisphaerae;c__Lentisphaerae_RFP12_gut_group;o__;f__;g__;s__
OTU_649	2	3	15	0	0	0	31	2	8	2	5	7	3	3	5	31	19	19	14	15	7	4	10	15	3	7	5	k__Bacteria;p__Firmicutes;c__Clostridia;o__Clostridiales;f__Lachnospiraceae
OTU_650	8	15	17	2	3	0	9	8	12	1	8	21	8	31	1	9	8	9	8	4	4	6	8	2	2	6	2	k__Bacteria;p__Proteobacteria;c__Gammaproteobacteria;o__Xanthomonadales;f__Xanthomonadaceae
OTU_651	4	9	62	0	3	10	0	2	2	0	0	2	4	2	0	0	1	1	9	0	0	0	63	0	2	33	0	k__Bacteria;p__Proteobacteria;c__Betaproteobacteria;o__Nitrosomonadales;f__Nitrosomonadaceae;g__Nitrosospira
OTU_652	3	2	1	0	0	0	3	3	2	1	1	2	1	3	2	12	4	2	2	3	52	2	5	25	6	14	51	k__Bacteria;p__Bacteroidetes;c__Bacteroidia;o__Bacteroidales;f__Rikenellaceae
OTU_653	3	2	0	0	0	0	5	2	2	4	4	0	5	3	4	1	7	4	5	1	1	3	3	2	80	0	58	k__Bacteria;p__Bacteroidetes;c__Bacteroidia;o__Bacteroidales;f__Prevotellaceae
OTU_654	0	3	9	0	0	0	0	1	4	1	0	2	2	3	1	10	1	4	2	43	9	1	2	0	4	3	1	k__Bacteria;p__Lentisphaerae;c__Lentisphaerae_RFP12_gut_group;o__;f__;g__;s__
OTU_655	0	0	3	0	0	0	0	0	6	0	0	3	54	47	0	0	0	0	0	0	0	0	4	0	0	12	0	k__Bacteria;p__Proteobacteria;c__Alphaproteobacteria;o__Caulobacterales;f__Hyphomonadaceae;g__Hirschia;s__
OTU_656	3	4	3	0	0	0	2	1	0	55	2	3	29	3	3	2	1	0	2	0	2	1	0	2	0	1	1	k__Bacteria;p__Firmicutes;c__Negativicutes;o__Selenomonadales;f__Veillonellaceae;g__Anaerovibrio
OTU_657	1	5	6	0	0	0	15	4	5	1	20	2	8	11	8	0	2	5	6	5	5	11	7	63	12	15	27	k__Bacteria;p__Lentisphaerae;c__Lentisphaerae_RFP12_gut_group;o__;f__;g__;s__
OTU_658	2	8	16	0	0	0	9	9	9	2	4	5	3	28	15	6	9	7	9	3	1	10	13	17	11	6	2	k__Bacteria;p__Firmicutes;c__Clostridia;o__Clostridiales;f__Lachnospiraceae;g__Tyzzerella_3;s__
OTU_659	0	0	0	0	0	0	1	1	1	0	2	2	1	1	2	0	1	4	1	2	0	0	2	5	31	6	72	k__Bacteria;p__Bacteroidetes;c__Bacteroidia;o__Bacteroidales;f__Prevotellaceae;g__Prevotella_1;s__
OTU_660	0	2	1	0	0	0	4	6	2	3	0	0	5	3	2	3	2	2	2	6	3	0	0	2	14	48	21	k__Bacteria;p__Bacteroidetes;c__Bacteroidia;o__Bacteroidales
OTU_661	5	5	5	0	0	0	6	1	8	1	4	2	3	1	70	5	8	6	4	11	4	7	7	3	9	6	7	k__Bacteria;p__Firmicutes;c__Clostridia;o__Clostridiales;f__Ruminococcaceae;g__Ruminococcaceae_UCG-014;s__
OTU_662	2	0	3	0	0	0	3	0	2	2	3	5	1	4	2	12	4	5	30	1	7	3	2	20	35	9	1	k__Bacteria;p__Bacteroidetes;c__Bacteroidia;o__Bacteroidales;f__Rikenellaceae
OTU_663	7	2	6	0	0	0	4	4	9	1	10	5	5	5	6	7	3	3	31	4	160	4	6	11	26	10	32	k__Bacteria;p__Bacteroidetes;c__Bacteroidia;o__Bacteroidales;f__Rikenellaceae;g__Rikenellaceae_RC9_gut_group;s__
OTU_664	11	2	2	0	0	0	20	19	7	19	16	12	20	12	14	12	19	25	15	16	14	17	17	20	703	167	165	k__Bacteria;p__Bacteroidetes;c__Bacteroidia;o__Bacteroidales;f__Prevotellaceae;g__Prevotella_1;s__
OTU_665	1	0	2	0	0	0	1	2	0	1	1	2	2	2	8	1	2	1	7	1	0	52	1	1	3	17	1	k__Bacteria;p__Bacteroidetes;c__Bacteroidia;o__Bacteroidales;f__Prevotellaceae;g__Prevotella_1;s__Prevotella_sp._BP1-56
OTU_666	3	2	3	0	0	0	2	1	2	3	3	2	2	1	3	4	36	1	3	26	4	4	2	2	1	3	0	k__Bacteria;p__Firmicutes;c__Clostridia;o__Clostridiales;f__Lachnospiraceae;g__Lachnospiraceae_NK3A20_group;s__
OTU_667	4	1	3	0	0	0	5	1	5	3	30	4	3	2	12	1	3	3	1	9	2	0	2	1	0	2	1	k__Bacteria;p__Bacteroidetes
OTU_668	1	0	1	0	0	0	2	3	0	2	1	2	5	4	4	7	14	6	11	3	18	3	16	25	16	10	51	k__Bacteria;p__Bacteroidetes;c__Bacteroidia;o__Bacteroidales;f__Prevotellaceae;g__Prevotella_1;s__
OTU_669	2	3	3	0	0	0	1	1	5	0	3	1	2	0	1	1	8	33	2	0	1	2	2	30	2	2	2	k__Bacteria
OTU_670	2	0	1	0	0	0	2	2	4	0	4	0	1	0	2	3	2	2	4	2	2	0	2	1	69	9	2	k__Bacteria;p__Bacteroidetes;c__Bacteroidia;o__Bacteroidales;f__Prevotellaceae;g__Prevotellaceae_UCG-001;s__
OTU_671	0	1	0	0	0	0	2	1	2	4	1	1	3	2	2	1	0	6	5	1	1	2	2	2	2	5	63	k__Bacteria;p__Bacteroidetes;c__Bacteroidia;o__Bacteroidales;f__Prevotellaceae
OTU_672	0	0	0	0	0	0	2	1	1	1	1	1	0	0	0	2	0	1	0	0	2	4	2	3	57	1	45	k__Bacteria;p__Bacteroidetes;c__Bacteroidia;o__Bacteroidales;f__Bacteroidales_BS11_gut_group;g__;s__
OTU_673	1	0	4	0	0	0	1	4	4	2	4	1	1	1	0	1	2	0	2	3	1	1	1	1	40	6	30	k__Bacteria;p__Spirochaetes;c__unidentified_Spirochaetes;o__Spirochaetales;f__Spirochaetaceae;g__Treponema_2
OTU_674	0	2	1	0	0	0	5	1	1	0	2	1	6	9	1	14	13	9	4	6	3	1	4	3	21	5	7	k__Bacteria;p__Bacteroidetes;c__Bacteroidia;o__Bacteroidales;f__Rikenellaceae;g__hoa5-07d05_gut_group;s__
OTU_675	0	0	0	0	0	0	53	4	2	1	6	2	5	1	2	2	3	1	1	2	0	0	1	1	2	0	1	k__Bacteria;p__Bacteroidetes;c__Bacteroidia;o__Bacteroidales;f__Prevotellaceae;g__Prevotella_1;s__
OTU_676	2	5	3	1	0	0	2	0	3	1	4	1	1	2	1	4	2	2	3	4	1	1	2	2	64	1	6	k__Bacteria;p__Firmicutes;c__Clostridia;o__Clostridiales;f__Lachnospiraceae;g__Lachnospiraceae_AC2044_group;s__
OTU_677	4	5	1	0	0	0	9	2	4	2	2	1	2	2	0	1	3	9	11	14	5	3	4	2	6	3	1	k__Bacteria;p__Firmicutes;c__Clostridia;o__Clostridiales;f__Lachnospiraceae;g__Lachnospiraceae_NK3A20_group;s__
OTU_678	0	1	8	0	0	0	0	0	13	0	3	5	70	2	0	0	1	0	1	0	0	0	0	0	0	2	0	k__Bacteria;p__Proteobacteria;c__Alphaproteobacteria;o__Sphingomonadales;f__Erythrobacteraceae;g__Porphyrobacter;s__
OTU_679	0	1	6	0	0	0	1	0	0	0	8	2	0	0	1	1	4	2	0	2	0	55	1	2	2	3	1	k__Bacteria
OTU_680	2	5	24	0	0	1	4	1	10	4	3	4	6	6	3	62	4	3	5	3	3	4	8	9	28	11	7	k__Bacteria;p__Tenericutes;c__Mollicutes;o__Mollicutes_RF9;f__;g__;s__
OTU_681	3	0	1	0	0	0	1	2	4	3	2	3	31	1	8	1	0	3	4	8	5	1	1	23	6	1	6	k__Bacteria;p__Bacteroidetes;c__Bacteroidia;o__Bacteroidales;f__Prevotellaceae
OTU_682	3	6	3	0	0	0	2	4	3	1	2	0	2	2	2	2	1	1	3	2	4	3	6	4	12	5	77	k__Bacteria;p__Firmicutes;c__Clostridia;o__Clostridiales;f__Ruminococcaceae
OTU_683	2	8	8	0	0	0	7	4	45	2	8	8	5	10	3	9	6	12	12	8	1	6	16	7	56	30	62	k__Bacteria;p__Lentisphaerae;c__Lentisphaerae_RFP12_gut_group;o__;f__;g__;s__
OTU_684	3	1	3	0	0	0	6	5	6	7	3	2	17	12	27	1	6	5	3	27	4	13	1	2	3	7	1	k__Bacteria;p__Firmicutes;c__Clostridia;o__Clostridiales;f__Lachnospiraceae;g__Lachnospiraceae_NK3A20_group;s__Lachnospiraceae_bacterium_NK4A144
OTU_685	3	9	6	0	0	0	6	4	0	1	11	6	3	8	8	5	10	17	3	12	4	39	19	5	6	9	61	k__Bacteria;p__Lentisphaerae;c__Lentisphaerae_RFP12_gut_group;o__;f__;g__;s__
OTU_686	1	6	5	0	0	0	3	0	2	2	1	1	4	4	2	2	4	6	11	4	11	9	5	12	12	2	8	k__Bacteria;p__Firmicutes;c__Clostridia;o__Clostridiales
OTU_687	3	9	5	0	0	0	23	2	33	3	2	1	1	2	20	11	3	3	7	0	5	4	8	2	1	2	0	k__Bacteria;p__SHA-109;c__;o__;f__;g__;s__
OTU_688	1	1	1	0	0	0	2	6	6	1	0	3	1	6	3	2	20	2	17	2	13	3	6	3	5	7	4	k__Bacteria;p__Firmicutes;c__Erysipelotrichia;o__Erysipelotrichales;f__Erysipelotrichaceae;g__Anaerorhabdus_furcosa_group;s__
OTU_689	3	6	8	0	0	0	5	2	6	1	7	6	4	14	1	6	4	2	5	30	1	2	1	4	58	8	3	k__Bacteria;p__Spirochaetes;c__unidentified_Spirochaetes;o__Spirochaetales;f__Spirochaetaceae;g__Treponema_2
OTU_690	26	19	1	34	8	7	1	3	0	1	1	1	1	3	0	0	0	1	1	0	1	0	2	0	2	2	1	k__Bacteria;p__Firmicutes;c__Erysipelotrichia;o__Erysipelotrichales;f__Erysipelotrichaceae;g__Erysipelatoclostridium;s__Erysipelatoclostridium_ramosum
OTU_691	4	8	5	0	1	1	12	0	3	1	3	1	1	4	6	2	3	3	7	6	10	2	3	3	12	9	5	k__Bacteria;p__Firmicutes;c__Clostridia;o__Clostridiales;f__Family_XIII;g__Family_XIII_AD3011_group;s__
OTU_692	5	7	6	0	0	0	2	3	1	2	2	2	1	1	0	2	1	1	4	58	1	1	0	36	2	4	9	k__Bacteria;p__Tenericutes;c__Mollicutes;o__Mycoplasmatales;f__Mycoplasmataceae;g__;s__
OTU_693	1	83	7	0	7	0	1	0	2	1	1	2	0	9	0	3	0	2	0	0	0	0	0	0	1	0	0	k__Bacteria;p__Proteobacteria;c__Epsilonproteobacteria;o__Campylobacterales;f__Helicobacteraceae;g__Helicobacter
OTU_694	4	1	35	0	0	0	17	16	6	18	15	5	9	20	17	16	90	10	11	19	13	22	15	46	298	252	131	k__Bacteria;p__Bacteroidetes;c__Bacteroidia;o__Bacteroidales;f__Prevotellaceae;g__Prevotella_1
OTU_695	4	4	8	0	0	0	11	2	6	1	8	3	3	7	6	3	20	18	13	11	11	10	5	9	7	6	6	k__Bacteria;p__Firmicutes;c__Clostridia;o__Clostridiales;f__Lachnospiraceae
OTU_696	2	2	3	0	1	0	1	2	2	0	0	5	1	2	2	9	2	0	1	2	3	0	5	6	29	18	7	k__Bacteria;p__Firmicutes;c__Clostridia;o__Clostridiales;f__Lachnospiraceae
OTU_697	48	21	64	17	7	5	1	0	0	0	2	0	3	1	0	1	2	4	48	1	0	2	17	0	0	51	3	k__Bacteria;p__Proteobacteria;c__Gammaproteobacteria;o__Xanthomonadales;f__unidentified_Xanthomonadales;g__Steroidobacter;s__
OTU_698	96	1	0	12	0	0	0	0	0	0	0	0	0	0	1	0	0	0	0	0	0	0	0	0	0	0	0	k__Bacteria;p__Chlorobi;c__Chlorobia;o__Chlorobiales;f__OPB56;g__;s__
OTU_699	0	25	104	0	4	5	0	1	2	0	2	1	0	1	0	4	2	6	46	1	2	0	41	3	2	18	2	k__Bacteria;p__Acidobacteria;c__unidentified_Acidobacteria;o__Subgroup_6;f__;g__;s__
OTU_700	1	2	5	0	0	0	8	2	1	1	9	3	4	2	3	3	20	1	7	2	8	3	4	3	5	4	6	k__Bacteria;p__Lentisphaerae;c__Lentisphaerae_RFP12_gut_group;o__;f__;g__;s__
OTU_701	1	0	0	0	0	0	2	2	1	2	1	37	6	2	4	5	3	2	1	2	5	2	3	4	1	2	4	k__Bacteria;p__Bacteroidetes;c__Bacteroidia;o__Bacteroidales;f__Prevotellaceae;g__Prevotella_1;s__
OTU_702	5	41	11	4	22	3	0	2	1	0	4	12	1	2	3	0	1	2	2	1	0	0	1	2	1	6	1	k__Bacteria;p__Firmicutes;c__Bacilli;o__Lactobacillales;f__Enterococcaceae;g__Enterococcus
OTU_703	1	0	0	0	0	0	1	0	0	0	3	0	0	0	1	4	1	3	1	2	3	2	0	0	53	2	26	k__Bacteria;p__Bacteroidetes;c__Bacteroidia;o__Bacteroidales;f__Rikenellaceae;g__Rikenellaceae_RC9_gut_group;s__
OTU_704	1	0	2	0	0	0	0	2	1	4	1	1	0	0	3	1	4	3	0	61	0	16	2	0	2	1	0	k__Bacteria;p__Bacteroidetes;c__Bacteroidia;o__Bacteroidales
OTU_705	0	22	1	0	3	0	0	0	0	0	0	0	0	1	0	0	0	0	11	0	0	0	22	0	0	26	0	k__Bacteria
OTU_706	8	15	18	0	0	0	9	2	14	7	9	8	11	6	6	12	10	10	136	3	19	61	17	11	7	14	9	k__Bacteria;p__Firmicutes;c__Clostridia;o__Clostridiales;f__Ruminococcaceae;g__Ruminococcus_2;s__
OTU_707	2	67	56	0	12	12	2	1	1	0	1	2	2	1	1	0	1	2	62	1	2	1	42	2	0	87	3	k__Bacteria;p__Proteobacteria;c__Deltaproteobacteria;o__GR-WP33-30;f__;g__;s__
OTU_708	0	129	19	0	20	2	0	0	0	0	0	0	1	0	0	0	0	0	45	2	0	0	60	0	0	49	0	k__Bacteria;p__Proteobacteria;c__Deltaproteobacteria;o__Desulfobacterales;f__Nitrospinaceae;g__;s__
OTU_709	1	0	0	0	0	0	3	3	4	2	10	2	3	4	5	2	0	25	37	2	7	2	2	9	31	2	2	k__Bacteria;p__Bacteroidetes;c__Bacteroidia;o__Bacteroidales;f__Prevotellaceae;g__Prevotella_1;s__
OTU_710	4	4	3	0	0	0	10	8	10	4	7	2	0	11	8	12	6	4	4	9	3	7	3	4	10	10	5	k__Bacteria;p__Firmicutes;c__Clostridia;o__Clostridiales;f__Lachnospiraceae
OTU_711	7	2	1	0	0	0	3	1	2	1	1	1	1	0	3	1	3	2	2	2	1	0	3	3	7	6	63	k__Bacteria;p__Bacteroidetes;c__Bacteroidia;o__Bacteroidales;f__Bacteroidales_RF16_group;g__;s__
OTU_712	1	8	8	0	0	0	5	4	6	1	19	0	2	11	1	5	5	6	6	4	2	1	1	0	8	12	5	k__Bacteria
OTU_713	1	1	0	0	0	0	3	1	1	2	3	2	3	0	0	3	3	1	1	2	3	1	2	1	21	32	17	k__Bacteria;p__Bacteroidetes;c__Bacteroidia;o__Bacteroidales;f__PeH15;g__;s__
OTU_714	2	90	3	0	3	1	0	0	1	1	0	1	0	2	2	0	0	0	2	1	0	0	2	0	1	1	1	k__Bacteria;p__Proteobacteria;c__Epsilonproteobacteria;o__Campylobacterales;f__Campylobacteraceae;g__Campylobacter
OTU_715	0	49	0	0	12	0	0	0	0	0	1	0	0	0	0	0	0	0	0	0	0	1	36	0	0	2	0	k__Bacteria;p__Actinobacteria;c__Thermoleophilia;o__Gaiellales;f__;g__;s__
OTU_716	6	17	12	0	0	0	20	8	7	4	13	8	5	13	6	27	16	31	17	35	29	7	25	25	88	30	21	k__Bacteria;p__Firmicutes;c__Clostridia;o__Clostridiales;f__Christensenellaceae;g__Christensenellaceae_R-7_group;s__
OTU_717	11	9	11	0	0	0	7	3	9	3	5	6	8	12	4	13	2	5	9	7	31	4	12	13	10	22	92	k__Bacteria;p__Firmicutes;c__Clostridia;o__Clostridiales;f__Clostridiales_vadinBB60_group;g__;s__
OTU_718	7	9	10	0	0	0	8	4	7	1	5	1	3	2	5	54	9	9	5	6	21	5	9	6	119	26	25	k__Bacteria;p__Firmicutes;c__Clostridia;o__Clostridiales;f__Christensenellaceae;g__Christensenellaceae_R-7_group;s__
OTU_719	0	67	14	0	12	0	0	0	0	0	0	0	0	0	0	0	0	1	18	0	0	0	31	0	0	17	0	k__Bacteria;p__Actinobacteria;c__Rubrobacteria;o__Rubrobacterales;f__Rubrobacteriaceae;g__Rubrobacter;s__
OTU_720	3	8	5	0	0	0	2	4	1	1	2	2	2	4	0	0	3	8	12	25	2	7	4	6	24	11	31	k__Bacteria;p__Firmicutes;c__Erysipelotrichia;o__Erysipelotrichales;f__Erysipelotrichaceae;g__Erysipelotrichaceae_UCG-004;s__
OTU_721	0	28	13	0	5	0	0	0	3	0	1	0	1	3	0	0	0	1	27	0	0	0	21	1	0	45	1	k__Bacteria;p__Nitrospirae;c__Nitrospira;o__Nitrospirales;f__0319-6A21;g__;s__
OTU_722	1	1	0	0	0	0	2	4	1	0	3	2	2	2	0	2	2	3	3	1	0	0	0	1	39	20	21	k__Bacteria;p__Bacteroidetes;c__Bacteroidia;o__Bacteroidales
OTU_723	2	0	0	0	0	0	1	1	0	1	3	0	6	0	0	1	0	2	0	0	0	1	1	2	1	1	72	k__Bacteria;p__Bacteroidetes;c__Bacteroidia;o__Bacteroidales;f__Prevotellaceae;g__Prevotella_1;s__
OTU_724	1	2	7	0	0	0	0	0	6	0	1	0	2	3	1	3	4	6	9	3	39	4	9	4	2	5	17	k__Bacteria;p__Lentisphaerae;c__WCHB1-25;o__;f__;g__;s__
OTU_725	2	4	0	0	0	0	4	6	7	4	3	7	0	5	1	2	1	3	6	3	3	2	4	2	36	25	9	k__Bacteria;p__Bacteroidetes
OTU_726	1	3	8	0	0	0	3	1	2	4	4	3	6	1	1	3	5	7	5	2	6	7	14	51	17	7	14	k__Bacteria;p__Tenericutes;c__Mollicutes;o__Mollicutes_RF9;f__;g__;s__
OTU_727	2	32	10	5	45	4	0	0	0	0	2	0	0	0	0	1	1	1	0	0	0	0	0	0	0	0	0	k__Bacteria;p__Firmicutes;c__Clostridia;o__Clostridiales;f__Clostridiaceae_1;g__Clostridium_sensu_stricto_1;s__Clostridium_perfringens
OTU_728	1	1	3	0	0	0	2	0	1	2	2	2	2	1	4	3	0	0	4	4	2	1	1	2	54	0	4	k__Bacteria;p__Firmicutes;c__Clostridia;o__Clostridiales;f__Lachnospiraceae;g__Eubacterium_ruminantium_group;s__Lachnospiraceae_bacterium_AC2029
OTU_729	0	12	7	0	1	1	8	1	3	3	9	1	1	2	2	19	11	3	12	16	16	14	6	14	83	13	22	k__Bacteria;p__Firmicutes;c__Clostridia;o__Clostridiales;f__Ruminococcaceae
OTU_730	1	4	3	0	0	0	10	0	7	3	2	5	3	1	1	3	3	13	10	1	3	5	4	4	1	4	2	k__Bacteria;p__Firmicutes;c__Clostridia;o__Clostridiales;f__Family_XIII;g__Anaerovorax;s__
OTU_731	1	2	2	0	0	0	2	2	1	1	3	0	3	4	1	4	2	4	38	3	5	0	1	3	2	9	0	k__Bacteria;p__Firmicutes;c__Clostridia;o__Clostridiales;f__Ruminococcaceae;g__Ruminococcaceae_UCG-010;s__
OTU_732	0	0	2	0	0	0	2	1	1	1	0	1	0	0	1	2	0	4	6	0	0	1	1	60	2	2	4	k__Bacteria;p__Firmicutes;c__Erysipelotrichia;o__Erysipelotrichales;f__Erysipelotrichaceae;g__Erysipelotrichaceae_UCG-004;s__
OTU_733	2	2	22	1	2	6	0	1	0	1	6	2	5	2	2	4	1	4	9	0	0	2	4	3	6	5	1	k__Bacteria;p__Proteobacteria;c__Alphaproteobacteria;o__Sphingomonadales;f__Sphingomonadaceae;g__Sphingomonas;s__Sphingomonas_faeni
OTU_734	0	0	0	0	0	0	2	2	1	2	2	3	1	3	0	0	22	3	1	3	2	2	5	4	17	28	8	k__Bacteria;p__Bacteroidetes;c__Bacteroidia;o__Bacteroidales;f__Prevotellaceae;g__Prevotella_1;s__
OTU_735	13	12	7	1	2	0	0	0	6	1	26	32	3	1	0	1	0	2	3	0	0	1	0	1	0	0	0	k__Bacteria;p__Proteobacteria;c__Alphaproteobacteria;o__Caulobacterales;f__Caulobacteraceae;g__Brevundimonas;s__Brevundimonas_vesicularis
OTU_736	2	2	2	0	0	0	1	0	4	2	2	1	2	1	4	5	1	2	11	0	0	23	3	1	3	7	13	k__Bacteria;p__Firmicutes;c__Clostridia;o__Clostridiales;f__Lachnospiraceae;g__Lachnospiraceae_XPB1014_group;s__
OTU_737	0	31	22	0	4	1	0	0	0	0	0	0	0	0	0	0	0	0	49	0	0	0	53	1	0	24	0	k__Bacteria;p__Gemmatimonadetes;c__unidentified_Gemmatimonadetes;o__Gemmatimonadales;f__Gemmatimonadaceae;g__;s__
OTU_738	1	4	1	0	0	0	1	1	2	1	0	1	1	3	2	4	2	2	3	2	5	0	3	6	18	11	82	k__Bacteria;p__Bacteroidetes;c__Bacteroidia;o__Bacteroidales;f__Bacteroidales_BS11_gut_group;g__;s__
OTU_739	5	19	14	0	0	0	13	18	15	14	116	14	162	29	62	7	18	11	33	9	10	34	9	12	16	17	8	k__Bacteria;p__Firmicutes;c__Clostridia;o__Clostridiales;f__Lachnospiraceae;g__Lachnoclostridium;s__Clostridium_lavalense
OTU_740	4	5	45	1	11	5	1	2	5	0	1	1	2	1	0	2	3	1	6	0	4	1	4	1	2	8	2	k__Bacteria;p__Actinobacteria;c__unidentified_Actinobacteria;o__Micrococcales;f__Bogoriellaceae;g__Georgenia;s__
OTU_741	0	1	0	0	0	0	0	0	129	0	0	0	1	0	0	0	0	0	0	0	0	0	0	0	0	1	0	k__Bacteria;p__Actinobacteria;c__Acidimicrobiia;o__Acidimicrobiales;f__Acidimicrobiaceae;g__CL500-29_marine_group;s__
OTU_742	0	0	0	0	0	0	0	0	92	0	0	0	0	0	0	0	0	0	0	0	0	0	1	0	0	0	0	k__Bacteria;p__Acidobacteria;c__Holophagae;o__Holophagales;f__Holophagaceae;g__marine_group;s__
OTU_743	2	11	46	0	4	5	0	0	2	1	2	0	1	0	0	2	0	1	26	0	1	2	10	1	0	29	0	k__Bacteria;p__Acidobacteria;c__unidentified_Acidobacteria;o__Subgroup_3;f__unidentified_Acidobacteria;g__Bryobacter;s__
OTU_744	2	2	1	0	1	0	2	3	3	2	1	7	2	2	4	3	10	1	2	5	4	75	8	7	5	11	1	k__Bacteria;p__Bacteroidetes;c__Bacteroidia;o__Bacteroidales;f__Rikenellaceae;g__Rikenellaceae_RC9_gut_group;s__
OTU_745	3	2	6	0	0	0	1	2	0	1	3	4	6	4	4	36	5	3	5	3	4	2	4	3	8	20	23	k__Bacteria;p__Firmicutes;c__Clostridia;o__Clostridiales;f__Ruminococcaceae;g__Ruminococcus_1;s__
OTU_746	0	4	1	0	0	0	1	2	3	1	2	4	2	3	0	4	0	1	2	1	1	2	2	5	12	95	38	k__Bacteria;p__Fibrobacteres;c__Fibrobacteria;o__Fibrobacterales;f__Fibrobacteraceae;g__Fibrobacter;s__Fibrobacter_succinogenes
OTU_747	1	12	51	0	3	1	0	0	1	0	1	0	1	2	0	1	0	0	28	0	2	0	35	1	0	17	0	k__Bacteria;p__Acidobacteria;c__unidentified_Acidobacteria;o__Subgroup_6
OTU_748	16	10	10	0	0	0	6	5	6	1	9	5	34	9	8	1	4	5	1	2	2	1	3	4	1	2	4	k__Bacteria;p__Proteobacteria;c__Gammaproteobacteria;o__Pasteurellales;f__Pasteurellaceae
OTU_749	18	5	11	36	4	6	0	2	0	0	1	2	1	1	0	0	0	1	0	1	1	0	2	0	1	0	1	k__Bacteria;p__Firmicutes;c__Clostridia;o__Clostridiales;f__Lachnospiraceae;g__Lachnoclostridium;s__Clostridium_scindens
OTU_750	2	8	8	0	0	0	9	4	5	3	2	4	2	9	2	12	8	27	9	6	7	10	4	13	24	15	15	k__Bacteria;p__Firmicutes;c__Clostridia;o__Clostridiales;f__Ruminococcaceae;g__Anaerotruncus;s__
OTU_751	1	5	4	0	1	0	13	3	8	5	3	3	6	6	6	6	6	8	4	8	12	6	2	4	15	5	2	k__Bacteria;p__Firmicutes;c__Clostridia;o__Clostridiales;f__Family_XIII;g__Family_XIII_AD3011_group;s__
OTU_752	3	3	3	0	0	0	1	3	1	2	4	5	1	1	3	9	3	3	6	4	6	3	15	2	6	17	29	k__Bacteria;p__Firmicutes;c__Clostridia;o__Clostridiales;f__Ruminococcaceae;g__Ruminococcaceae_UCG-010;s__
OTU_753	0	1	2	0	0	0	0	0	0	0	0	1	0	0	0	0	1	0	35	0	0	1	2	0	2	36	0	k__Bacteria;p__Gemmatimonadetes;c__unidentified_Gemmatimonadetes;o__Gemmatimonadales;f__Gemmatimonadaceae;g__;s__
OTU_754	1	31	8	0	4	3	0	0	1	0	2	0	0	0	0	0	0	0	35	0	1	0	28	0	0	23	0	k__Bacteria;p__Actinobacteria;c__unidentified_Actinobacteria;o__Propionibacteriales;f__Nocardioidaceae;g__Kribbella
OTU_755	4	3	2	1	0	0	6	2	2	1	2	0	1	2	1	2	1	1	1	5	1	4	24	4	3	8	4	k__Bacteria;p__Bacteroidetes;c__Bacteroidia;o__Bacteroidales;f__Rikenellaceae;g__Rikenellaceae_RC9_gut_group;s__
OTU_756	1	3	1	0	0	0	0	2	2	1	2	3	46	2	4	2	2	0	0	1	5	7	1	1	3	5	2	k__Bacteria;p__Bacteroidetes;c__Bacteroidia;o__Bacteroidales;f__Rikenellaceae;g__Rikenellaceae_RC9_gut_group;s__bacterium_enrichment_culture_clone_RB2a
OTU_757	2	1	2	0	0	0	3	2	1	0	0	0	1	0	1	8	40	2	4	1	3	2	3	5	5	7	4	k__Bacteria;p__Firmicutes;c__Clostridia;o__Clostridiales;f__Lachnospiraceae
OTU_758	0	1	46	0	1	1	1	0	1	1	3	1	0	1	0	2	0	1	30	1	2	3	9	2	2	18	0	k__Bacteria;p__Bacteroidetes;c__Cytophagia;o__Cytophagales;f__Cytophagaceae;g__Pontibacter
OTU_759	1	36	7	0	11	1	0	0	0	0	0	0	0	0	0	0	0	0	19	0	0	0	18	0	0	33	1	k__Bacteria;p__Actinobacteria;c__unidentified_Actinobacteria;o__Pseudonocardiales;f__Pseudonocardiaceae;g__Pseudonocardia
OTU_760	1	2	0	0	0	0	23	2	3	4	13	9	7	31	4	4	1	4	5	0	6	2	4	4	41	5	3	k__Bacteria;p__Bacteroidetes;c__Bacteroidia;o__Bacteroidales;f__Bacteroidales_S24-7_group;g__;s__
OTU_761	1	0	0	0	0	0	1	2	3	0	0	0	3	2	1	2	2	1	2	0	3	1	1	1	1	13	40	k__Bacteria;p__Bacteroidetes;c__Bacteroidia;o__Bacteroidales;f__Bacteroidales_BS11_gut_group;g__;s__
OTU_762	1	0	1	0	0	0	3	2	1	0	2	1	3	0	3	4	1	1	1	2	1	2	3	3	40	13	2	k__Bacteria;p__Firmicutes;c__Clostridia;o__Clostridiales;f__Lachnospiraceae;g__Lachnoclostridium_10;s__
OTU_763	3	0	4	0	0	0	2	0	1	0	2	1	2	1	0	11	1	6	1	2	2	3	3	2	20	2	34	k__Bacteria;p__Firmicutes;c__Clostridia;o__Clostridiales;f__Lachnospiraceae
OTU_764	0	19	3	0	2	0	0	0	0	0	0	0	0	1	0	0	0	0	17	0	0	0	10	0	0	28	0	k__Bacteria;p__Proteobacteria;c__Alphaproteobacteria;o__Rhizobiales;f__unidentified_Rhizobiales;g__Nordella;s__
OTU_765	1	0	7	0	0	0	0	3	1	1	3	1	4	6	2	2	37	0	2	2	4	1	3	1	5	1	4	k__Bacteria;p__Firmicutes;c__Clostridia;o__Clostridiales;f__Ruminococcaceae;g__Ruminococcaceae_UCG-013;s__
OTU_766	0	0	2	1	0	0	2	0	0	2	46	3	3	1	0	3	0	5	0	1	1	0	0	2	2	1	3	k__Bacteria;p__Firmicutes;c__Clostridia;o__Clostridiales;f__Ruminococcaceae;g__Ruminococcaceae_UCG-010;s__
OTU_767	3	5	5	0	0	0	1	2	3	1	3	4	0	3	4	3	4	7	6	2	15	3	5	3	38	33	17	k__Bacteria;p__Firmicutes;c__Clostridia;o__Clostridiales;f__Peptococcaceae;g__;s__
OTU_768	1	15	44	0	2	1	1	1	8	0	1	0	0	0	1	1	1	4	14	0	0	1	9	1	1	16	1	k__Bacteria;p__Actinobacteria;c__Acidimicrobiia;o__Acidimicrobiales;f__Acidimicrobiaceae;g__Illumatobacter;s__
OTU_769	1	1	5	0	0	0	1	0	0	0	0	2	1	2	0	1	1	0	2	0	2	1	1	1	20	2	47	k__Bacteria;p__Spirochaetes;c__unidentified_Spirochaetes;o__Spirochaetales;f__Spirochaetaceae;g__Sphaerochaeta;s__
OTU_770	3	43	15	3	29	9	3	4	3	0	3	8	7	5	2	2	1	1	38	2	1	1	23	0	2	23	1	k__Bacteria;p__Actinobacteria;c__unidentified_Actinobacteria;o__Propionibacteriales;f__Nocardioidaceae;g__Nocardioides
OTU_771	90	0	0	11	0	0	0	0	0	0	0	0	0	0	0	0	1	0	0	0	0	0	0	0	0	0	0	k__Bacteria;p__Proteobacteria;c__Alphaproteobacteria;o__DB1-14;f__;g__;s__
OTU_772	7	35	86	8	38	54	4	1	7	2	6	13	0	6	2	2	1	9	3	2	1	3	2	2	8	1	0	k__Bacteria;p__Firmicutes;c__Bacilli;o__Lactobacillales;f__Carnobacteriaceae;g__Atopostipes;s__
OTU_773	136	4	1	33	2	0	0	0	0	0	1	1	1	0	0	0	0	0	0	0	0	0	0	0	0	0	0	k__Bacteria;p__Proteobacteria;c__Betaproteobacteria;o__Rhodocyclales;f__Rhodocyclaceae;g__Thauera
OTU_774	1	5	4	0	0	0	33	1	1	2	1	1	0	5	11	3	1	0	3	1	1	2	1	1	2	1	0	k__Bacteria;p__Firmicutes;c__Negativicutes;o__Selenomonadales;f__Veillonellaceae;g__Veillonellaceae_UCG-001;s__
OTU_775	4	11	12	0	0	0	4	2	23	0	3	1	1	4	3	8	9	11	9	7	4	3	12	9	22	10	6	k__Bacteria;p__Firmicutes;c__Erysipelotrichia;o__Erysipelotrichales;f__Erysipelotrichaceae;g__Anaerorhabdus_furcosa_group;s__
OTU_776	3	15	91	3	23	12	2	2	3	1	2	0	7	1	4	2	1	0	18	1	0	2	6	1	1	7	1	k__Bacteria;p__Actinobacteria;c__unidentified_Actinobacteria;o__Micrococcales;f__Intrasporangiaceae;g__;s__
OTU_777	1	1	4	0	0	0	1	0	2	0	2	5	1	2	2	8	2	1	7	1	7	1	1	1	26	3	16	k__Bacteria;p__Firmicutes;c__Clostridia;o__Clostridiales;f__Lachnospiraceae;g__Lachnospiraceae_ND3007_group
OTU_778	3	2	62	3	7	2	0	0	0	0	2	2	5	2	1	3	1	0	1	3	0	0	2	1	0	2	1	k__Bacteria;p__Proteobacteria;c__Alphaproteobacteria;o__Rickettsiales;f__Mitochondria;g__unidentified_Mitochondria;s__Aegilops_tauschii
OTU_779	2	4	8	0	0	0	5	2	1	3	3	1	0	2	1	13	3	2	2	2	1	73	2	1	5	12	2	k__Bacteria;p__Tenericutes;c__Mollicutes;o__Mollicutes_RF9;f__;g__;s__
OTU_780	84	0	0	6	0	0	0	0	0	0	0	0	0	0	0	0	0	0	0	1	0	0	0	0	0	0	0	k__Bacteria;p__Bacteroidetes;c__Sphingobacteriia;o__Sphingobacteriales;f__Chitinophagaceae
OTU_781	1	3	3	0	0	0	3	2	5	2	0	4	2	1	0	5	8	1	4	2	6	5	1	1	10	9	9	k__Bacteria;p__Firmicutes;c__Clostridia;o__Clostridiales;f__Lachnospiraceae
OTU_782	3	6	4	0	1	2	12	4	9	1	11	2	1	0	3	18	6	6	4	2	9	14	8	0	0	3	0	k__Bacteria;p__Firmicutes;c__Clostridia;o__Clostridiales;f__Lachnospiraceae;g__Lachnospiraceae_NK3A20_group;s__
OTU_783	0	0	0	0	0	0	0	0	97	0	0	0	2	0	0	0	0	0	0	0	0	0	0	0	0	0	0	k__Bacteria;p__Actinobacteria;c__unidentified_Actinobacteria;o__Frankiales;f__Sporichthyaceae;g__hgcI_clade;s__
OTU_784	0	40	11	0	7	0	0	0	0	0	0	0	0	0	1	0	0	0	30	0	1	0	28	0	0	12	0	k__Bacteria;p__Actinobacteria;c__Thermoleophilia;o__Gaiellales;f__;g__;s__
OTU_785	0	0	0	0	0	0	0	0	84	0	0	0	4	0	0	0	0	0	0	0	0	0	0	0	0	0	0	k__Bacteria;p__Proteobacteria;c__Alphaproteobacteria;o__SAR11_clade;f__LD12_freshwater_group;g__;s__
OTU_786	3	4	3	0	1	0	6	5	6	0	2	5	2	19	0	1	2	1	4	0	1	2	1	0	1	4	1	k__Bacteria;p__Proteobacteria;c__Gammaproteobacteria;o__Xanthomonadales;f__Xanthomonadaceae;g__Stenotrophomonas
OTU_787	3	3	0	0	0	0	0	1	2	2	26	0	0	0	1	25	4	2	3	3	2	0	1	2	0	2	3	k__Bacteria;p__Bacteroidetes;c__Bacteroidia;o__Bacteroidales;f__Prevotellaceae;g__Prevotellaceae_UCG-003;s__
OTU_788	3	5	1	0	0	0	3	2	5	2	2	4	0	3	4	10	4	6	4	2	4	13	4	8	4	18	9	k__Bacteria;p__Firmicutes;c__Clostridia;o__Clostridiales;f__Clostridiales_vadinBB60_group;g__;s__
OTU_789	2	0	1	0	0	0	1	2	2	0	4	2	2	1	1	14	1	5	14	0	1	0	12	3	3	3	5	k__Bacteria;p__Bacteroidetes;c__Bacteroidia;o__Bacteroidales;f__Rikenellaceae;g__Rikenellaceae_RC9_gut_group;s__
OTU_790	1	0	1	0	0	0	0	0	1	1	0	0	1	1	0	4	0	0	3	0	0	5	67	2	0	1	1	k__Bacteria;p__Cyanobacteria;c__Melainabacteria;o__Gastranaerophilales;f__;g__;s__
OTU_791	0	4	1	0	0	0	0	0	2	0	2	0	0	2	1	1	3	3	14	0	1	29	4	8	2	1	2	k__Bacteria;p__Firmicutes;c__Clostridia;o__Clostridiales;f__Ruminococcaceae;g__Ruminiclostridium_5;s__
OTU_792	16	7	12	0	0	0	17	8	21	8	12	4	12	8	7	18	9	17	38	13	17	6	15	14	277	92	465	k__Bacteria;p__Bacteroidetes;c__Bacteroidia;o__Bacteroidales;f__Rikenellaceae;g__Rikenellaceae_RC9_gut_group;s__
OTU_793	2	3	2	0	0	0	2	2	4	4	1	2	2	27	1	4	2	0	6	2	2	0	0	4	1	2	4	k__Bacteria;p__Firmicutes;c__Clostridia;o__Clostridiales;f__Ruminococcaceae;g__Ruminococcaceae_UCG-013;s__
OTU_794	0	0	1	0	0	0	1	2	1	0	1	0	2	27	3	17	3	0	2	0	2	3	2	3	2	3	2	k__Bacteria;p__Bacteroidetes
OTU_795	0	68	18	0	17	2	0	0	0	1	0	0	0	1	0	0	0	0	6	0	0	0	30	1	0	10	0	k__Bacteria;p__Actinobacteria;c__Thermoleophilia;o__Gaiellales;f__;g__;s__
OTU_796	0	2	3	0	0	0	0	1	4	0	2	1	2	2	3	2	3	12	9	13	3	1	2	5	2	0	0	k__Bacteria;p__Firmicutes;c__Clostridia;o__Clostridiales;f__Family_XIII;g__Family_XIII_UCG-002;s__
OTU_797	0	1	0	0	0	0	4	1	3	4	36	3	16	3	0	1	2	1	0	0	2	2	1	1	7	5	2	k__Bacteria;p__Spirochaetes;c__unidentified_Spirochaetes;o__Spirochaetales;f__Spirochaetaceae;g__Treponema_2
OTU_798	1	5	0	0	0	0	1	2	2	0	2	1	0	1	3	3	8	0	3	0	4	31	2	2	6	1	3	k__Bacteria;p__Firmicutes;c__Clostridia;o__Clostridiales;f__Lachnospiraceae
OTU_799	1	1	0	0	0	0	6	5	1	6	14	2	3	1	1	1	3	8	1	2	2	2	1	1	63	20	23	k__Bacteria;p__Bacteroidetes;c__Bacteroidia;o__Bacteroidales;f__Prevotellaceae;g__Prevotellaceae_NK3B31_group;s__
OTU_800	0	72	0	0	17	0	0	0	1	0	0	1	0	1	0	0	0	0	31	0	0	0	29	0	0	28	0	k__Bacteria;p__Proteobacteria;c__Deltaproteobacteria;o__Desulfobacterales;f__Nitrospinaceae;g__;s__
OTU_801	1	1	0	0	0	0	5	1	2	1	3	1	3	2	1	11	1	1	6	10	17	8	1	6	6	7	2	k__Bacteria;p__Firmicutes;c__Clostridia;o__Clostridiales;f__Lachnospiraceae;g__Marvinbryantia;s__
OTU_802	3	0	0	0	0	0	0	3	0	0	1	0	1	2	1	41	3	2	2	1	1	2	1	15	5	3	1	k__Bacteria;p__Bacteroidetes;c__Bacteroidia;o__Bacteroidales
OTU_803	2	7	10	0	3	1	0	0	7	1	5	2	280	37	0	0	0	0	11	1	1	0	7	0	1	9	1	k__Bacteria;p__Proteobacteria;c__Betaproteobacteria;o__Burkholderiales;f__Comamonadaceae;g__Pseudorhodoferax;s__
OTU_804	2	0	2	0	0	0	1	1	3	41	4	2	1	5	2	4	3	2	3	4	0	3	1	0	1	3	0	k__Bacteria;p__Firmicutes;c__Clostridia;o__Clostridiales;f__Lachnospiraceae
OTU_805	5	2	0	0	0	0	2	1	1	1	0	3	1	2	3	1	0	2	1	2	1	1	0	2	47	1	2	k__Bacteria;p__Bacteroidetes;c__Bacteroidia;o__Bacteroidales;f__Rikenellaceae;g__Rikenellaceae_RC9_gut_group;s__
OTU_806	1	0	1	0	0	0	0	2	2	1	8	2	4	0	1	1	20	3	0	2	2	2	0	3	3	21	19	k__Bacteria;p__Bacteroidetes;c__Bacteroidia;o__Bacteroidales;f__Prevotellaceae;g__Prevotellaceae_NK3B31_group
OTU_807	3	4	2	0	0	0	3	3	8	1	4	3	0	4	2	3	2	3	35	2	2	3	6	4	8	40	10	k__Bacteria;p__Bacteroidetes;c__Bacteroidia;o__Bacteroidales;f__Rikenellaceae;g__Rikenellaceae_RC9_gut_group;s__
OTU_808	1	14	14	0	5	2	0	0	0	0	2	7	0	2	0	0	0	0	33	0	2	0	18	0	2	18	1	k__Bacteria;p__Proteobacteria;c__Gammaproteobacteria;o__Xanthomonadales;f__Xanthomonadaceae;g__Lysobacter
OTU_809	0	53	0	0	6	0	0	0	0	0	0	0	0	0	0	0	0	0	13	1	1	0	95	0	0	2	0	k__Bacteria;p__Gemmatimonadetes;c__unidentified_Gemmatimonadetes;o__Gemmatimonadales;f__Gemmatimonadaceae;g__;s__
OTU_810	7	5	7	0	0	0	8	2	6	4	1	3	5	6	9	8	12	15	9	20	16	7	5	3	6	4	16	k__Bacteria;p__Firmicutes;c__Clostridia;o__Clostridiales;f__Ruminococcaceae;g__Ruminococcaceae_UCG-010;s__
OTU_811	1	27	24	8	0	0	0	0	2	0	4	2	0	0	1	1	2	0	3	2	0	0	1	2	0	3	1	k__Bacteria;p__Verrucomicrobia;c__Verrucomicrobiae;o__Verrucomicrobiales;f__Verrucomicrobiaceae;g__Akkermansia;s__
OTU_812	6	0	2	0	0	0	2	1	2	3	1	2	3	0	2	1	4	1	5	1	4	1	28	2	1	2	3	k__Bacteria;p__Bacteroidetes;c__Bacteroidia;o__Bacteroidales;f__Rikenellaceae;g__Blvii28_wastewater-sludge_group
OTU_813	1	4	3	0	0	0	0	7	2	0	13	1	2	0	9	2	7	1	5	1	1	5	4	1	1	3	3	k__Bacteria;p__Firmicutes;c__Clostridia;o__Clostridiales;f__Clostridiales_vadinBB60_group;g__;s__
OTU_814	2	4	40	0	1	3	0	1	0	0	2	1	1	2	0	1	1	2	28	1	1	0	10	0	1	23	0	k__Bacteria;p__Acidobacteria;c__unidentified_Acidobacteria;o__Subgroup_4;f__RB41;g__;s__
OTU_815	1	27	53	0	7	3	3	0	5	0	5	1	2	4	2	3	1	1	20	2	3	3	12	3	2	7	1	k__Bacteria;p__Chloroflexi;c__Gitt-GS-136;o__;f__;g__;s__
OTU_816	0	11	7	0	4	0	0	0	0	0	0	0	0	0	0	0	0	0	21	0	0	0	23	0	0	28	0	k__Bacteria;p__Firmicutes;c__Bacilli;o__Bacillales;f__Paenibacillaceae;g__Paenibacillus;s__Paenibacillus_castaneae
OTU_817	2	0	0	0	0	0	4	0	1	3	6	3	3	1	7	1	1	21	0	4	4	2	1	1	18	1	2	k__Bacteria;p__Spirochaetes;c__unidentified_Spirochaetes;o__Spirochaetales;f__Spirochaetaceae;g__Treponema_2
OTU_818	0	5	5	0	0	0	0	6	3	2	3	2	1	4	1	3	6	2	1	3	2	17	25	3	7	7	10	k__Bacteria;p__Firmicutes;c__Clostridia;o__Clostridiales;f__Ruminococcaceae;g__Ruminococcaceae_UCG-013;s__
OTU_819	1	2	3	0	0	0	2	5	2	0	3	3	2	4	4	1	3	3	30	2	15	6	9	13	19	9	17	k__Bacteria;p__Firmicutes;c__Clostridia;o__Clostridiales;f__Ruminococcaceae;g__Ruminococcaceae_UCG-014;s__
OTU_820	35	0	0	26	5	1	0	0	0	0	0	0	0	0	0	0	0	0	0	0	0	0	0	0	0	0	0	k__Bacteria;p__Bacteroidetes;c__Bacteroidia;o__Bacteroidales;f__Porphyromonadaceae;g__Porphyromonas;s__Porphyromonas_sp._UQD_434
OTU_821	0	2	0	0	0	0	24	1	4	2	2	2	1	2	1	0	11	1	12	2	2	1	7	2	3	1	1	k__Bacteria;p__Bacteroidetes;c__Bacteroidia;o__Bacteroidales;f__Bacteroidales_BS11_gut_group;g__;s__
OTU_822	0	1	0	0	0	0	3	1	0	2	2	7	7	1	2	3	3	7	23	0	1	0	1	1	0	1	2	k__Bacteria;p__Bacteroidetes;c__Bacteroidia;o__Bacteroidales;f__Prevotellaceae;g__Prevotellaceae_NK3B31_group;s__
OTU_823	0	1	10	0	0	0	0	0	1	0	0	1	0	0	0	0	0	0	12	0	1	1	3	0	0	41	2	k__Bacteria;p__Acidobacteria;c__Holophagae;o__Subgroup_7;f__;g__;s__
OTU_824	2	1	2	0	0	0	9	9	4	6	5	1	6	3	6	10	26	7	94	7	6	4	7	39	10	75	14	k__Bacteria;p__Bacteroidetes;c__Bacteroidia;o__Bacteroidales;f__Prevotellaceae;g__Prevotellaceae_UCG-003;s__
OTU_825	0	7	6	0	0	0	0	3	2	0	2	4	1	0	1	3	31	2	3	4	3	1	3	10	1	7	2	k__Bacteria
OTU_826	2	3	1	0	0	0	2	2	3	1	2	1	2	3	3	2	4	1	17	6	16	1	6	4	9	7	7	k__Bacteria;p__Firmicutes;c__Clostridia;o__Clostridiales;f__Ruminococcaceae
OTU_827	4	6	2	0	0	0	11	2	9	2	7	0	7	9	5	34	2	1	15	7	10	3	5	6	172	60	21	k__Bacteria;p__Bacteroidetes;c__Bacteroidia;o__Bacteroidales;f__Rikenellaceae;g__Rikenellaceae_RC9_gut_group;s__
OTU_828	0	5	5	0	0	0	5	1	18	2	5	3	3	5	3	1	9	2	14	7	2	1	7	5	14	9	11	k__Bacteria;p__Firmicutes;c__Clostridia;o__Clostridiales;f__Defluviitaleaceae;g__Defluviitaleaceae_UCG-011;s__
OTU_829	1	0	0	0	0	0	1	2	47	1	3	7	16	5	0	1	0	3	1	0	3	1	6	3	3	0	0	k__Bacteria;p__Bacteroidetes;c__Bacteroidia;o__Bacteroidales;f__Prevotellaceae;g__Prevotellaceae_UCG-001;s__
OTU_830	0	1	0	0	0	0	1	2	1	0	1	0	0	0	0	1	2	1	4	0	2	2	1	0	28	1	29	k__Bacteria;p__Spirochaetes;c__unidentified_Spirochaetes;o__Spirochaetales;f__Spirochaetaceae;g__Sphaerochaeta;s__
OTU_831	0	32	24	0	4	1	1	0	2	1	2	3	1	1	1	1	1	0	2	1	0	0	1	0	2	1	0	k__Bacteria;p__Proteobacteria;c__Epsilonproteobacteria;o__Campylobacterales;f__Helicobacteraceae;g__Sulfurovum;s__
OTU_832	0	7	14	0	0	1	0	0	0	0	0	0	0	0	0	0	0	0	22	0	0	0	14	0	0	20	0	k__Bacteria;p__Proteobacteria;c__Gammaproteobacteria;o__Xanthomonadales;f__Xanthomonadaceae;g__Arenimonas;s__
OTU_833	2	19	50	1	6	3	2	2	5	1	3	24	2	5	1	1	0	2	8	0	0	0	5	1	1	6	2	k__Bacteria;p__Actinobacteria;c__unidentified_Actinobacteria;o__Micrococcales;f__Micrococcaceae;g__Micrococcus;s__Micrococcus_luteus
OTU_834	1	3	1	0	0	0	1	1	2	1	0	3	3	0	0	1	1	2	2	35	1	0	4	1	3	2	1	k__Bacteria;p__Firmicutes;c__Clostridia;o__Clostridiales;f__Ruminococcaceae
OTU_835	6	12	6	0	0	0	2	1	6	3	2	1	2	2	3	16	4	9	5	5	12	5	6	4	17	9	34	k__Bacteria;p__Firmicutes;c__Clostridia;o__Clostridiales;f__Ruminococcaceae;g__Saccharofermentans;s__
OTU_836	3	7	3	0	0	0	3	2	1	1	1	10	1	8	2	3	9	2	7	1	6	1	5	2	5	5	1	k__Bacteria;p__Firmicutes;c__Erysipelotrichia;o__Erysipelotrichales;f__Erysipelotrichaceae;g__Anaerorhabdus_furcosa_group;s__
OTU_837	1	1	1	0	0	0	0	0	2	0	1	1	1	0	1	3	1	0	3	2	0	0	2	2	1	70	7	k__Bacteria;p__Bacteroidetes;c__Bacteroidia;o__Bacteroidales;f__Bacteroidales_BS11_gut_group;g__;s__
OTU_838	2	20	23	0	3	0	0	1	0	0	3	2	30	18	0	0	0	1	33	0	1	1	20	0	2	24	0	k__Bacteria;p__Proteobacteria;c__Alphaproteobacteria;o__Rhodospirillales;f__Rhodospirillaceae
OTU_839	0	1	2	0	0	1	1	34	1	1	5	4	0	1	1	1	1	1	4	0	3	3	1	2	2	2	2	k__Bacteria;p__Firmicutes;c__Clostridia;o__Clostridiales;f__Ruminococcaceae
OTU_840	2	21	42	0	2	3	0	0	1	1	2	1	1	1	0	1	0	1	29	0	0	0	9	2	1	41	0	k__Bacteria;p__Proteobacteria;c__Alphaproteobacteria;o__Rhodospirillales;f__Rhodospirillaceae;g__Skermanella;s__
OTU_841	1	4	4	0	0	0	1	0	1	24	1	1	1	2	2	0	7	18	2	1	6	6	1	2	2	3	0	k__Bacteria;p__Firmicutes;c__Clostridia;o__Clostridiales;f__Lachnospiraceae
OTU_842	1	2	48	0	0	3	1	0	0	1	1	2	2	2	0	0	0	2	2	0	1	0	2	0	1	3	0	k__Bacteria;p__Proteobacteria;c__Alphaproteobacteria;o__Rhodospirillales
OTU_843	4	1	1	0	0	0	2	4	1	0	1	1	0	1	1	1	1	3	3	2	2	3	1	45	4	0	0	k__Bacteria;p__Bacteroidetes;c__Bacteroidia;o__Bacteroidales;f__Prevotellaceae;g__Prevotellaceae_UCG-003;s__
OTU_844	2	1	0	0	0	0	0	2	0	0	1	0	0	0	2	3	1	23	1	0	2	0	9	18	1	2	0	k__Bacteria;p__Bacteroidetes;c__Bacteroidia;o__Bacteroidales;f__Bacteroidales_S24-7_group;g__;s__
OTU_845	0	0	0	0	0	0	0	0	29	0	1	1	2	62	0	0	0	0	0	0	0	0	0	0	0	0	0	k__Bacteria;p__Proteobacteria;c__Alphaproteobacteria;o__Rhizobiales;f__MNG7;g__;s__
OTU_846	2	5	16	0	0	1	2	1	5	2	7	2	9	5	31	6	4	4	4	3	2	6	5	4	7	16	72	k__Bacteria;p__Lentisphaerae;c__Lentisphaeria;o__Victivallales;f__Victivallaceae;g__Victivallis;s__
OTU_847	2	2	38	0	0	3	0	0	0	0	1	1	0	1	0	1	0	2	1	1	3	0	2	0	4	3	0	k__Bacteria
OTU_848	0	0	0	0	0	0	0	0	71	0	0	0	0	0	0	0	0	0	0	0	0	0	0	0	0	0	0	k__Bacteria;p__Proteobacteria;c__Gammaproteobacteria;o__Xanthomonadales;f__unidentified_Xanthomonadales;g__Steroidobacter
OTU_849	1	16	10	0	1	0	1	0	0	1	1	0	0	4	0	1	1	0	18	1	0	0	9	1	0	26	0	k__Bacteria;p__Proteobacteria;c__Alphaproteobacteria;o__Rhizobiales;f__Phyllobacteriaceae;g__Mesorhizobium;s__Mesorhizobium_mediterraneum
OTU_850	0	1	0	0	0	0	0	1	0	0	0	2	1	0	1	9	9	0	12	1	6	8	1	4	2	0	9	k__Bacteria;p__Bacteroidetes;c__Bacteroidia;o__Bacteroidales
OTU_851	0	3	0	0	0	0	0	1	1	0	1	1	0	1	1	0	1	0	0	1	0	1	0	1	1	1	53	k__Bacteria;p__Lentisphaerae;c__Lentisphaerae_RFP12_gut_group;o__;f__;g__;s__
OTU_852	0	2	0	1	1	0	1	0	0	0	1	0	47	37	0	0	0	0	0	0	0	0	0	0	0	3	1	k__Bacteria;p__Proteobacteria;c__Alphaproteobacteria;o__Rhodospirillales;f__I-10;g__;s__
OTU_853	0	94	1	0	9	0	0	0	0	0	0	0	0	0	0	0	0	0	29	0	0	0	70	1	0	26	0	k__Bacteria;p__Chloroflexi;c__SAR202_clade;o__;f__;g__;s__
OTU_854	2	1	0	0	0	0	3	3	0	1	0	2	8	0	3	0	0	0	0	2	0	29	8	3	3	2	0	k__Bacteria;p__Bacteroidetes;c__Bacteroidia;o__Bacteroidales;f__Rikenellaceae
OTU_855	0	6	2	0	0	0	3	3	6	2	1	0	2	1	3	4	3	3	4	3	17	47	9	1	9	4	2	k__Bacteria;p__Firmicutes;c__Clostridia;o__Clostridiales;f__Ruminococcaceae;g__Ruminococcaceae_NK4A214_group;s__
OTU_856	1	0	1	0	0	0	5	12	2	1	3	3	1	7	0	14	2	0	1	1	1	0	0	3	1	1	1	k__Bacteria;p__Bacteroidetes;c__Bacteroidia;o__Bacteroidales;f__Bacteroidales_S24-7_group;g__;s__
OTU_857	0	14	31	0	1	1	0	1	1	0	1	2	0	2	0	2	0	1	69	0	0	0	63	1	3	19	1	k__Bacteria;p__Acidobacteria;c__unidentified_Acidobacteria;o__Subgroup_6;f__;g__;s__
OTU_858	0	5	0	0	0	0	1	0	1	2	0	2	0	3	1	4	1	0	3	2	2	0	1	1	5	4	38	k__Bacteria;p__Bacteroidetes;c__Bacteroidia;o__Bacteroidales;f__Rikenellaceae;g__Rikenellaceae_RC9_gut_group;s__
OTU_859	1	2	2	0	0	0	6	2	0	1	6	1	2	1	0	23	3	2	1	2	3	1	0	1	12	2	4	k__Bacteria;p__Firmicutes;c__Clostridia;o__Clostridiales;f__Lachnospiraceae
OTU_860	3	11	1	3	12	2	5	0	1	0	6	3	2	1	1	2	3	5	2	1	1	0	3	0	2	4	1	k__Bacteria;p__Firmicutes;c__Clostridia;o__Clostridiales;f__Peptostreptococcaceae;g__Peptoclostridium
OTU_861	0	1	1	0	0	0	0	2	2	1	1	3	0	1	1	5	3	3	1	0	3	1	2	30	3	4	2	k__Bacteria;p__Firmicutes;c__Clostridia;o__Clostridiales;f__Ruminococcaceae;g__Ruminococcaceae_UCG-014
OTU_862	1	11	0	3	25	1	5	0	3	0	0	5	2	4	0	1	0	0	0	0	0	0	4	0	1	1	0	k__Bacteria;p__Actinobacteria;c__unidentified_Actinobacteria;o__Actinomycetales;f__Actinomycetaceae;g__Flaviflexus;s__
OTU_863	1	0	3	0	0	0	1	2	3	0	0	0	1	1	3	0	2	0	2	0	2	2	5	1	40	3	4	k__Bacteria;p__Firmicutes;c__Clostridia;o__Clostridiales;f__Lachnospiraceae
OTU_864	2	0	2	0	0	0	1	0	0	3	0	0	2	1	0	2	1	0	0	3	2	2	2	0	9	38	26	k__Bacteria;p__Bacteroidetes;c__Bacteroidia;o__Bacteroidales;f__Rikenellaceae;g__Rikenellaceae_RC9_gut_group
OTU_865	1	0	1	0	0	0	1	1	1	0	2	0	0	1	1	3	1	3	3	1	1	1	1	1	12	5	21	k__Bacteria;p__Bacteroidetes;c__Bacteroidia;o__Bacteroidales;f__Prevotellaceae;g__Prevotellaceae_NK3B31_group;s__
OTU_866	2	4	3	0	0	0	4	1	1	1	4	3	1	1	6	2	3	1	14	1	7	3	38	4	10	7	6	k__Bacteria;p__Firmicutes;c__Clostridia;o__Clostridiales;f__Lachnospiraceae;g__Coprococcus_2
OTU_867	0	0	0	0	0	0	0	0	0	0	0	0	1	58	0	0	0	0	0	0	0	0	1	0	0	0	0	k__Bacteria
OTU_868	0	1	60	0	0	0	0	0	0	1	1	0	0	0	1	0	0	0	0	0	0	0	0	0	0	0	0	k__Bacteria;p__Proteobacteria;c__Alphaproteobacteria;o__Rickettsiales;f__Mitochondria;g__unidentified_Mitochondria
OTU_869	4	4	4	0	0	0	8	4	5	2	4	4	1	4	4	5	7	7	8	8	15	12	3	4	12	13	4	k__Bacteria;p__Firmicutes;c__Clostridia;o__Clostridiales;f__Lachnospiraceae;g__Lachnospiraceae_UCG-002;s__
OTU_870	3	0	1	0	0	0	1	0	1	1	0	2	1	0	3	1	0	0	1	1	4	1	3	2	13	14	15	k__Bacteria;p__Bacteroidetes;c__Bacteroidia;o__Bacteroidales
OTU_871	0	26	0	0	3	0	0	0	1	0	0	0	0	0	0	0	0	1	10	0	0	0	48	0	0	2	1	k__Bacteria;p__Nitrospirae;c__Nitrospira;o__Nitrospirales;f__Nitrospiraceae;g__;s__
OTU_872	2	26	119	0	10	1	0	0	2	0	5	1	2	2	0	0	1	2	63	0	2	1	51	0	4	73	2	k__Bacteria;p__Proteobacteria;c__Alphaproteobacteria;o__Sphingomonadales
OTU_873	0	0	1	1	1	0	0	0	0	0	0	0	62	0	0	0	0	0	2	0	0	0	1	0	0	6	0	k__Bacteria;p__Proteobacteria;c__Betaproteobacteria;o__Nitrosomonadales;f__Nitrosomonadaceae;g__;s__
OTU_874	1	1	2	0	0	0	6	2	5	3	2	0	3	2	6	2	3	5	4	1	6	0	3	3	11	4	15	k__Bacteria;p__Firmicutes;c__Clostridia;o__Clostridiales;f__Ruminococcaceae;g__Ruminiclostridium_6;s__
OTU_875	0	1	0	0	0	0	2	0	1	0	0	0	15	3	1	0	3	1	1	6	1	0	2	0	5	1	19	k__Bacteria;p__Bacteroidetes;c__Bacteroidia;o__Bacteroidales;f__Prevotellaceae
OTU_876	0	12	20	0	1	0	0	0	0	0	0	0	0	0	0	0	0	0	16	0	0	0	16	0	0	13	0	k__Bacteria;p__Bacteroidetes;c__Sphingobacteriia;o__Sphingobacteriales;f__Chitinophagaceae
OTU_877	2	4	6	0	0	2	1	3	2	0	0	1	0	4	2	3	8	4	3	5	1	15	6	12	3	3	9	k__Bacteria;p__Cyanobacteria;c__Melainabacteria;o__Gastranaerophilales;f__;g__;s__
OTU_878	1	2	2	0	0	0	1	0	2	0	3	1	3	2	0	14	2	0	0	0	1	0	1	2	10	2	14	k__Bacteria;p__Spirochaetes;c__unidentified_Spirochaetes;o__Spirochaetales;f__Spirochaetaceae;g__Treponema_2
OTU_879	0	13	44	0	1	1	1	0	1	0	1	3	2	2	1	1	0	0	13	0	1	1	8	0	2	6	0	k__Bacteria;p__Actinobacteria;c__Thermoleophilia;o__Solirubrobacterales
OTU_880	0	9	22	0	0	1	1	0	1	1	2	0	0	1	1	2	0	1	23	0	2	0	17	1	0	6	2	k__Bacteria;p__Actinobacteria;c__Thermoleophilia;o__Gaiellales;f__;g__;s__
OTU_881	1	30	63	1	5	5	0	0	1	1	2	3	2	0	1	0	1	1	57	1	2	2	35	2	3	40	1	k__Bacteria;p__Chloroflexi;c__KD4-96;o__;f__;g__;s__
OTU_882	3	0	2	0	0	0	1	1	5	0	2	2	1	1	3	1	0	1	2	0	1	4	18	2	2	1	47	k__Bacteria;p__Lentisphaerae;c__Lentisphaerae_RFP12_gut_group;o__;f__;g__;s__
OTU_883	0	3	3	0	0	0	2	2	1	0	1	3	1	1	1	1	15	21	3	2	2	5	4	0	2	2	0	k__Bacteria;p__Firmicutes;c__Clostridia;o__Clostridiales;f__Ruminococcaceae
OTU_884	2	1	3	0	0	0	0	0	1	2	1	2	1	0	1	1	3	2	1	2	0	0	0	4	9	11	15	k__Bacteria;p__Firmicutes;c__Clostridia;o__Clostridiales
OTU_885	51	0	0	15	0	0	1	0	0	0	0	0	1	0	0	0	0	1	0	0	0	0	1	0	0	2	0	k__Bacteria;p__Proteobacteria;c__Gammaproteobacteria;o__Xanthomonadales;f__Xanthomonadaceae;g__Tahibacter;s__
OTU_886	1	2	1	0	0	0	1	4	0	3	3	2	3	2	4	0	2	2	4	12	0	6	1	6	11	6	10	k__Bacteria;p__Firmicutes;c__Clostridia;o__Clostridiales;f__Ruminococcaceae
OTU_887	2	16	12	9	34	6	2	1	2	0	2	0	1	1	1	0	1	5	3	0	0	0	1	2	1	1	2	k__Bacteria;p__Actinobacteria;c__unidentified_Actinobacteria;o__Micrococcales;f__Micrococcaceae
OTU_888	0	0	2	0	0	0	1	0	2	0	1	1	1	1	1	17	1	1	0	0	6	1	14	1	6	0	7	k__Bacteria;p__Bacteroidetes;c__Bacteroidia;o__Bacteroidales;f__Bacteroidales_BS11_gut_group;g__;s__
OTU_889	2	1	1	0	0	0	5	1	4	2	1	0	2	0	1	2	0	0	1	4	1	0	1	3	19	3	85	k__Bacteria;p__Bacteroidetes;c__Bacteroidia;o__Bacteroidales;f__Bacteroidales_BS11_gut_group;g__;s__
OTU_890	1	2	21	0	1	1	0	0	1	0	2	1	0	0	0	1	2	0	19	0	0	0	9	0	0	29	0	k__Bacteria;p__Proteobacteria;c__Gammaproteobacteria;o__Xanthomonadales;f__;g__;s__
OTU_891	1	2	5	0	0	0	17	1	1	0	3	0	3	0	1	1	1	1	3	1	1	1	2	2	0	5	10	k__Bacteria;p__Proteobacteria;c__Deltaproteobacteria
OTU_892	1	1	0	0	0	0	0	0	0	0	1	1	2	0	0	0	1	1	4	2	2	1	0	0	6	3	34	k__Bacteria;p__Bacteroidetes;c__Bacteroidia;o__Bacteroidales;f__Rikenellaceae;g__Rikenellaceae_RC9_gut_group;s__
OTU_893	7	13	18	1	3	3	5	7	14	2	8	5	6	18	2	1	10	5	9	2	4	1	9	0	1	4	1	k__Bacteria;p__Proteobacteria;c__Alphaproteobacteria;o__Rhizobiales;f__Phyllobacteriaceae
OTU_894	0	5	3	0	0	0	1	1	4	2	0	1	1	4	1	4	6	7	4	1	5	6	6	2	19	5	10	k__Bacteria;p__Firmicutes;c__Clostridia;o__Clostridiales;f__Ruminococcaceae
OTU_895	1	2	4	0	0	0	1	5	0	2	5	3	3	2	17	5	10	2	9	5	0	4	2	8	7	7	5	k__Bacteria;p__Firmicutes;c__Clostridia;o__Clostridiales;f__Lachnospiraceae;g__Lachnospiraceae_NK3A20_group;s__
OTU_896	0	0	0	0	0	0	0	0	69	0	0	0	0	0	0	0	0	0	0	0	0	0	0	0	0	0	0	k__Bacteria;p__Bacteroidetes;c__Sphingobacteriia;o__Sphingobacteriales;f__Chitinophagaceae
OTU_897	0	0	0	0	0	0	1	1	1	4	0	0	5	1	20	1	2	2	7	3	1	1	6	0	0	0	7	k__Bacteria;p__Bacteroidetes;c__Bacteroidia;o__Bacteroidales;f__Prevotellaceae;g__Prevotellaceae_UCG-001;s__
OTU_898	1	0	3	0	0	0	0	0	6	0	3	0	0	2	1	0	1	1	3	0	0	0	2	0	1	6	120	k__Bacteria;p__Lentisphaerae;c__Oligosphaeria;o__Oligosphaerales;f__Oligosphaeraceae;g__;s__
OTU_899	0	2	33	0	0	2	1	0	0	1	1	0	1	0	0	1	1	3	3	0	3	0	2	2	1	4	0	k__Bacteria;p__Firmicutes;c__Bacilli;o__Bacillales;f__Thermoactinomycetaceae;g__Planifilum;s__
OTU_900	1	39	35	1	7	6	4	3	1	1	4	4	3	3	1	0	2	2	5	1	1	4	5	0	1	3	2	k__Bacteria;p__Actinobacteria;c__unidentified_Actinobacteria;o__Corynebacteriales;f__Corynebacteriaceae;g__Corynebacterium_1;s__Corynebacterium_ureicelerivorans
OTU_901	3	3	8	0	0	0	2	1	10	4	5	2	4	3	4	10	6	4	4	1	4	11	1	15	5	15	51	k__Bacteria;p__Lentisphaerae;c__Lentisphaeria;o__Victivallales;f__Victivallaceae;g__Victivallis;s__
OTU_902	1	2	3	2	7	1	1	1	2	0	4	10	4	5	1	1	2	1	2	0	0	1	1	0	2	1	1	k__Bacteria;p__Proteobacteria;c__Alphaproteobacteria;o__Sphingomonadales;f__Sphingomonadaceae;g__Sphingorhabdus;s__Sphingorhabdus_litoris
OTU_903	0	1	79	0	0	1	0	0	0	0	2	0	0	0	0	0	0	0	0	0	0	0	3	0	0	2	0	k__Archaea;p__Thaumarchaeota;c__.SCG.;o__;f__;g__;s__
OTU_904	0	0	0	0	0	0	1	0	0	0	0	3	16	40	0	0	0	0	0	0	0	0	1	0	0	0	0	k__Bacteria;p__Verrucomicrobia;c__Opitutae;o__Opitutales;f__Opitutaceae;g__Opitutus;s__
OTU_905	3	4	1	0	0	0	1	0	5	2	1	2	3	2	3	4	2	4	2	2	5	45	1	9	73	3	28	k__Bacteria;p__Fibrobacteres;c__Fibrobacteria;o__Fibrobacterales;f__Fibrobacteraceae;g__Fibrobacter;s__
OTU_906	60	6	6	15	0	0	0	0	4	0	3	0	2	1	0	0	0	0	6	0	0	1	3	0	0	7	0	k__Bacteria;p__Bacteroidetes;c__Sphingobacteriia;o__Sphingobacteriales;f__Chitinophagaceae;g__Terrimonas;s__
OTU_907	1	3	4	0	0	0	1	1	1	0	3	1	0	3	1	10	0	0	1	1	2	1	12	2	10	4	8	k__Bacteria;p__Spirochaetes;c__unidentified_Spirochaetes;o__Spirochaetales;f__Spirochaetaceae;g__Treponema_2
OTU_908	0	8	20	0	2	4	0	0	1	0	0	0	0	1	0	0	0	0	8	0	0	1	4	0	1	17	0	k__Bacteria;p__Proteobacteria;c__Gammaproteobacteria;o__Salinisphaerales;f__Salinisphaeraceae;g__;s__
OTU_909	2	3	1	0	0	0	2	1	6	1	4	2	4	2	2	2	3	0	2	2	5	0	5	0	14	21	3	k__Bacteria;p__Firmicutes;c__Clostridia;o__Clostridiales;f__Ruminococcaceae;g__Ruminiclostridium_5;s__
OTU_910	0	1	4	0	0	0	0	1	1	0	0	0	3	0	0	0	31	1	4	1	2	0	6	1	2	1	0	k__Bacteria
OTU_911	1	3	2	0	0	0	2	0	5	0	1	1	1	0	0	6	0	4	7	4	6	3	1	0	9	0	5	k__Bacteria;p__Firmicutes;c__Clostridia;o__Clostridiales;f__Lachnospiraceae
OTU_912	4	25	31	8	63	8	2	6	6	0	1	7	1	8	2	2	6	5	6	3	1	0	6	2	3	3	4	k__Bacteria;p__Actinobacteria;c__unidentified_Actinobacteria;o__Corynebacteriales;f__Corynebacteriaceae;g__Corynebacterium_1;s__Corynebacterium_glutamicum
OTU_913	3	2	2	0	0	0	0	1	0	1	1	0	1	2	2	0	2	0	1	0	1	2	2	0	15	3	22	k__Bacteria;p__Firmicutes;c__Clostridia;o__Clostridiales;f__Ruminococcaceae;g__Saccharofermentans;s__rumen_bacterium_NK4A86
OTU_914	0	1	1	0	0	0	1	4	2	2	4	3	2	2	2	0	9	1	4	8	5	3	2	2	2	2	3	k__Bacteria;p__Firmicutes;c__Clostridia;o__Clostridiales;f__Lachnospiraceae;g__Lachnospiraceae_UCG-002;s__
OTU_915	0	0	0	0	0	0	0	0	0	0	0	0	0	53	1	0	0	0	0	0	0	0	0	0	0	0	0	k__Bacteria;p__Chlamydiae;c__unidentified_Chlamydiae;o__Chlamydiales;f__cvE6;g__;s__
OTU_916	2	2	2	0	0	0	2	2	3	1	0	4	1	2	1	0	5	1	4	1	3	5	1	2	6	13	9	k__Bacteria;p__Bacteroidetes;c__Bacteroidia;o__Bacteroidales;f__Porphyromonadaceae
OTU_917	0	2	10	0	0	0	0	0	13	0	2	0	29	44	0	0	1	0	0	0	0	0	1	1	0	2	0	k__Bacteria;p__Nitrospirae;c__Nitrospira;o__Nitrospirales;f__Nitrospiraceae;g__unidentified_Nitrospiraceae;s__Nitrospira_moscoviensis
OTU_918	0	1	2	0	0	0	1	1	1	1	2	2	0	0	0	0	3	0	1	2	0	15	2	18	3	3	2	k__Bacteria;p__Firmicutes;c__Clostridia;o__Clostridiales;f__Lachnospiraceae
OTU_919	3	11	8	2	7	1	0	0	2	0	0	0	7	89	0	0	0	0	6	0	1	0	10	1	0	11	0	k__Bacteria;p__Proteobacteria;c__Betaproteobacteria;o__TRA3-20;f__;g__;s__
OTU_920	2	8	28	0	0	1	0	0	0	2	1	0	2	1	0	2	0	1	4	2	3	0	5	0	2	5	0	k__Bacteria;p__Proteobacteria;c__Deltaproteobacteria;o__Myxococcales;f__BIrii41;g__;s__
OTU_921	2	3	1	0	0	0	3	1	2	4	1	5	10	3	3	2	1	1	1	0	2	0	2	2	0	5	2	k__Bacteria;p__Firmicutes;c__Clostridia;o__Clostridiales;f__Ruminococcaceae;g__Intestinimonas;s__
OTU_922	2	2	2	0	0	0	1	1	1	0	0	0	2	0	0	1	0	3	1	5	2	32	3	9	10	3	1	k__Bacteria;p__Cyanobacteria;c__Melainabacteria;o__Gastranaerophilales;f__;g__;s__
OTU_923	2	2	2	0	0	0	9	1	1	1	4	0	2	6	2	1	4	4	2	2	0	2	2	0	5	2	4	k__Bacteria;p__Firmicutes;c__Clostridia;o__Clostridiales;f__Lachnospiraceae;g__Coprococcus_1;s__
OTU_924	0	3	7	0	0	0	1	1	3	3	2	3	3	3	1	4	0	1	8	2	8	30	6	17	10	5	3	k__Bacteria;p__Tenericutes;c__Mollicutes;o__Mollicutes_RF9;f__;g__;s__
OTU_925	0	0	0	0	0	0	1	2	1	0	1	1	3	4	1	0	0	0	3	0	3	2	1	1	41	5	8	k__Bacteria;p__Bacteroidetes;c__Bacteroidia;o__Bacteroidales;f__Prevotellaceae;g__Prevotellaceae_UCG-003;s__
OTU_926	0	0	16	0	0	50	0	0	0	0	0	0	0	0	0	0	0	0	0	0	0	0	0	0	0	0	0	Unknown
OTU_927	0	3	0	0	0	0	0	0	2	0	0	1	0	1	1	2	0	0	1	1	2	0	1	2	3	1	47	k__Bacteria;p__Bacteroidetes;c__Bacteroidia;o__Bacteroidales;f__Bacteroidales_BS11_gut_group;g__;s__
OTU_928	4	5	7	0	0	0	0	0	3	1	4	1	3	2	3	2	4	4	7	3	10	5	2	8	38	12	8	k__Bacteria;p__Firmicutes;c__Clostridia;o__Clostridiales;f__Lachnospiraceae
OTU_929	1	5	10	0	2	0	0	1	1	0	0	1	2	11	0	0	0	1	7	0	0	0	5	0	0	8	1	k__Bacteria;p__Proteobacteria;c__Alphaproteobacteria;o__Rhizobiales;f__MNG7;g__;s__
OTU_930	0	0	0	0	0	0	6	2	2	8	11	16	4	6	4	3	7	9	19	3	76	4	8	3	18	36	12	k__Bacteria;p__Bacteroidetes;c__Bacteroidia;o__Bacteroidales;f__Prevotellaceae;g__Prevotella_1;s__
OTU_931	0	2	5	0	4	2	0	0	75	0	1	0	1	0	0	0	0	0	18	0	0	0	10	0	0	21	0	k__Bacteria;p__Proteobacteria;c__Gammaproteobacteria;o__Xanthomonadales;f__unidentified_Xanthomonadales;g__Acidibacter;s__
OTU_932	1	3	0	0	0	0	3	2	2	1	0	0	2	7	1	2	3	1	1	1	2	1	2	3	5	15	7	k__Bacteria;p__Bacteroidetes;c__Bacteroidia;o__Bacteroidales;f__Rikenellaceae;g__Rikenellaceae_RC9_gut_group;s__
OTU_933	0	7	2	1	0	4	0	1	3	1	3	25	6	0	0	0	0	0	0	0	0	0	2	0	0	1	1	k__Bacteria;p__Actinobacteria;c__unidentified_Actinobacteria;o__Corynebacteriales;f__Corynebacteriaceae;g__Corynebacterium_1;s__Corynebacterium_tuberculostearicum
OTU_934	0	0	1	0	0	0	1	0	2	0	0	2	1	1	1	1	0	0	1	0	2	0	0	1	46	3	2	k__Bacteria;p__Bacteroidetes;c__Bacteroidia;o__Bacteroidales;f__Bacteroidales_BS11_gut_group;g__;s__
OTU_935	1	0	1	0	0	0	8	1	1	2	1	0	2	2	0	10	0	3	2	1	3	6	2	2	1	1	3	k__Bacteria;p__Tenericutes;c__Mollicutes;o__Mollicutes_RF9;f__;g__;s__
OTU_936	50	0	0	18	0	0	0	0	0	1	0	0	0	4	0	0	0	0	0	0	0	0	0	0	0	0	0	k__Bacteria;p__Proteobacteria;c__Betaproteobacteria;o__Rhodocyclales;f__Rhodocyclaceae
OTU_937	1	1	4	0	1	2	0	0	0	0	2	0	39	7	0	0	0	1	0	0	0	0	3	0	0	2	0	k__Bacteria;p__Proteobacteria;c__Alphaproteobacteria;o__Rhizobiales;f__Bradyrhizobiaceae;g__Bosea
OTU_938	1	2	50	0	0	2	0	2	2	0	2	2	0	1	1	0	2	0	7	1	0	1	3	1	1	17	2	k__Bacteria;p__Firmicutes;c__Bacilli;o__Bacillales;f__Bacillaceae;g__Bacillus
OTU_939	0	0	0	0	0	0	0	0	60	0	1	0	0	0	0	0	0	0	0	0	0	0	0	0	0	0	0	k__Bacteria;p__Actinobacteria;c__Acidimicrobiia;o__Acidimicrobiales;f__Acidimicrobiaceae;g__CL500-29_marine_group;s__
OTU_940	0	2	3	0	0	0	3	4	2	4	2	0	1	2	2	4	1	4	5	6	7	2	4	1	4	3	3	k__Bacteria;p__Firmicutes;c__Clostridia;o__Clostridiales;f__Lachnospiraceae
OTU_941	3	7	5	0	0	0	9	2	21	1	9	6	5	7	7	8	8	7	8	30	9	5	11	6	8	15	30	k__Bacteria;p__Firmicutes;c__Clostridia;o__Clostridiales;f__Christensenellaceae;g__Christensenellaceae_R-7_group;s__
OTU_942	2	3	1	0	0	0	2	2	3	0	6	2	2	4	1	9	2	4	2	4	3	8	4	0	0	3	0	k__Bacteria;p__Firmicutes;c__Clostridia;o__Clostridiales;f__Lachnospiraceae
OTU_943	1	4	4	0	0	0	3	1	1	1	3	2	5	3	4	3	2	0	4	1	5	4	1	3	7	3	10	k__Bacteria;p__Firmicutes;c__Clostridia;o__Clostridiales;f__Family_XIII;g__Anaerovorax;s__
OTU_944	2	1	1	0	0	0	4	2	2	2	1	1	3	1	2	6	5	2	3	9	3	1	1	0	1	3	0	k__Bacteria;p__Spirochaetes;c__unidentified_Spirochaetes;o__Spirochaetales;f__Spirochaetaceae
OTU_945	0	4	1	0	0	0	2	0	1	0	0	1	1	14	2	2	2	2	3	4	2	4	4	3	1	3	1	k__Bacteria;p__Actinobacteria;c__Coriobacteriia;o__Coriobacteriales;f__Coriobacteriaceae;g__Atopobium;s__
OTU_946	1	4	2	0	0	0	4	0	3	1	1	1	6	2	1	1	4	3	4	4	2	4	13	1	3	13	33	k__Bacteria;p__Proteobacteria;c__Deltaproteobacteria;o__Oligoflexales;f__;g__;s__
OTU_947	1	3	7	0	0	0	3	2	1	1	24	3	4	4	3	2	4	3	3	12	19	0	13	0	29	6	6	k__Bacteria;p__Firmicutes;c__Clostridia;o__Clostridiales;f__Christensenellaceae;g__Christensenellaceae_R-7_group;s__
OTU_948	2	3	3	0	0	0	0	0	1	3	4	1	4	2	16	8	6	4	4	9	5	1	0	4	4	3	5	k__Bacteria;p__Firmicutes;c__Clostridia;o__Clostridiales;f__Lachnospiraceae;g__Syntrophococcus;s__
OTU_949	0	2	2	0	0	0	2	0	2	1	3	2	0	0	2	0	3	0	4	0	3	2	2	3	28	12	11	k__Bacteria;p__Firmicutes;c__Clostridia;o__Clostridiales;f__Ruminococcaceae
OTU_950	0	2	3	0	0	0	0	0	2	0	1	0	3	0	0	2	0	0	3	1	0	18	1	3	8	6	3	k__Bacteria;p__Lentisphaerae;c__WCHB1-25;o__;f__;g__;s__
OTU_951	1	21	24	0	2	1	0	0	0	0	1	1	1	0	1	0	0	0	21	0	0	1	14	0	0	26	0	k__Bacteria;p__Actinobacteria;c__Thermoleophilia;o__Solirubrobacterales;f__FFCH13075;g__;s__
OTU_952	0	0	0	0	0	0	0	0	5	0	2	0	13	67	0	0	0	0	0	0	0	0	0	1	0	0	0	k__Bacteria;p__Proteobacteria;c__Alphaproteobacteria;o__Rhodobacterales;f__Rhodobacteraceae;g__Rhodobacter
OTU_953	2	3	0	0	0	0	5	8	2	4	0	1	3	3	4	1	5	5	2	3	3	2	4	2	24	36	40	k__Bacteria;p__Firmicutes;c__Clostridia;o__Clostridiales;f__Ruminococcaceae;g__Ruminococcus_1
OTU_954	1	12	27	0	4	1	0	0	1	0	2	0	4	0	0	0	0	2	20	1	0	0	9	0	0	22	0	k__Bacteria;p__Proteobacteria;c__Alphaproteobacteria;o__Rhizobiales;f__JG34-KF-361;g__;s__
OTU_955	1	2	0	0	0	0	1	0	0	1	31	1	1	4	2	0	0	0	2	2	0	0	0	1	4	1	1	k__Bacteria;p__Bacteroidetes;c__Bacteroidia;o__Bacteroidales
OTU_956	0	4	3	0	0	0	3	2	6	0	6	3	2	1	3	5	2	6	7	6	21	8	7	18	1	2	6	k__Bacteria;p__Firmicutes;c__Clostridia;o__Clostridiales;f__Christensenellaceae;g__Christensenellaceae_R-7_group;s__
OTU_957	0	5	0	0	3	0	0	0	0	0	0	4	0	54	0	0	0	0	0	0	0	0	0	0	0	0	0	k__Bacteria;p__Bacteroidetes;c__Sphingobacteriia;o__Sphingobacteriales;f__Saprospiraceae;g__;s__
OTU_958	0	0	1	0	0	0	0	0	0	1	0	0	2	2	0	3	1	3	1	0	3	0	2	0	1	34	0	k__Bacteria;p__Bacteroidetes;c__Bacteroidia;o__Bacteroidales;f__Prevotellaceae;g__Prevotella_1;s__
OTU_959	1	1	32	0	0	0	2	0	2	0	0	0	0	1	0	1	0	1	0	0	2	0	0	0	1	1	1	k__Bacteria;p__Bacteroidetes;c__Sphingobacteriia;o__Sphingobacteriales;f__Chitinophagaceae;g__Hydrotalea;s__Hydrotalea_flava
OTU_960	5	4	7	0	0	0	5	2	2	2	2	2	2	2	5	4	3	2	3	1	4	1	0	1	10	16	7	k__Bacteria;p__Firmicutes;c__Clostridia;o__Clostridiales;f__Christensenellaceae;g__Christensenellaceae_R-7_group;s__iron-reducing_bacterium_enrichment_culture_clone_HN117
OTU_961	0	0	0	0	0	0	0	0	59	0	0	0	0	0	0	0	0	0	0	1	0	0	0	0	0	0	0	k__Bacteria;p__Actinobacteria;c__unidentified_Actinobacteria;o__Frankiales;f__Sporichthyaceae;g__hgcI_clade;s__
OTU_962	0	3	2	0	0	0	1	1	1	0	5	0	2	2	1	8	3	2	2	0	5	4	1	0	2	1	4	k__Bacteria;p__Firmicutes;c__Clostridia;o__Clostridiales;f__Defluviitaleaceae;g__Defluviitaleaceae_UCG-011;s__
OTU_963	3	0	15	0	0	2	1	0	0	0	2	0	1	2	0	1	6	0	5	1	1	0	2	0	5	2	0	k__Bacteria;p__Firmicutes;c__Clostridia;o__Clostridiales;f__Lachnospiraceae;g__Eubacterium_ventriosum_group;s__
OTU_964	1	5	4	0	2	0	3	2	0	0	0	3	1	1	0	1	7	2	4	3	5	5	12	2	6	7	57	k__Bacteria;p__Firmicutes;c__Clostridia;o__Clostridiales;f__Ruminococcaceae;g__Eubacterium_coprostanoligenes_group;s__
OTU_965	0	5	3	0	0	0	3	2	1	0	1	1	4	1	1	1	0	3	3	2	1	3	1	1	37	5	30	k__Bacteria;p__Firmicutes;c__Erysipelotrichia;o__Erysipelotrichales;f__Erysipelotrichaceae;g__Erysipelotrichaceae_UCG-004;s__
OTU_966	1	1	9	0	0	0	1	0	3	2	1	2	3	11	1	1	2	2	0	1	1	1	3	0	0	0	1	k__Bacteria;p__Proteobacteria;c__Gammaproteobacteria;o__Aeromonadales;f__Succinivibrionaceae;g__Succinimonas;s__
OTU_967	2	5	9	0	0	0	5	7	7	4	6	7	3	11	7	71	12	15	24	5	18	18	36	55	17	18	23	k__Bacteria;p__Firmicutes;c__Clostridia;o__Clostridiales;f__Ruminococcaceae;g__Ruminococcaceae_UCG-014;s__
OTU_968	3	3	1	0	0	0	0	1	10	14	0	1	7	1	0	1	7	0	1	0	1	0	0	8	0	1	2	k__Bacteria;p__Proteobacteria;c__Gammaproteobacteria;o__Aeromonadales;f__Succinivibrionaceae;g__Succinatimonas;s__
OTU_969	2	1	2	0	0	0	0	1	2	3	4	2	1	0	3	3	1	2	0	1	3	2	1	0	37	25	4	k__Bacteria;p__Firmicutes;c__Clostridia;o__Clostridiales;f__Lachnospiraceae
OTU_970	0	18	23	0	3	3	3	1	0	1	1	0	0	0	1	1	1	1	33	0	0	1	21	0	1	21	0	k__Bacteria;p__Proteobacteria;c__Alphaproteobacteria;o__Sphingomonadales;f__Erythrobacteraceae;g__Altererythrobacter;s__
OTU_971	0	1	2	0	0	0	2	0	0	1	1	0	0	3	0	0	2	1	2	1	3	23	2	2	1	1	1	k__Bacteria;p__Firmicutes;c__Clostridia;o__Clostridiales;f__Lachnospiraceae
OTU_972	1	20	4	0	2	0	0	0	0	0	2	0	9	2	0	1	0	3	2	0	1	0	1	1	1	1	0	k__Bacteria;p__Proteobacteria;c__Gammaproteobacteria;o__Xanthomonadales;f__Xanthomonadaceae;g__Stenotrophomonas
OTU_973	1	1	3	0	0	0	0	1	3	3	0	1	0	1	1	0	2	1	1	2	1	1	0	1	3	2	22	k__Bacteria;p__Firmicutes;c__Clostridia;o__Clostridiales;f__Lachnospiraceae
OTU_974	0	17	23	0	4	1	0	0	1	0	1	1	0	1	0	2	1	1	16	0	1	0	47	1	2	5	0	k__Bacteria;p__Acidobacteria;c__unidentified_Acidobacteria;o__Subgroup_4;f__RB41;g__;s__
OTU_975	1	3	31	0	0	4	0	0	2	1	1	0	3	1	0	0	0	1	4	1	1	0	5	0	1	9	2	k__Bacteria;p__Firmicutes;c__Bacilli;o__Bacillales;f__Bacillaceae;g__Bacillus
OTU_976	1	0	0	0	0	0	1	5	1	0	3	0	1	2	0	14	3	2	3	5	2	0	3	6	2	1	1	k__Bacteria;p__Firmicutes;c__Clostridia;o__Clostridiales;f__Lachnospiraceae
OTU_977	0	8	15	0	0	1	1	0	2	1	0	0	1	0	0	1	1	0	10	2	0	0	3	0	1	4	1	k__Bacteria;p__Gemmatimonadetes;c__unidentified_Gemmatimonadetes;o__Gemmatimonadales;f__Gemmatimonadaceae;g__;s__
OTU_978	1	22	4	0	3	0	0	0	0	1	0	1	1	0	0	0	0	3	3	0	0	1	0	1	0	6	1	k__Bacteria;p__Firmicutes;c__Erysipelotrichia;o__Erysipelotrichales;f__Erysipelotrichaceae;g__Erysipelatoclostridium;s__
OTU_979	0	0	1	0	0	0	0	0	0	0	0	7	13	25	0	0	0	0	0	0	0	0	0	0	0	0	0	k__Bacteria;p__Proteobacteria
OTU_980	1	0	0	0	0	0	2	1	2	0	1	2	1	1	9	26	3	7	2	5	1	3	4	4	3	5	2	k__Bacteria;p__Bacteroidetes;c__Bacteroidia;o__Bacteroidales
OTU_981	0	8	10	0	0	1	0	0	0	0	0	0	2	0	0	0	0	1	18	0	0	0	7	1	0	36	0	k__Bacteria;p__Proteobacteria;c__Deltaproteobacteria;o__Myxococcales;f__Haliangiaceae;g__Haliangium;s__
OTU_982	1	2	3	0	0	0	1	0	1	0	0	2	2	0	0	1	1	1	0	0	2	6	3	27	3	1	39	k__Bacteria;p__Lentisphaerae;c__Lentisphaerae_RFP12_gut_group;o__;f__;g__;s__
OTU_983	0	0	0	0	0	0	0	0	1	5	1	0	0	0	1	1	1	0	1	3	0	1	1	0	0	37	0	k__Bacteria;p__Bacteroidetes;c__Bacteroidia;o__Bacteroidales;f__Prevotellaceae;g__Prevotellaceae_UCG-001;s__
OTU_984	1	0	4	0	0	0	6	0	2	0	1	0	1	4	3	0	1	2	5	2	2	2	7	1	8	3	12	k__Bacteria;p__Firmicutes;c__Clostridia;o__Clostridiales;f__Ruminococcaceae;g__Ruminococcaceae_UCG-014;s__
OTU_985	0	10	46	0	1	4	2	0	3	1	1	4	2	2	2	3	0	1	55	0	1	0	16	1	2	22	1	k__Bacteria;p__Acidobacteria;c__unidentified_Acidobacteria;o__Subgroup_6;f__;g__;s__
OTU_986	0	2	0	0	0	0	0	0	1	0	0	0	14	86	0	0	0	0	0	0	0	0	1	0	0	4	0	k__Bacteria;p__Proteobacteria;c__Alphaproteobacteria;o__Rickettsiales;f__TK34;g__;s__
OTU_987	2	6	31	0	2	2	2	1	2	1	6	0	1	2	0	1	0	3	6	0	2	0	3	0	0	6	1	k__Bacteria;p__Proteobacteria;c__Gammaproteobacteria;o__Xanthomonadales;f__;g__;s__
OTU_988	1	2	3	0	0	0	5	2	17	1	11	28	3	1	6	1	2	1	4	5	1	0	1	3	6	1	39	k__Bacteria;p__Bacteroidetes;c__Bacteroidia;o__Bacteroidales;f__Bacteroidales_S24-7_group;g__;s__
OTU_989	1	2	3	0	0	0	0	1	2	2	0	0	0	1	1	1	1	1	0	1	0	2	4	23	0	2	1	k__Bacteria;p__Synergistetes;c__Synergistia;o__Synergistales;f__Synergistaceae;g__Fretibacterium
OTU_990	0	2	4	0	0	0	2	1	1	0	3	1	2	1	0	3	0	1	2	1	0	0	1	0	2	22	2	k__Bacteria;p__Tenericutes;c__Mollicutes;o__Mollicutes_RF9;f__;g__;s__
OTU_991	1	1	1	0	0	0	1	0	1	1	1	0	0	1	2	2	4	1	2	0	1	2	1	0	30	3	6	k__Bacteria;p__Firmicutes;c__Clostridia;o__Clostridiales;f__Ruminococcaceae;g__Ruminococcaceae_UCG-005;s__
OTU_992	4	6	4	0	0	0	1	0	2	0	10	0	7	2	0	0	0	2	0	7	0	5	1	0	0	27	9	k__Bacteria;p__Lentisphaerae;c__WCHB1-25;o__;f__;g__;s__
OTU_993	31	0	0	15	0	0	0	0	0	0	0	0	0	0	0	0	0	0	0	0	0	1	0	0	1	0	0	k__Bacteria;p__Bacteroidetes;c__Bacteroidia;o__Bacteroidales;f__Prevotellaceae;g__Prevotella;s__
OTU_994	1	5	6	0	0	0	2	2	1	1	1	3	4	1	0	1	4	1	5	1	3	2	25	3	38	1	16	k__Bacteria;p__Tenericutes;c__Mollicutes;o__Mollicutes_RF9;f__;g__;s__
OTU_995	0	0	0	0	0	0	2	0	1	0	4	2	0	2	0	0	0	1	5	2	0	3	7	0	9	10	13	k__Bacteria;p__Firmicutes;c__Clostridia;o__Clostridiales
OTU_996	3	2	7	0	0	0	3	2	3	2	5	4	1	2	3	4	2	4	2	2	2	2	6	3	9	47	9	k__Bacteria;p__Firmicutes;c__Clostridia;o__Clostridiales;f__Ruminococcaceae;g__Ruminococcaceae_UCG-014;s__
OTU_997	0	0	1	0	0	0	1	2	4	0	1	1	1	1	3	3	0	0	0	0	2	0	10	0	19	1	0	k__Bacteria;p__Firmicutes;c__Clostridia;o__Clostridiales;f__Lachnospiraceae
OTU_998	0	2	1	0	0	0	3	1	21	1	1	3	2	1	1	1	1	0	2	0	2	0	4	0	3	0	0	k__Bacteria;p__Synergistetes;c__Synergistia;o__Synergistales;f__Synergistaceae;g__Pyramidobacter
OTU_999	1	1	31	0	0	4	1	0	1	0	0	0	0	0	0	0	0	0	19	0	1	0	1	0	0	17	2	k__Bacteria;p__Bacteroidetes;c__Sphingobacteriia;o__Sphingobacteriales;f__Chitinophagaceae;g__Parafilimonas
OTU_1000	0	4	2	0	0	0	0	2	1	2	1	1	0	1	0	2	1	6	11	5	2	3	1	5	2	2	1	k__Bacteria;p__Firmicutes;c__Erysipelotrichia;o__Erysipelotrichales;f__Erysipelotrichaceae;g__Anaerorhabdus_furcosa_group;s__
OTU_1001	0	3	9	0	1	0	0	0	0	0	0	0	1	1	0	0	1	0	14	0	0	0	15	0	0	49	0	k__Bacteria;p__Proteobacteria;c__Gammaproteobacteria;o__Xanthomonadales;f__unidentified_Xanthomonadales;g__Acidibacter;s__
OTU_1002	0	9	0	3	20	1	0	0	1	0	1	25	0	3	0	1	1	0	0	2	0	0	0	1	0	1	0	k__Bacteria;p__Bacteroidetes;c__Flavobacteriia;o__Flavobacteriales;f__Flavobacteriaceae;g__Aequorivita;s__
OTU_1003	4	3	4	0	0	0	0	1	2	2	4	1	4	2	3	3	4	0	11	1	8	7	4	15	44	16	12	k__Bacteria;p__Tenericutes;c__Mollicutes;o__Anaeroplasmatales;f__Anaeroplasmataceae;g__Anaeroplasma;s__
OTU_1004	5	9	21	3	13	8	1	1	1	1	1	3	4	3	0	0	1	0	1	1	1	0	0	0	1	0	0	k__Bacteria;p__Firmicutes;c__Bacilli;o__Lactobacillales;f__Carnobacteriaceae;g__;s__
OTU_1005	1	21	73	1	1	4	1	0	2	0	2	1	0	3	0	1	2	2	37	1	2	0	49	0	2	28	0	k__Bacteria;p__Acidobacteria;c__unidentified_Acidobacteria;o__Subgroup_6;f__;g__;s__
OTU_1006	0	4	8	0	0	0	1	0	2	1	3	0	1	0	1	3	2	1	2	1	3	8	1	3	21	4	15	k__Bacteria;p__Firmicutes;c__Clostridia;o__Clostridiales;f__Ruminococcaceae;g__Ruminococcaceae_V9D2013_group;s__
OTU_1007	0	70	1	0	17	0	0	0	0	0	1	0	1	0	0	1	0	0	23	1	0	0	45	0	0	10	0	k__Bacteria;p__Actinobacteria;c__Thermoleophilia;o__Gaiellales;f__;g__;s__
OTU_1008	2	0	2	0	0	0	1	0	8	0	3	0	0	1	1	5	2	0	4	0	14	1	1	2	8	6	24	k__Bacteria;p__Bacteroidetes;c__Bacteroidia;o__Bacteroidales;f__Rikenellaceae;g__Rikenellaceae_RC9_gut_group;s__
OTU_1009	0	0	2	0	1	0	0	0	0	0	0	0	0	0	0	0	0	0	29	0	0	0	0	0	0	22	0	k__Bacteria;p__Bacteroidetes;c__Sphingobacteriia;o__Sphingobacteriales;f__Chitinophagaceae
OTU_1010	0	15	36	0	0	2	0	0	0	0	1	0	0	0	2	0	1	0	46	0	1	1	47	0	0	12	1	k__Bacteria;p__Acidobacteria;c__unidentified_Acidobacteria;o__Subgroup_6
OTU_1011	0	2	1	0	0	0	2	0	2	0	0	0	1	0	1	0	4	0	1	1	0	2	2	0	12	2	21	k__Bacteria;p__Spirochaetes;c__unidentified_Spirochaetes;o__Spirochaetales;f__Spirochaetaceae;g__Sphaerochaeta
OTU_1012	0	1	3	0	0	0	1	0	1	1	3	1	2	1	2	1	0	0	3	1	0	1	2	3	21	21	10	k__Bacteria
OTU_1013	2	0	0	0	0	0	0	1	2	0	4	1	1	0	3	3	0	2	3	0	1	0	1	0	1	32	2	k__Bacteria;p__Bacteroidetes;c__Bacteroidia;o__Bacteroidales;f__Prevotellaceae;g__Prevotellaceae_UCG-004;s__
OTU_1014	1	17	1	0	1	0	0	1	1	0	0	0	0	0	0	17	1	2	0	0	1	1	0	0	2	1	0	k__Bacteria;p__Firmicutes;c__Clostridia;o__Clostridiales;f__Lachnospiraceae;g__Moryella;s__
OTU_1015	2	4	20	0	0	1	0	0	1	1	1	0	1	0	0	0	0	1	3	1	0	0	3	0	0	6	0	k__Bacteria;p__Proteobacteria;c__Alphaproteobacteria;o__Rhodospirillales;f__DA111;g__;s__
OTU_1016	1	4	2	0	0	0	2	0	1	1	1	0	0	0	0	0	0	0	0	0	1	3	0	4	44	2	22	k__Bacteria;p__Fibrobacteres;c__Fibrobacteria;o__Fibrobacterales;f__Fibrobacteraceae;g__Fibrobacter;s__
OTU_1017	0	2	25	0	0	0	0	0	0	0	0	1	0	1	0	0	2	0	9	0	0	0	1	0	1	15	0	k__Bacteria;p__Gemmatimonadetes;c__unidentified_Gemmatimonadetes;o__unidentified_Gemmatimonadetes;f__S0134_terrestrial_group;g__;s__
OTU_1018	2	1	2	0	0	0	2	9	0	0	9	1	0	4	2	0	1	0	0	3	0	2	2	3	24	1	5	k__Bacteria;p__Spirochaetes;c__unidentified_Spirochaetes;o__Spirochaetales;f__Spirochaetaceae;g__Treponema_2
OTU_1019	0	0	0	0	0	0	0	2	1	0	37	0	0	1	0	0	0	0	1	1	0	0	0	0	0	2	0	k__Bacteria;p__Spirochaetes;c__unidentified_Spirochaetes;o__Spirochaetales;f__Spirochaetaceae;g__Treponema_2
OTU_1020	1	2	3	0	0	0	8	1	2	0	3	1	1	0	0	1	9	4	3	0	1	3	12	2	1	2	0	k__Bacteria;p__Lentisphaerae;c__Lentisphaerae_RFP12_gut_group;o__;f__;g__;s__
OTU_1021	2	1	6	0	0	0	1	0	0	1	2	1	2	0	0	3	2	0	2	1	7	1	5	10	9	4	5	k__Bacteria;p__Firmicutes;c__Clostridia;o__Clostridiales;f__Ruminococcaceae
OTU_1022	2	2	5	0	0	0	8	7	27	0	40	0	5	2	1	7	4	2	23	2	2	2	6	1	1	2	2	k__Bacteria;p__Spirochaetes;c__unidentified_Spirochaetes;o__Spirochaetales;f__Spirochaetaceae;g__Sphaerochaeta
OTU_1023	1	1	4	0	0	0	0	3	1	0	3	1	2	22	1	2	0	2	2	1	0	1	0	1	2	2	4	k__Bacteria;p__Firmicutes;c__Clostridia;o__Clostridiales;f__Ruminococcaceae;g__Ruminococcaceae_UCG-010;s__
OTU_1024	0	5	7	0	0	0	5	2	1	1	2	5	4	5	0	8	2	2	10	3	6	0	6	5	49	7	39	k__Bacteria;p__Spirochaetes;c__unidentified_Spirochaetes;o__Spirochaetales;f__Spirochaetaceae;g__Sphaerochaeta;s__
OTU_1025	0	0	0	0	0	0	2	0	0	2	2	1	2	1	10	10	1	3	0	1	5	2	0	12	1	1	2	k__Bacteria;p__Bacteroidetes;c__Bacteroidia;o__Bacteroidales;f__Prevotellaceae;g__Prevotella_1;s__
OTU_1026	2	2	1	0	0	0	1	1	1	1	1	1	2	1	0	1	1	0	1	1	1	0	1	1	1	1	33	k__Bacteria;p__Proteobacteria;c__Alphaproteobacteria;o__Rhodospirillales;f__Rhodospirillaceae;g__Thalassospira;s__
OTU_1027	0	4	2	0	0	0	1	0	2	1	1	0	2	2	4	1	1	4	3	5	1	1	4	3	1	5	0	k__Bacteria;p__Firmicutes;c__Clostridia;o__Clostridiales;f__Clostridiales_vadinBB60_group;g__;s__
OTU_1028	2	0	0	0	0	0	0	1	0	0	0	1	0	1	1	2	1	1	1	0	1	1	2	0	12	5	32	k__Bacteria;p__Bacteroidetes;c__Bacteroidia;o__Bacteroidales;f__Prevotellaceae;g__Prevotellaceae_UCG-003;s__
OTU_1029	0	30	22	0	2	0	1	0	1	0	0	0	2	2	0	0	3	0	39	0	0	1	20	0	2	56	0	k__Bacteria;p__Actinobacteria;c__unidentified_Actinobacteria;o__Frankiales;f__Geodermatophilaceae;g__Geodermatophilus;s__
OTU_1030	0	2	1	0	0	0	1	1	0	2	0	0	0	1	2	0	0	1	1	0	1	0	0	5	18	14	1	k__Bacteria;p__Firmicutes;c__Negativicutes;o__Selenomonadales;f__Acidaminococcaceae;g__Succiniclasticum;s__
OTU_1031	2	3	2	0	0	0	1	0	1	2	3	1	2	0	0	10	19	0	2	0	5	2	2	7	1	0	3	k__Bacteria;p__Firmicutes;c__Clostridia;o__Clostridiales;f__Ruminococcaceae
OTU_1032	0	4	21	0	0	0	0	0	1	0	1	0	2	1	0	0	0	0	6	0	2	1	1	0	0	4	0	k__Bacteria;p__Acidobacteria;c__unidentified_Acidobacteria;o__Subgroup_4;f__unidentified_Acidobacteria;g__Blastocatella;s__
OTU_1033	0	0	0	0	0	0	2	1	2	3	0	0	0	1	0	0	1	0	0	1	1	0	0	0	0	0	37	k__Bacteria;p__Bacteroidetes;c__Bacteroidia;o__Bacteroidales;f__Prevotellaceae;g__Prevotellaceae_UCG-001;s__
OTU_1034	0	16	9	0	1	0	0	0	0	0	0	0	0	0	0	0	0	0	7	0	0	0	5	0	0	22	0	k__Bacteria;p__Firmicutes;c__Bacilli;o__Bacillales;f__Paenibacillaceae;g__Paenibacillus;s__Paenibacillus_alginolyticus
OTU_1035	0	38	0	0	5	0	0	0	0	0	0	0	0	0	0	0	1	0	10	0	0	0	24	0	0	9	0	k__Bacteria;p__Actinobacteria;c__Thermoleophilia;o__Gaiellales;f__;g__;s__
OTU_1036	0	1	8	0	0	0	0	1	1	0	0	0	1	0	0	1	1	0	0	0	29	0	2	1	3	0	0	k__Bacteria;p__Firmicutes;c__Clostridia;o__Clostridiales;f__Ruminococcaceae;g__Ruminococcaceae_UCG-010;s__
OTU_1037	0	0	0	0	0	0	0	0	44	0	0	0	0	0	0	0	0	0	0	0	0	0	0	0	0	0	0	k__Bacteria;p__Chlorobi;c__Chlorobia;o__Chlorobiales;f__OPB56;g__;s__
OTU_1038	0	26	1	0	1	0	0	0	2	0	1	1	1	1	1	1	0	0	0	0	0	0	1	1	1	0	1	k__Bacteria;p__Firmicutes;c__Clostridia;o__Clostridiales;f__Family_XI;g__Peptoniphilus;s__
OTU_1039	2	7	4	0	0	0	23	3	12	1	4	232	2	19	0	16	2	17	34	6	8	9	12	12	8	2	5	k__Bacteria;p__Chloroflexi;c__Anaerolineae;o__Anaerolineales;f__Anaerolineaceae
OTU_1040	0	10	19	0	2	0	0	0	1	0	0	0	0	2	0	0	0	0	5	0	0	0	6	0	0	6	1	k__Bacteria;p__Actinobacteria;c__unidentified_Actinobacteria;o__Corynebacteriales;f__Nocardiaceae;g__Rhodococcus;s__Rhodococcus_erythropolis
OTU_1041	1	0	0	0	0	0	0	1	1	1	0	1	1	0	1	2	1	3	0	2	1	2	3	3	42	2	9	k__Bacteria;p__Bacteroidetes;c__Bacteroidia
OTU_1042	2	23	1	0	1	0	0	0	0	0	1	0	1	0	3	1	1	1	0	1	1	0	2	1	1	2	0	k__Bacteria;p__Firmicutes;c__Clostridia;o__Clostridiales;f__Ruminococcaceae;g__Ruminococcaceae_UCG-003;s__
OTU_1043	1	1	3	0	0	0	1	0	7	1	2	1	1	1	5	1	6	3	3	6	5	0	1	5	18	17	9	k__Bacteria;p__Firmicutes;c__Clostridia;o__Clostridiales;f__Lachnospiraceae
OTU_1044	0	26	7	0	4	0	0	0	0	0	0	0	3	7	0	0	1	1	42	0	0	1	5	0	0	30	0	k__Bacteria;p__Proteobacteria;c__Deltaproteobacteria;o__Myxococcales
OTU_1045	3	2	18	0	0	1	0	0	4	0	1	1	0	5	0	0	0	0	27	0	0	1	5	1	0	53	0	k__Bacteria;p__Proteobacteria;c__Gammaproteobacteria;o__Xanthomonadales;f__;g__;s__
OTU_1046	2	1	1	0	0	0	2	1	4	1	4	1	0	0	1	4	4	1	3	1	24	1	1	0	6	8	4	k__Bacteria;p__Firmicutes;c__Clostridia;o__Clostridiales;f__Lachnospiraceae
OTU_1047	1	14	6	2	4	5	0	1	0	0	1	7	0	0	0	0	3	1	1	3	0	0	1	1	4	2	5	k__Bacteria;p__Firmicutes;c__Clostridia;o__Clostridiales;f__Peptostreptococcaceae;g__Terrisporobacter;s__
OTU_1048	0	0	1	0	0	0	0	0	57	0	0	0	0	0	0	0	0	0	0	0	0	0	0	0	0	0	0	k__Bacteria;p__Actinobacteria;c__unidentified_Actinobacteria;o__Frankiales;f__Sporichthyaceae;g__hgcI_clade;s__
OTU_1049	2	1	2	0	0	0	2	3	4	1	2	2	2	2	2	0	5	5	3	4	6	0	1	3	3	2	1	k__Bacteria;p__Firmicutes;c__Erysipelotrichia;o__Erysipelotrichales;f__Erysipelotrichaceae;g__Erysipelotrichaceae_UCG-008;s__
OTU_1050	0	6	2	0	0	0	2	0	2	0	3	1	1	2	3	1	0	2	14	2	10	2	17	3	4	1	1	k__Bacteria;p__Firmicutes;c__Clostridia;o__Clostridiales;f__Ruminococcaceae;g__Ruminococcaceae_UCG-010;s__
OTU_1051	49	1	0	18	0	0	0	0	0	0	0	0	0	0	0	0	0	0	0	0	0	0	0	0	0	0	0	k__Bacteria;p__Proteobacteria;c__Betaproteobacteria;o__Rhodocyclales;f__Rhodocyclaceae;g__Candidatus_Accumulibacter;s__
OTU_1052	0	0	2	0	0	0	0	0	60	0	0	0	2	0	0	0	0	0	0	0	0	0	0	0	0	0	0	k__Bacteria;p__Proteobacteria;c__Betaproteobacteria;o__Burkholderiales;f__Burkholderiaceae;g__Polynucleobacter;s__Polynucleobacter_acidiphobus
OTU_1053	3	16	4	0	2	2	0	0	2	0	0	4	0	1	0	2	0	3	2	0	0	0	0	0	0	0	1	k__Bacteria;p__Actinobacteria;c__unidentified_Actinobacteria;o__Propionibacteriales;f__Propionibacteriaceae;g__Propionibacterium;s__Propionibacterium_acnes
OTU_1054	0	0	0	0	0	0	2	1	0	1	0	0	1	1	0	0	1	2	0	0	1	0	0	2	0	46	1	k__Bacteria;p__Bacteroidetes;c__Bacteroidia;o__Bacteroidales;f__Prevotellaceae;g__Prevotella_1;s__
OTU_1055	0	2	21	0	2	1	0	0	0	0	0	0	0	0	0	0	0	0	17	0	0	0	4	1	1	9	0	k__Bacteria;p__Bacteroidetes;c__Sphingobacteriia;o__Sphingobacteriales;f__Chitinophagaceae;g__Flavitalea;s__
OTU_1056	0	10	10	0	1	1	0	0	0	0	0	0	0	1	0	0	0	0	13	0	1	0	6	0	0	21	1	k__Bacteria;p__Proteobacteria;c__Alphaproteobacteria;o__Rhizobiales;f__Methylobacteriaceae;g__Microvirga;s__
OTU_1057	0	1	1	0	0	0	0	0	2	3	2	0	2	1	2	7	1	1	3	0	8	3	4	1	0	2	2	k__Bacteria;p__Firmicutes;c__Clostridia;o__Clostridiales;f__Ruminococcaceae;g__Ruminococcaceae_UCG-010;s__
OTU_1058	1	1	4	0	0	0	1	1	1	0	0	1	0	1	2	1	4	1	2	3	2	0	3	7	3	0	1	k__Bacteria;p__Firmicutes;c__Clostridia;o__Clostridiales;f__Lachnospiraceae;g__Lachnospiraceae_NK3A20_group;s__
OTU_1059	0	33	0	0	6	0	0	0	1	0	0	0	0	0	0	0	0	0	9	1	0	0	15	0	0	3	0	k__Bacteria;p__Actinobacteria;c__Thermoleophilia;o__Gaiellales;f__Gaiellaceae;g__Gaiella;s__
OTU_1060	0	2	0	0	0	0	2	0	5	1	22	0	0	0	1	1	1	0	1	1	2	2	3	1	1	2	2	k__Bacteria;p__Proteobacteria;c__Alphaproteobacteria;o__Rhodospirillales;f__Rhodospirillaceae;g__Thalassospira;s__
OTU_1061	2	6	13	0	4	2	0	0	0	1	0	1	1	1	0	0	0	2	19	0	0	0	9	0	1	31	0	k__Bacteria;p__Proteobacteria;c__Gammaproteobacteria;o__Xanthomonadales;f__unidentified_Xanthomonadales;g__Steroidobacter;s__
OTU_1062	0	21	15	1	13	7	1	2	1	1	1	2	1	0	0	1	0	1	29	0	1	0	29	0	0	22	1	k__Bacteria;p__Actinobacteria;c__unidentified_Actinobacteria;o__Propionibacteriales;f__Nocardioidaceae;g__Aeromicrobium;s__
OTU_1063	1	8	2	0	0	0	1	0	1	0	0	1	3	1	7	2	3	2	1	19	4	7	8	23	1	5	5	k__Bacteria;p__Synergistetes;c__Synergistia;o__Synergistales;f__Synergistaceae;g__Fretibacterium;s__
OTU_1064	2	1	1	0	0	0	2	2	1	0	6	2	0	1	0	1	3	8	7	1	0	3	0	3	4	1	1	k__Bacteria
OTU_1065	0	1	1	0	0	0	0	1	3	0	0	0	0	3	0	1	1	1	18	0	3	0	3	2	1	2	0	k__Bacteria
OTU_1066	0	27	0	0	3	0	0	0	0	0	0	0	0	0	0	0	0	0	1	0	0	0	8	0	0	2	0	k__Bacteria
OTU_1067	0	0	2	0	0	0	1	0	1	0	0	6	2	0	0	1	2	1	1	0	18	2	1	0	0	1	1	k__Bacteria;p__Firmicutes;c__Clostridia;o__Clostridiales;f__Ruminococcaceae;g__Ruminococcaceae_UCG-013;s__
OTU_1068	53	2	6	3	0	0	1	0	2	0	2	0	1	1	0	1	0	0	2	0	0	1	0	0	0	5	0	k__Bacteria;p__Nitrospirae;c__Nitrospira;o__Nitrospirales;f__Nitrospiraceae;g__unidentified_Nitrospiraceae;s__Nitrospira_sp.
OTU_1069	0	2	0	0	0	0	4	3	1	2	2	8	0	1	2	5	0	17	5	1	2	2	3	1	3	3	1	k__Bacteria;p__Firmicutes;c__Clostridia;o__Clostridiales;f__Lachnospiraceae;g__Tyzzerella_3;s__
OTU_1070	0	0	0	0	0	0	0	0	0	0	0	0	7	33	0	0	0	1	0	0	0	0	0	0	0	0	0	k__Bacteria;p__Bacteroidetes;c__Cytophagia;o__Cytophagales;f__Cytophagaceae
OTU_1071	32	0	0	5	0	0	0	0	0	0	0	0	6	14	0	0	0	0	0	0	0	0	0	0	0	0	0	k__Bacteria;p__Proteobacteria;c__Alphaproteobacteria;o__Rhodospirillales;f__B79;g__;s__
OTU_1072	2	5	0	0	1	0	0	0	0	0	0	0	0	0	0	0	0	0	14	0	0	0	9	0	0	19	0	k__Bacteria;p__Bacteroidetes;c__Cytophagia;o__Cytophagales;f__Cytophagaceae;g__;s__
OTU_1073	0	0	0	0	0	0	0	1	0	0	0	2	1	40	0	0	0	0	0	0	0	0	0	0	0	0	0	k__Bacteria;p__Proteobacteria;c__Alphaproteobacteria;o__Rhodospirillales;f__Acetobacteraceae
OTU_1074	1	8	33	0	2	0	0	0	3	2	6	2	1	0	2	1	0	1	4	0	1	0	4	1	0	2	0	k__Bacteria;p__Proteobacteria;c__Alphaproteobacteria;o__Rhodospirillales;f__MSB-1E8;g__;s__
OTU_1075	3	1	1	0	0	0	4	3	3	1	2	3	5	1	3	3	0	5	5	3	3	4	6	5	10	6	11	k__Bacteria;p__Firmicutes;c__Clostridia;o__Clostridiales;f__Lachnospiraceae
OTU_1076	1	3	0	0	0	0	7	4	4	0	2	2	3	10	4	3	3	2	7	4	3	2	5	2	3	0	2	k__Bacteria;p__Firmicutes;c__Clostridia;o__Clostridiales;f__Family_XIII
OTU_1077	1	25	10	0	5	3	0	0	0	0	0	0	0	0	0	0	0	0	27	0	0	0	14	1	1	20	1	k__Bacteria;p__Gemmatimonadetes;c__unidentified_Gemmatimonadetes;o__Gemmatimonadales;f__Gemmatimonadaceae
OTU_1078	0	10	0	0	4	1	0	0	0	0	0	0	0	0	0	0	0	0	14	0	0	0	7	0	0	21	0	k__Bacteria;p__Proteobacteria;c__Gammaproteobacteria
OTU_1079	0	4	2	0	0	0	3	2	3	1	5	1	3	3	6	1	4	7	8	0	4	10	1	2	5	6	2	k__Bacteria;p__Firmicutes;c__Clostridia;o__Clostridiales;f__Ruminococcaceae;g__Ruminococcaceae_UCG-013;s__
OTU_1080	2	0	1	0	0	0	0	0	0	2	2	0	0	0	2	1	2	1	3	1	5	6	3	5	1	1	1	k__Bacteria;p__Firmicutes;c__Negativicutes;o__Selenomonadales;f__Veillonellaceae
OTU_1081	1	1	22	0	0	2	0	0	0	0	1	0	1	4	0	0	0	1	11	0	0	0	0	0	0	12	0	k__Bacteria;p__Proteobacteria;c__Betaproteobacteria;o__TRA3-20;f__;g__;s__
OTU_1082	2	4	1	0	0	0	3	1	1	0	2	0	1	0	0	3	7	4	4	2	1	4	1	3	6	0	24	k__Bacteria
OTU_1083	2	3	2	0	0	0	2	0	11	0	1	2	0	0	0	6	0	0	2	0	0	1	1	0	2	9	0	k__Bacteria;p__Firmicutes;c__Clostridia;o__Clostridiales;f__Ruminococcaceae;g__Ruminococcaceae_UCG-010;s__
OTU_1084	0	3	1	0	0	0	2	0	1	2	2	1	1	2	0	2	1	4	2	2	1	3	1	0	6	9	9	k__Bacteria;p__Firmicutes;c__Clostridia;o__Clostridiales;f__Lachnospiraceae
OTU_1085	1	3	1	0	0	0	0	0	0	0	1	0	1	1	0	1	1	2	2	3	5	4	6	1	3	3	1	k__Bacteria;p__Firmicutes;c__Clostridia;o__Clostridiales;f__Ruminococcaceae;g__Eubacterium_coprostanoligenes_group;s__
OTU_1086	0	0	0	0	0	0	0	0	43	0	0	0	0	0	0	0	0	0	0	0	0	0	0	0	0	0	0	k__Bacteria;p__Proteobacteria;c__Alphaproteobacteria;o__Rhizobiales;f__unidentified_Rhizobiales;g__Alsobacter;s__
OTU_1087	0	2	10	0	1	2	0	0	3	0	15	2	30	2	0	0	0	0	2	1	0	1	1	0	0	2	0	k__Bacteria;p__Proteobacteria;c__Alphaproteobacteria;o__Caulobacterales;f__Caulobacteraceae;g__Brevundimonas;s__Brevundimonas_variabilis
OTU_1088	3	0	2	0	0	0	0	1	0	1	0	1	1	2	1	8	0	2	1	1	0	3	0	29	0	2	1	k__Bacteria
OTU_1089	1	1	9	0	0	1	0	0	0	0	0	0	0	0	1	0	1	0	19	0	0	1	7	0	0	13	0	k__Bacteria;p__Gemmatimonadetes;c__unidentified_Gemmatimonadetes;o__unidentified_Gemmatimonadetes;f__S0134_terrestrial_group;g__;s__
OTU_1090	0	4	1	0	0	0	1	0	2	1	1	0	0	0	1	0	1	1	1	1	1	0	6	0	10	27	0	k__Bacteria;p__Firmicutes;c__Clostridia;o__Clostridiales;f__Lachnospiraceae
OTU_1091	0	0	0	0	0	0	0	0	2	0	2	1	1	2	2	0	0	1	3	1	6	28	7	11	1	2	1	k__Bacteria;p__Cyanobacteria;c__Melainabacteria;o__Gastranaerophilales;f__;g__;s__
OTU_1092	5	0	0	0	0	0	1	0	1	0	3	2	1	1	2	0	0	0	1	4	1	0	0	2	13	5	15	k__Bacteria;p__Firmicutes;c__Clostridia;o__Clostridiales;f__Lachnospiraceae
OTU_1093	2	0	0	0	0	0	1	0	1	1	0	1	1	1	2	0	3	2	0	2	0	0	1	0	0	3	61	k__Bacteria;p__Bacteroidetes;c__Bacteroidia;o__Bacteroidales;f__Prevotellaceae;g__Prevotellaceae_UCG-003;s__
OTU_1094	0	1	4	0	0	0	4	1	2	0	1	2	0	2	4	6	0	2	2	0	8	0	0	1	1	3	1	k__Bacteria;p__Planctomycetes;c__Planctomycetacia;o__Planctomycetales;f__Planctomycetaceae;g__p-1088-a5_gut_group;s__
OTU_1095	0	0	0	1	0	0	0	0	31	0	9	0	1	1	0	0	0	0	0	0	0	0	0	0	0	0	0	k__Bacteria;p__Proteobacteria;c__Gammaproteobacteria;o__Chromatiales;f__Chromatiaceae;g__Rheinheimera;s__
OTU_1096	0	4	1	0	0	0	1	0	1	2	0	2	0	0	0	6	1	0	12	1	5	1	2	0	1	3	1	k__Bacteria
OTU_1097	0	7	24	0	0	0	1	0	2	0	0	0	0	1	0	1	1	0	11	0	0	1	4	1	1	12	0	k__Bacteria;p__Actinobacteria;c__Thermoleophilia;o__Gaiellales;f__Gaiellaceae;g__Gaiella
OTU_1098	0	6	20	0	3	5	0	0	0	0	0	1	0	0	0	0	0	0	15	0	0	0	27	0	0	6	0	k__Bacteria;p__Verrucomicrobia;c__Spartobacteria;o__Chthoniobacterales;f__DA101_soil_group;g__;s__
OTU_1099	0	0	2	0	0	0	0	0	1	0	3	1	0	0	15	1	1	1	2	2	0	1	1	1	6	1	2	k__Bacteria;p__Firmicutes;c__Clostridia;o__Clostridiales;f__Lachnospiraceae;g__Lachnospiraceae_NK3A20_group;s__
OTU_1100	0	19	8	0	4	1	0	0	0	0	0	1	0	0	1	0	0	1	6	0	0	0	16	0	0	5	0	k__Bacteria;p__Actinobacteria;c__Thermoleophilia;o__Gaiellales;f__;g__;s__
OTU_1101	3	3	13	0	0	0	4	3	1	2	3	5	4	16	1	1	3	1	6	0	0	3	2	0	3	4	1	k__Bacteria;p__Proteobacteria;c__Alphaproteobacteria;o__Rhizobiales;f__Hyphomicrobiaceae
OTU_1102	1	1	1	0	0	0	0	0	0	1	2	1	1	3	0	0	1	2	1	1	0	1	0	0	4	24	1	k__Bacteria;p__Lentisphaerae;c__Lentisphaerae_RFP12_gut_group;o__;f__;g__;s__
OTU_1103	2	1	1	0	0	0	1	2	1	2	2	0	0	1	0	2	1	3	2	0	0	2	0	2	23	6	11	k__Bacteria;p__Spirochaetes;c__unidentified_Spirochaetes;o__Spirochaetales;f__Spirochaetaceae;g__Treponema_2;s__
OTU_1104	0	2	3	0	0	0	0	2	1	3	2	0	1	3	1	1	1	0	1	1	1	2	0	1	10	7	12	k__Bacteria;p__Firmicutes;c__Clostridia;o__Clostridiales;f__Family_XIII;g__Anaerovorax;s__
OTU_1105	3	0	1	0	0	0	0	0	1	1	1	1	0	2	2	2	3	1	8	0	8	2	0	1	1	3	3	k__Bacteria;p__Firmicutes;c__Clostridia;o__Clostridiales;f__Lachnospiraceae
OTU_1106	2	22	38	0	7	2	1	0	2	0	1	1	2	1	1	2	2	0	5	0	2	1	16	1	0	11	0	k__Bacteria;p__Proteobacteria;c__Alphaproteobacteria;o__Rhodospirillales;f__MSB-1E8;g__;s__
OTU_1107	0	0	1	0	0	0	0	0	0	0	0	0	0	0	0	0	0	0	0	0	1	0	0	0	2	15	18	k__Bacteria;p__Candidate_division_SR1;c__;o__;f__;g__;s__
OTU_1108	0	0	2	0	0	0	2	0	9	0	2	0	7	3	0	7	0	0	0	2	0	2	0	1	2	1	0	k__Bacteria;p__Proteobacteria;c__Betaproteobacteria;o__Burkholderiales;f__Alcaligenaceae
OTU_1109	0	4	2	0	0	0	0	0	1	1	0	0	0	1	2	0	1	2	1	3	1	0	4	1	20	4	2	k__Bacteria;p__Firmicutes;c__Clostridia;o__Clostridiales;f__Ruminococcaceae;g__Ruminiclostridium_5;s__
OTU_1110	2	1	0	0	0	0	1	0	0	0	0	1	0	0	0	3	5	0	2	7	1	4	3	0	1	3	1	k__Bacteria;p__Synergistetes;c__Synergistia;o__Synergistales;f__Synergistaceae;g__Fretibacterium;s__
OTU_1111	0	4	17	0	0	0	0	0	4	0	0	0	2	0	0	1	0	0	1	0	2	2	1	0	0	1	2	k__Bacteria;p__Actinobacteria;c__Acidimicrobiia;o__Acidimicrobiales;f__Acidimicrobiaceae
OTU_1112	19	1	27	4	0	0	1	0	1	0	1	0	1	3	1	3	1	0	3	2	1	2	4	0	1	4	2	k__Bacteria;p__Acidobacteria;c__unidentified_Acidobacteria;o__Subgroup_6;f__;g__;s__
OTU_1113	0	2	0	0	0	0	1	1	0	1	1	0	0	0	0	11	2	1	1	1	0	4	3	2	0	3	2	k__Bacteria;p__Firmicutes;c__Clostridia;o__Clostridiales;f__Ruminococcaceae;g__Ruminococcus_1;s__
OTU_1114	0	0	1	0	0	0	0	0	0	0	0	0	50	2	0	0	0	0	0	0	0	0	0	0	0	0	1	k__Bacteria;p__Proteobacteria;c__Alphaproteobacteria;o__Rhodospirillales;f__MNC12;g__;s__
OTU_1115	1	8	13	1	2	1	0	0	0	0	0	1	0	0	0	0	0	0	22	0	0	1	10	0	0	8	0	k__Bacteria;p__Bacteroidetes;c__Sphingobacteriia;o__Sphingobacteriales;f__Sphingobacteriaceae
OTU_1116	1	3	33	0	0	1	2	1	4	0	1	7	72	3	2	0	2	0	2	2	0	1	2	0	1	3	1	k__Bacteria;p__Proteobacteria;c__Alphaproteobacteria;o__Sphingomonadales;f__Erythrobacteraceae
OTU_1117	4	3	12	0	0	0	22	1	4	2	4	2	4	7	4	10	16	8	10	29	5	14	6	7	22	20	14	k__Bacteria;p__Firmicutes;c__Erysipelotrichia;o__Erysipelotrichales;f__Erysipelotrichaceae;g__;s__
OTU_1118	0	1	1	0	0	0	1	2	47	0	2	1	2	2	1	1	1	2	0	0	2	1	0	1	2	1	2	k__Bacteria;p__Bacteroidetes;c__Bacteroidia;o__Bacteroidales;f__Bacteroidales_S24-7_group;g__;s__
OTU_1119	0	26	0	0	16	1	0	0	0	0	0	0	0	0	0	0	0	0	0	0	0	0	0	0	0	0	0	k__Bacteria;p__Proteobacteria;c__Gammaproteobacteria;o__Aeromonadales;f__Aeromonadaceae;g__Oceanisphaera;s__
OTU_1120	0	2	2	0	0	0	0	0	0	0	0	0	1	0	1	0	1	2	4	1	0	0	0	0	12	5	6	k__Bacteria;p__Firmicutes;c__Clostridia;o__Clostridiales;f__Lachnospiraceae;g__Lachnospiraceae_ND3007_group;s__
OTU_1121	0	0	0	0	0	0	2	1	1	1	2	0	0	0	2	0	3	2	1	0	0	0	0	2	1	2	30	k__Bacteria;p__Firmicutes;c__Clostridia;o__Clostridiales;f__Lachnospiraceae;g__Lachnoclostridium_10;s__
OTU_1122	0	2	4	0	0	0	3	1	1	1	3	0	1	1	1	1	1	2	1	0	20	3	4	1	3	2	8	k__Bacteria;p__Tenericutes;c__Mollicutes;o__NB1-n;f__;g__;s__
OTU_1123	0	0	1	0	0	0	0	0	0	0	0	35	0	0	0	0	0	0	0	0	0	0	0	0	0	0	0	k__Bacteria;p__Firmicutes;c__Clostridia;o__Clostridiales;f__Ruminococcaceae;g__Fastidiosipila;s__
OTU_1124	5	3	3	0	1	0	0	1	0	0	0	0	0	1	0	1	0	0	2	1	0	0	24	0	0	7	0	k__Bacteria;p__Proteobacteria;c__Gammaproteobacteria;o__Xanthomonadales;f__Xanthomonadaceae;g__Pseudoxanthomonas;s__Pseudoxanthomonas_dokdonensis
OTU_1125	1	3	2	0	0	0	0	0	0	17	0	2	12	1	1	1	0	0	1	0	2	0	1	2	0	3	5	k__Bacteria;p__Firmicutes;c__Clostridia;o__Clostridiales;f__Lachnospiraceae;g__Anaerosporobacter;s__
OTU_1126	0	1	1	0	0	0	2	1	8	0	9	1	0	2	1	1	4	1	2	0	0	2	4	1	12	2	3	k__Bacteria;p__Proteobacteria;c__Alphaproteobacteria;o__Rhodospirillales;f__Rhodospirillaceae;g__Thalassospira;s__
OTU_1127	1	4	0	0	1	0	2	0	2	1	2	0	0	1	2	2	2	0	3	0	2	7	7	14	14	5	7	k__Bacteria;p__Firmicutes;c__Clostridia;o__Clostridiales;f__Ruminococcaceae;g__Ruminiclostridium_5;s__
OTU_1128	1	0	1	0	0	0	1	0	0	0	0	0	1	0	0	0	0	0	0	1	0	0	0	1	30	0	4	k__Bacteria;p__Bacteroidetes;c__Bacteroidia;o__Bacteroidales;f__Prevotellaceae;g__Prevotella_1;s__
OTU_1129	0	0	0	0	0	0	0	0	38	0	0	0	0	0	0	0	0	0	0	0	0	0	0	0	0	0	0	k__Bacteria;p__Actinobacteria;c__unidentified_Actinobacteria;o__Frankiales;f__Sporichthyaceae
OTU_1130	0	0	2	0	0	0	2	1	3	0	8	0	2	1	0	3	13	4	5	0	2	4	3	1	0	1	1	k__Bacteria;p__Firmicutes;c__Clostridia;o__Clostridiales;f__Lachnospiraceae;g__Syntrophococcus;s__
OTU_1131	1	1	1	0	0	0	1	1	1	0	1	1	0	0	0	0	0	2	1	0	1	3	0	2	1	18	2	k__Bacteria;p__Firmicutes;c__Clostridia;o__Clostridiales;f__Ruminococcaceae;g__Ruminococcaceae_UCG-010;s__
OTU_1132	0	0	0	0	0	0	0	3	2	1	1	0	0	2	0	1	1	1	1	1	1	0	0	2	6	18	45	k__Bacteria;p__Bacteroidetes;c__Bacteroidia;o__Bacteroidales;f__Bacteroidales_BS11_gut_group;g__;s__
OTU_1133	0	28	7	0	8	1	1	0	0	0	1	1	0	0	0	1	0	0	20	1	1	0	18	0	0	35	0	k__Bacteria;p__Proteobacteria;c__Deltaproteobacteria;o__Desulfurellales;f__Desulfurellaceae;g__;s__
OTU_1134	1	17	0	0	36	4	0	2	1	1	0	0	2	0	0	0	0	0	1	0	0	0	2	0	0	0	0	k__Bacteria;p__Actinobacteria;c__unidentified_Actinobacteria;o__Micrococcales;f__Brevibacteriaceae;g__Brevibacterium
OTU_1135	1	0	1	0	0	0	1	0	1	0	1	0	0	2	0	4	3	0	4	1	6	2	1	1	3	3	7	k__Bacteria;p__Bacteroidetes;c__Bacteroidia;o__Bacteroidales;f__Rikenellaceae;g__dgA-11_gut_group;s__
OTU_1136	0	1	1	0	0	0	0	0	2	2	0	0	0	0	0	0	3	1	2	1	6	0	1	1	5	1	9	k__Bacteria;p__Firmicutes;c__Clostridia;o__Clostridiales;f__Christensenellaceae;g__;s__
OTU_1137	0	1	2	0	0	0	0	0	0	1	1	1	1	2	1	5	4	1	6	2	0	0	1	0	2	3	22	k__Bacteria;p__Firmicutes;c__Clostridia;o__Clostridiales;f__Ruminococcaceae
OTU_1138	3	1	49	0	0	1	1	1	1	0	1	6	0	0	0	1	1	0	21	0	1	1	3	1	0	1	2	k__Bacteria;p__Bacteroidetes;c__Sphingobacteriia;o__Sphingobacteriales;f__Chitinophagaceae;g__Flavisolibacter;s__Flavisolibacter_ginsengisoli
OTU_1139	2	5	3	0	0	0	1	2	4	1	1	0	0	2	4	2	1	7	2	3	10	1	4	6	20	7	11	k__Bacteria;p__Firmicutes;c__Clostridia;o__Clostridiales;f__Lachnospiraceae;g__Acetitomaculum;s__
OTU_1140	0	0	1	0	0	0	2	0	0	0	5	0	1	1	0	1	1	2	1	1	1	0	1	0	8	16	1	k__Bacteria;p__Bacteroidetes;c__Bacteroidia;o__Bacteroidales;f__Prevotellaceae;g__Prevotellaceae_UCG-001;s__
OTU_1141	0	8	15	0	0	1	0	0	0	0	0	1	0	1	1	0	1	0	10	0	0	1	4	0	0	1	0	k__Bacteria;p__Actinobacteria;c__Acidimicrobiia;o__Acidimicrobiales;f__Iamiaceae;g__Iamia;s__
OTU_1142	2	3	0	0	0	0	0	1	2	3	4	1	3	2	1	1	2	1	2	1	3	0	2	1	2	11	23	k__Bacteria;p__Firmicutes;c__Clostridia;o__Clostridiales;f__Ruminococcaceae
OTU_1143	3	11	2	0	1	2	0	0	0	0	0	0	26	63	0	0	0	0	5	0	0	0	6	0	1	17	0	k__Bacteria;p__Proteobacteria;c__Alphaproteobacteria;o__Rhodospirillales;f__unidentified_Rhodospirillales;g__Reyranella;s__
OTU_1144	0	10	42	9	38	637	0	0	0	0	2	0	0	0	0	0	0	0	0	0	0	0	0	0	0	0	1	k__Bacteria
OTU_1145	3	0	1	0	0	0	8	2	3	0	2	1	11	0	7	1	0	15	1	1	0	0	1	1	0	1	2	k__Bacteria;p__Planctomycetes;c__Planctomycetacia;o__Planctomycetales;f__Planctomycetaceae;g__p-1088-a5_gut_group;s__
OTU_1146	0	0	0	0	0	0	0	0	38	0	0	0	0	0	0	0	0	0	0	0	0	0	0	0	0	2	0	k__Bacteria;p__Bacteroidetes;c__Sphingobacteriia;o__Sphingobacteriales;f__env.OPS_17;g__;s__
OTU_1147	1	3	2	0	0	0	1	3	2	1	3	0	0	3	0	1	4	2	2	1	2	3	2	3	41	19	4	k__Bacteria;p__Firmicutes;c__Clostridia;o__Clostridiales;f__Ruminococcaceae;g__Saccharofermentans;s__Ruminococcaceae_bacterium_AE2021
OTU_1148	1	1	1	0	0	0	2	0	2	0	0	0	1	0	3	2	1	0	13	2	3	2	3	2	2	0	1	k__Bacteria;p__Firmicutes;c__Clostridia;o__Clostridiales;f__Lachnospiraceae
OTU_1149	0	26	0	0	5	0	0	0	0	1	0	0	0	0	0	0	0	0	7	0	0	0	18	0	0	2	0	k__Bacteria;p__Actinobacteria;c__Thermoleophilia;o__Gaiellales;f__;g__;s__
OTU_1150	1	3	15	0	0	2	1	2	0	0	1	0	1	2	1	2	1	0	2	0	0	2	1	1	0	2	0	k__Bacteria;p__Tenericutes;c__Mollicutes;o__Mollicutes_RF9;f__;g__;s__
OTU_1151	5	22	12	12	56	12	3	2	6	0	4	3	12	14	4	0	2	2	3	2	2	2	4	3	3	2	2	k__Bacteria;p__Actinobacteria;c__unidentified_Actinobacteria;o__Micrococcales;f__Intrasporangiaceae;g__Ornithinicoccus;s__
OTU_1152	0	11	11	2	2	4	1	0	2	0	2	2	1	1	0	0	2	2	5	0	0	1	6	1	0	10	1	k__Bacteria;p__Firmicutes;c__Bacilli;o__Bacillales;f__Bacillaceae;g__Oceanobacillus;s__
OTU_1153	0	35	5	0	2	0	0	0	0	0	0	0	0	0	0	0	0	0	11	0	0	0	18	0	0	3	0	k__Bacteria;p__Actinobacteria;c__Thermoleophilia;o__Gaiellales
OTU_1154	0	4	17	0	0	0	1	0	0	1	0	0	0	1	0	1	1	0	12	0	0	0	2	0	1	4	1	k__Bacteria;p__Actinobacteria;c__Nitriliruptoria;o__Euzebyales;f__Euzebyaceae;g__Euzebya;s__
OTU_1155	0	0	0	0	0	0	0	0	0	0	0	0	2	36	0	0	0	0	0	0	0	0	0	0	0	0	0	k__Bacteria;p__Verrucomicrobia;c__OPB35_soil_group;o__;f__;g__;s__
OTU_1156	1	2	2	0	0	0	1	0	0	0	0	0	2	1	0	1	2	0	2	1	0	0	0	1	19	6	5	k__Bacteria
OTU_1157	1	0	0	0	0	0	0	0	20	0	4	6	14	2	0	0	0	0	2	0	0	0	0	0	0	0	0	k__Bacteria;p__Proteobacteria;c__Betaproteobacteria;o__Burkholderiales;f__Oxalobacteraceae;g__Undibacterium
OTU_1158	1	2	2	1	0	0	1	3	1	0	2	2	1	4	1	23	0	0	2	0	1	0	1	2	1	4	4	k__Bacteria
OTU_1159	2	8	26	0	3	1	0	0	2	0	1	1	0	0	0	0	1	0	35	0	0	0	5	1	0	6	2	k__Bacteria;p__Actinobacteria;c__unidentified_Actinobacteria;o__Frankiales;f__;g__;s__
OTU_1160	3	2	0	0	0	0	2	1	0	1	4	0	0	1	0	5	1	7	4	4	4	5	11	0	26	3	0	k__Bacteria;p__Firmicutes;c__Clostridia;o__Clostridiales;f__Ruminococcaceae;g__Ruminococcaceae_UCG-014;s__
OTU_1161	1	0	1	0	0	0	0	14	0	0	1	2	0	0	0	0	0	1	3	1	1	1	1	0	2	3	2	k__Bacteria;p__Firmicutes;c__Clostridia;o__Clostridiales;f__Defluviitaleaceae;g__Defluviitaleaceae_UCG-011;s__
OTU_1162	0	1	1	0	0	0	0	3	0	1	1	10	7	3	1	0	1	1	0	2	1	2	1	0	3	0	1	k__Bacteria;p__Firmicutes;c__Clostridia;o__Clostridiales;f__Ruminococcaceae
OTU_1163	0	1	1	0	0	0	4	1	0	2	1	0	1	2	2	2	1	2	1	3	1	3	1	2	3	47	2	k__Bacteria;p__Bacteroidetes;c__Bacteroidia;o__Bacteroidales;f__Prevotellaceae
OTU_1164	3	10	48	0	1	4	3	0	3	0	2	3	1	2	0	1	0	1	5	3	2	0	4	1	0	5	2	k__Bacteria;p__Actinobacteria;c__Acidimicrobiia;o__Acidimicrobiales;f__Acidimicrobiaceae
OTU_1165	0	2	1	0	0	0	3	2	1	0	1	0	1	2	3	0	5	4	6	1	2	0	1	3	0	1	0	k__Bacteria;p__Firmicutes;c__Erysipelotrichia;o__Erysipelotrichales;f__Erysipelotrichaceae;g__;s__
OTU_1166	0	0	1	0	0	0	1	0	0	0	0	1	0	0	0	1	2	4	26	1	0	1	0	0	0	0	0	k__Bacteria;p__Firmicutes;c__Erysipelotrichia;o__Erysipelotrichales;f__Erysipelotrichaceae;g__Erysipelotrichaceae_UCG-004;s__
OTU_1167	0	2	13	0	0	0	2	0	3	1	1	2	0	1	0	0	0	0	1	0	0	1	1	4	1	1	1	k__Bacteria;p__Cyanobacteria;c__unidentified_Cyanobacteria;o__SubsectionIII;f__FamilyI
OTU_1168	0	0	1	0	0	0	1	0	0	0	0	1	1	1	1	0	1	1	0	0	21	2	0	0	0	1	3	k__Bacteria;p__Firmicutes;c__Clostridia;o__Clostridiales;f__Lachnospiraceae
OTU_1169	1	5	42	0	0	2	0	1	1	0	0	0	2	1	0	0	0	1	27	0	2	0	3	0	0	13	1	k__Bacteria;p__Bacteroidetes;c__Sphingobacteriia;o__Sphingobacteriales;f__Chitinophagaceae;g__Flavisolibacter;s__
OTU_1170	3	4	1	0	0	0	2	3	1	0	1	0	3	1	3	0	1	2	3	5	0	9	1	5	5	3	5	k__Bacteria;p__Firmicutes;c__Clostridia;o__Clostridiales;f__Clostridiales_vadinBB60_group;g__;s__
OTU_1171	2	0	1	0	0	0	0	3	2	0	2	0	0	0	0	1	1	2	1	3	2	3	4	3	10	4	41	k__Bacteria;p__Proteobacteria;c__Alphaproteobacteria;o__Rhodospirillales;f__Rhodospirillaceae;g__Thalassospira;s__
OTU_1172	0	1	7	0	0	0	39	2	0	1	4	2	1	1	0	0	0	4	1	4	5	17	2	34	2	2	1	k__Bacteria;p__Lentisphaerae;c__Lentisphaerae_RFP12_gut_group;o__;f__;g__;s__
OTU_1173	1	4	0	0	0	0	0	1	2	0	1	2	0	1	0	1	3	0	1	5	2	3	0	7	0	4	35	k__Bacteria;p__Lentisphaerae;c__Oligosphaeria;o__Oligosphaerales;f__Oligosphaeraceae;g__;s__
OTU_1174	1	1	1	0	0	0	3	3	1	2	0	2	2	9	3	0	2	2	3	1	2	1	0	0	15	16	20	k__Bacteria;p__Bacteroidetes;c__Bacteroidia;o__Bacteroidales;f__Prevotellaceae;g__Prevotellaceae_UCG-001;s__
OTU_1175	1	4	2	0	0	0	2	2	6	0	1	1	2	0	1	1	1	3	2	1	1	1	2	18	15	4	5	k__Bacteria;p__Firmicutes;c__Clostridia;o__Clostridiales;f__Family_XIII;g__Anaerovorax;s__
OTU_1176	1	17	3	0	8	0	0	0	0	0	0	0	0	0	1	0	0	0	3	0	0	0	18	0	0	8	0	k__Bacteria;p__Proteobacteria;c__Gammaproteobacteria;o__Chromatiales;f__Chromatiaceae;g__Nitrosococcus;s__
OTU_1177	1	6	2	0	0	0	0	1	0	1	0	2	0	14	0	15	3	0	2	2	4	2	10	1	1	4	0	k__Bacteria
OTU_1178	0	0	0	0	0	0	0	0	0	0	0	0	3	30	0	0	0	0	0	0	0	0	0	0	0	0	0	k__Bacteria;p__Proteobacteria;c__Alphaproteobacteria;o__Rhodospirillales;f__unidentified_Rhodospirillales;g__Reyranella
OTU_1179	1	1	2	0	0	0	1	3	1	0	0	1	0	1	0	1	0	0	1	2	1	0	1	0	1	2	19	k__Bacteria;p__Firmicutes;c__Clostridia;o__Clostridiales;f__Ruminococcaceae;g__Ruminococcaceae_UCG-014
OTU_1180	0	11	17	0	0	0	0	0	1	0	0	2	0	0	0	1	0	0	74	1	0	1	1	1	1	21	0	k__Bacteria;p__Bacteroidetes;c__Cytophagia;o__Cytophagales;f__Cytophagaceae;g__Adhaeribacter;s__
OTU_1181	0	0	0	0	0	0	2	0	1	0	2	1	1	1	0	1	0	0	1	0	0	0	0	0	2	19	10	k__Bacteria;p__Bacteroidetes;c__Bacteroidia;o__Bacteroidales;f__Bacteroidales_BS11_gut_group;g__;s__
OTU_1182	0	0	1	0	0	0	0	1	0	0	0	1	0	0	0	0	0	0	18	9	1	0	1	1	0	0	1	k__Bacteria;p__Proteobacteria;c__Alphaproteobacteria;o__Rickettsiales;f__unidentified_Rickettsiales;g__Candidatus_Captivus;s__
OTU_1183	0	0	29	0	0	0	0	0	0	0	1	0	0	0	1	0	0	0	1	1	0	0	0	3	0	1	1	k__Bacteria;p__Bacteroidetes;c__Cytophagia;o__Cytophagales;f__Cytophagaceae;g__Adhaeribacter
OTU_1184	1	2	2	0	0	0	1	0	2	0	2	2	3	2	1	1	2	0	2	1	0	0	0	0	3	0	40	k__Bacteria;p__Bacteroidetes;c__Bacteroidia;o__Bacteroidales;f__Rikenellaceae;g__Rikenellaceae_RC9_gut_group;s__
OTU_1185	0	3	0	0	0	0	1	1	4	0	5	1	1	2	0	0	1	2	1	1	4	3	1	2	0	0	1	k__Bacteria;p__Firmicutes;c__Clostridia;o__Clostridiales;f__Peptococcaceae;g__unidentified_Peptococcaceae
OTU_1186	0	1	20	0	0	0	0	0	2	0	1	0	1	1	1	1	0	0	1	1	0	0	2	1	1	1	1	k__Bacteria;p__Firmicutes
OTU_1187	1	4	0	0	0	0	0	0	2	1	1	3	0	3	2	2	8	1	5	0	2	4	5	5	1	3	23	k__Bacteria;p__Tenericutes;c__Mollicutes;o__Mollicutes_RF9;f__;g__;s__
OTU_1188	1	1	1	0	0	0	2	0	1	2	4	2	1	1	8	1	0	1	7	5	3	0	8	3	0	2	1	k__Bacteria;p__Proteobacteria;c__Deltaproteobacteria;o__Desulfobacterales;f__Desulfobulbaceae;g__Desulfobulbus;s__
OTU_1189	0	0	26	0	0	2	0	1	2	0	0	1	1	0	1	1	0	0	2	1	0	0	0	0	1	1	0	k__Bacteria;p__Bacteroidetes;c__Flavobacteriia;o__Flavobacteriales;f__Cryomorphaceae;g__Fluviicola;s__Fluviicola_taffensis
OTU_1190	1	17	11	0	1	2	0	0	0	1	0	0	0	1	0	1	1	0	8	0	1	0	10	0	1	11	0	k__Bacteria;p__Actinobacteria;c__Rubrobacteria;o__Rubrobacterales;f__Rubrobacteriaceae;g__Rubrobacter;s__
OTU_1191	0	2	1	0	0	0	0	2	2	0	0	1	0	0	3	1	2	2	1	8	0	6	5	14	1	2	2	k__Bacteria;p__Firmicutes;c__Clostridia;o__Clostridiales;f__Ruminococcaceae;g__Eubacterium_coprostanoligenes_group;s__
OTU_1192	1	13	10	0	5	9	2	1	0	0	0	7	0	1	0	1	1	0	3	0	1	1	1	0	0	0	0	k__Bacteria;p__Firmicutes;c__Bacilli;o__Lactobacillales;f__Lactobacillaceae;g__Lactobacillus;s__Lactobacillus_amylovorus
OTU_1193	1	2	0	0	0	0	0	2	1	0	3	1	1	1	2	1	4	0	6	1	1	2	0	1	0	1	0	k__Bacteria;p__Firmicutes;c__Clostridia;o__Clostridiales;f__Lachnospiraceae
OTU_1194	0	3	0	0	0	0	0	1	2	1	0	1	0	1	1	10	3	3	1	1	8	0	2	1	5	3	21	k__Bacteria;p__Firmicutes;c__Clostridia;o__Clostridiales;f__Ruminococcaceae;g__Ruminococcaceae_UCG-002;s__
OTU_1195	3	5	2	0	0	0	4	0	9	2	4	1	3	4	2	7	6	1	3	4	4	2	5	11	15	85	105	k__Bacteria;p__Bacteroidetes;c__Bacteroidia;o__Bacteroidales;f__Rikenellaceae;g__Rikenellaceae_RC9_gut_group;s__
OTU_1196	0	0	0	0	0	0	0	0	39	0	0	0	0	0	0	0	0	0	0	0	0	0	0	0	0	0	0	k__Bacteria;p__Bacteroidetes;c__Sphingobacteriia;o__Sphingobacteriales
OTU_1197	0	16	0	0	2	0	1	1	2	0	0	3	1	2	0	0	0	0	1	1	0	1	1	0	0	0	0	k__Bacteria;p__Actinobacteria;c__Rubrobacteria;o__Rubrobacterales;f__Rubrobacteriaceae;g__Rubrobacter;s__Rubrobacter_calidifluminis
OTU_1198	0	3	3	0	2	0	0	0	0	0	0	0	0	0	0	0	0	0	2	0	0	0	17	1	0	16	0	k__Bacteria;p__Proteobacteria;c__Gammaproteobacteria;o__Xanthomonadales;f__Xanthomonadaceae;g__Arenimonas
OTU_1199	3	10	9	0	0	0	5	5	7	3	2	3	4	7	0	2	3	3	10	1	5	5	23	5	3	27	46	k__Bacteria;p__Tenericutes;c__Mollicutes;o__Mollicutes_RF9;f__;g__;s__
OTU_1200	1	0	0	0	0	0	3	0	1	0	4	1	10	2	10	10	1	6	4	2	3	3	2	9	1	2	2	k__Bacteria;p__Bacteroidetes;c__Bacteroidia;o__Bacteroidales;f__Rikenellaceae;g__Rikenellaceae_RC9_gut_group;s__
OTU_1201	2	3	37	0	0	0	1	1	0	0	2	0	2	3	1	0	0	1	3	1	1	0	3	0	1	1	0	k__Bacteria;p__Proteobacteria;c__Alphaproteobacteria;o__Rhodobacterales;f__Rhodobacteraceae
OTU_1202	0	13	0	1	19	0	0	0	0	0	0	0	0	0	1	0	0	0	0	0	1	0	0	0	0	0	0	k__Bacteria;p__Bacteroidetes;c__Bacteroidia;o__Bacteroidales;f__Bacteroidaceae;g__Bacteroides
OTU_1203	1	3	50	0	0	1	1	0	2	0	1	0	2	0	0	2	1	1	12	0	1	2	7	0	2	12	2	k__Bacteria;p__Actinobacteria;c__Acidimicrobiia;o__Acidimicrobiales;f__Iamiaceae;g__Iamia;s__
OTU_1204	0	9	5	0	2	0	0	0	0	1	1	4	14	19	0	0	0	2	27	0	0	1	9	1	1	14	1	k__Bacteria;p__Proteobacteria;c__Alphaproteobacteria;o__Caulobacterales;f__Caulobacteraceae;g__Phenylobacterium;s__
OTU_1205	0	0	1	0	0	0	0	1	2	0	2	2	1	1	0	0	1	1	3	0	1	16	1	0	3	4	3	k__Bacteria;p__Lentisphaerae;c__Lentisphaeria;o__Victivallales;f__Victivallaceae;g__Victivallis;s__
OTU_1206	0	1	1	0	0	0	3	0	0	0	2	1	1	0	0	3	3	3	5	8	0	1	1	0	0	2	0	k__Bacteria;p__Firmicutes;c__Clostridia;o__Clostridiales;f__Christensenellaceae;g__Christensenellaceae_R-7_group;s__
OTU_1207	0	0	0	0	0	0	0	0	33	0	2	0	0	0	0	0	0	0	0	0	0	0	0	0	0	0	0	k__Bacteria;p__Actinobacteria;c__Acidimicrobiia;o__Acidimicrobiales;f__Acidimicrobiaceae;g__CL500-29_marine_group;s__
OTU_1208	0	3	25	0	0	1	0	1	1	1	0	2	0	2	0	1	0	1	2	1	1	1	6	0	1	4	1	k__Bacteria;p__Acidobacteria;c__Holophagae;o__Subgroup_7;f__;g__;s__
OTU_1209	0	0	1	0	0	0	1	0	7	0	1	1	0	1	0	1	0	2	6	0	0	1	0	2	6	4	2	k__Bacteria;p__Firmicutes
OTU_1210	0	1	1	0	0	0	0	1	2	1	0	0	2	2	0	9	3	0	0	1	7	3	0	1	1	1	0	k__Bacteria;p__Firmicutes;c__Clostridia;o__Clostridiales;f__Ruminococcaceae;g__Ruminococcaceae_UCG-010;s__
OTU_1211	0	1	14	2	9	19	0	1	0	0	0	0	0	0	0	0	0	1	0	0	0	0	0	0	0	1	0	k__Bacteria;p__Actinobacteria;c__unidentified_Actinobacteria;o__Corynebacteriales;f__Corynebacteriaceae;g__Corynebacterium_1
OTU_1212	4	0	0	0	0	0	2	1	1	0	1	1	0	1	0	1	0	0	0	0	19	1	0	1	1	1	2	k__Bacteria;p__Bacteroidetes;c__Bacteroidia;o__Bacteroidales
OTU_1213	2	7	8	0	1	1	0	0	1	0	1	1	0	1	0	1	0	1	16	0	1	0	3	0	1	7	0	k__Bacteria;p__Gemmatimonadetes;c__unidentified_Gemmatimonadetes;o__Gemmatimonadales;f__Gemmatimonadaceae
OTU_1214	0	5	27	0	0	1	0	0	1	0	2	3	1	0	0	0	0	0	5	1	1	0	2	2	1	2	0	k__Bacteria;p__Proteobacteria;c__Alphaproteobacteria;o__Rhodobacterales;f__Rhodobacteraceae;g__Rubellimicrobium;s__
OTU_1215	0	0	0	0	0	0	1	0	1	1	1	0	2	3	0	0	0	1	1	3	0	1	0	2	0	0	25	k__Bacteria;p__Bacteroidetes;c__Bacteroidia;o__Bacteroidales;f__Prevotellaceae
OTU_1216	0	0	0	0	0	0	0	0	29	0	0	0	2	0	0	0	0	0	0	0	0	0	0	0	0	0	0	k__Bacteria;p__Proteobacteria;c__Alphaproteobacteria;o__Sphingomonadales;f__Sphingomonadaceae;g__Zymomonas
OTU_1217	1	1	0	0	0	0	1	0	1	0	0	0	0	1	1	0	0	0	0	0	0	0	0	0	1	19	5	k__Bacteria;p__Planctomycetes;c__Planctomycetacia;o__Planctomycetales;f__Planctomycetaceae
OTU_1218	0	0	0	0	0	0	0	0	0	0	0	0	29	5	0	0	0	0	0	0	0	0	0	0	0	0	0	k__Bacteria;p__Bacteroidetes;c__Sphingobacteriia;o__Sphingobacteriales
OTU_1219	1	1	3	0	0	0	0	0	3	0	2	0	1	1	1	2	3	1	4	2	4	2	4	0	7	10	14	k__Bacteria;p__Firmicutes;c__Clostridia;o__Clostridiales;f__Lachnospiraceae
OTU_1220	2	0	1	0	0	0	2	2	1	0	1	3	0	0	1	5	2	1	2	1	3	2	0	0	33	0	7	k__Bacteria;p__Bacteroidetes;c__Bacteroidia;o__Bacteroidales;f__Bacteroidales_BS11_gut_group;g__;s__
OTU_1221	0	2	2	0	0	0	1	0	3	1	2	1	2	1	1	3	1	2	0	3	2	2	1	3	2	2	3	k__Bacteria;p__Firmicutes;c__Clostridia;o__Clostridiales
OTU_1222	0	0	0	0	0	0	0	0	33	0	0	0	0	0	0	0	0	0	0	0	0	0	0	0	0	0	0	k__Bacteria;p__Bacteroidetes;c__Sphingobacteriia;o__Sphingobacteriales;f__Sphingobacteriaceae;g__Pedobacter;s__
OTU_1223	0	0	0	0	0	0	1	0	32	0	0	0	1	0	0	0	0	0	0	0	0	0	0	0	0	3	0	k__Bacteria;p__Bacteroidetes;c__Sphingobacteriia;o__Sphingobacteriales;f__Sphingobacteriaceae;g__Solitalea;s__
OTU_1224	3	9	18	0	2	2	0	0	15	1	7	0	6	2	1	0	1	0	34	0	2	0	12	1	2	45	1	k__Bacteria;p__Proteobacteria;c__Betaproteobacteria;o__Burkholderiales;f__Oxalobacteraceae;g__Noviherbaspirillum;s__
OTU_1225	0	1	8	0	0	0	0	0	0	1	0	1	0	0	0	0	0	0	22	0	0	0	8	0	1	11	0	k__Bacteria;p__Acidobacteria;c__unidentified_Acidobacteria;o__Subgroup_17;f__;g__;s__
OTU_1226	1	2	1	0	0	0	2	0	0	1	1	0	1	1	1	11	2	2	2	0	1	10	4	1	3	1	2	k__Bacteria;p__Tenericutes;c__Mollicutes;o__Mollicutes_RF9
OTU_1227	1	0	2	0	0	0	1	1	2	0	0	3	0	0	0	2	0	0	1	1	0	0	2	1	18	0	0	k__Bacteria;p__Firmicutes;c__Clostridia;o__Clostridiales;f__Lachnospiraceae
OTU_1228	0	0	0	0	0	0	0	0	0	0	2	0	1	1	0	2	8	0	8	1	2	1	0	1	0	0	4	k__Bacteria;p__Firmicutes;c__Clostridia;o__Clostridiales;f__Lachnospiraceae
OTU_1229	9	3	10	2	1	3	2	0	0	1	0	5	0	0	2	1	0	0	0	0	0	0	2	0	0	4	0	k__Bacteria;p__Firmicutes;c__Bacilli;o__Bacillales;f__Family_XI;g__Gemella;s__
OTU_1230	9	5	9	0	1	0	4	4	5	3	8	6	6	11	2	1	3	2	8	2	1	1	8	1	2	6	1	k__Bacteria;p__Proteobacteria;c__Alphaproteobacteria;o__Rhizobiales;f__Hyphomicrobiaceae;g__Devosia
OTU_1231	6	37	2	4	5	0	1	2	1	3	1	1	0	1	2	2	0	2	1	1	1	1	1	2	2	2	1	k__Bacteria;p__Bacteroidetes;c__Bacteroidia;o__Bacteroidales;f__Bacteroidaceae;g__Bacteroides
OTU_1232	0	47	0	0	9	0	0	0	0	0	0	0	0	0	0	0	0	0	10	0	0	0	19	0	0	4	0	k__Bacteria;p__Actinobacteria;c__MB-A2-108;o__;f__;g__;s__
OTU_1233	0	2	1	0	0	0	0	0	2	0	2	0	2	3	2	0	1	1	2	4	1	2	1	9	2	1	0	k__Bacteria;p__Firmicutes;c__Clostridia;o__Clostridiales;f__Ruminococcaceae;g__Ruminococcaceae_UCG-010;s__
OTU_1234	0	11	1	0	4	0	0	1	0	0	0	0	1	1	1	1	2	1	2	0	0	0	1	0	1	1	2	k__Bacteria;p__Firmicutes;c__Clostridia;o__Clostridiales;f__Ruminococcaceae;g__Ruminococcus_1;s__
OTU_1235	2	14	42	73	72	85	1	0	0	0	0	0	2	0	0	0	0	0	0	0	0	0	1	0	0	0	0	k__Bacteria;p__Firmicutes;c__Bacilli;o__Lactobacillales;f__Streptococcaceae;g__Streptococcus;s__Streptococcus_pluranimalium
OTU_1236	0	0	2	0	0	0	1	3	0	0	3	0	0	2	0	0	1	1	0	1	1	2	0	3	18	1	2	k__Bacteria;p__Firmicutes;c__Clostridia;o__Clostridiales;f__Lachnospiraceae;g__possible_genus_Sk003-Sk004;s__
OTU_1237	0	1	0	0	0	0	0	0	0	0	0	1	0	1	1	2	1	1	2	0	0	2	2	2	15	2	5	k__Bacteria;p__Firmicutes;c__Clostridia;o__Clostridiales;f__Clostridiales_vadinBB60_group
OTU_1238	0	1	0	0	0	0	1	0	0	0	1	0	0	1	1	1	1	0	0	0	0	20	0	4	1	0	2	k__Bacteria;p__Cyanobacteria;c__Melainabacteria;o__Gastranaerophilales;f__;g__;s__
OTU_1239	1	1	2	0	2	0	42	2	1	4	2	16	1	2	1	1	2	1	2	2	1	2	4	1	0	0	3	k__Bacteria;p__Firmicutes;c__Clostridia;o__Clostridiales;f__Lachnospiraceae
OTU_1240	0	1	0	0	0	0	2	0	1	0	1	0	0	1	2	2	0	0	7	1	0	0	1	3	2	6	13	k__Bacteria;p__Tenericutes;c__Mollicutes;o__;f__;g__;s__
OTU_1241	1	0	0	0	0	0	0	2	2	2	1	0	1	1	1	0	1	1	0	0	0	0	0	1	1	21	4	k__Bacteria;p__Bacteroidetes;c__Bacteroidia;o__Bacteroidales;f__Bacteroidales_S24-7_group;g__;s__
OTU_1242	2	7	3	1	13	3	1	1	2	1	2	12	1	6	1	2	1	1	2	2	0	1	3	0	1	2	1	k__Bacteria;p__Proteobacteria;c__Gammaproteobacteria;o__Pseudomonadales;f__Pseudomonadaceae;g__Pseudomonas;s__Pseudomonas_pertucinogena
OTU_1243	4	1	0	0	0	0	0	0	2	1	5	5	1	1	0	1	0	2	1	1	2	1	3	0	5	1	0	k__Bacteria;p__Proteobacteria;c__Betaproteobacteria
OTU_1244	0	1	19	0	0	2	0	0	0	0	1	1	1	3	1	1	1	0	0	0	0	0	2	0	0	1	2	k__Bacteria;p__Proteobacteria;c__Betaproteobacteria;o__SC-I-84;f__;g__;s__
OTU_1245	1	6	5	0	0	0	0	0	1	1	1	0	1	0	1	0	0	0	21	1	0	0	1	1	0	16	0	k__Bacteria;p__Proteobacteria;c__Alphaproteobacteria;o__Rhodobacterales;f__Rhodobacteraceae;g__Rubellimicrobium;s__
OTU_1246	0	0	24	0	0	4	1	0	0	0	1	0	0	2	1	0	0	0	2	0	0	1	1	0	0	0	1	k__Bacteria;p__Firmicutes;c__Bacilli;o__Bacillales;f__Bacillaceae
OTU_1247	0	1	1	0	0	0	1	1	2	0	0	0	2	2	1	1	1	0	0	1	0	0	0	0	17	3	15	k__Bacteria;p__Firmicutes;c__Clostridia;o__Clostridiales;f__Ruminococcaceae;g__Ruminococcaceae_UCG-010;s__
OTU_1248	3	0	0	6	3	1	1	1	3	1	2	0	2	2	2	0	0	1	0	2	0	0	0	1	0	1	0	k__Bacteria;p__Firmicutes;c__Clostridia;o__Clostridiales;f__Ruminococcaceae;g__unidentified_Ruminococcaceae;s__Clostridiales_bacterium_canine_oral_taxon_085
OTU_1249	1	3	11	0	0	1	1	0	0	0	1	0	1	1	0	2	2	0	9	0	0	0	3	0	0	6	0	k__Bacteria;p__Acidobacteria;c__unidentified_Acidobacteria;o__Subgroup_25;f__;g__;s__
OTU_1250	1	0	1	0	0	0	2	2	3	1	3	1	2	4	3	4	6	1	1	2	2	5	5	3	53	6	76	k__Bacteria;p__Bacteroidetes;c__Bacteroidia;o__Bacteroidales;f__Prevotellaceae;g__Prevotellaceae_UCG-003;s__
OTU_1251	0	3	27	0	2	1	1	0	4	0	0	1	2	2	0	1	1	0	0	0	1	1	1	0	1	1	0	k__Bacteria;p__Actinobacteria;c__unidentified_Actinobacteria;o__Micrococcales
OTU_1252	0	17	1	0	3	0	0	0	0	0	0	0	0	0	0	0	0	0	0	0	0	0	7	0	0	3	0	k__Bacteria;p__Proteobacteria;c__Alphaproteobacteria;o__Rhodospirillales;f__MSB-1E8;g__;s__
OTU_1253	0	5	0	0	3	0	1	0	0	0	0	0	0	0	0	0	0	0	23	0	0	0	4	0	0	2	0	k__Bacteria;p__JL-ETNP-Z39;c__;o__;f__;g__;s__
OTU_1254	0	22	0	0	2	0	0	0	0	0	0	1	1	0	0	0	0	0	9	0	0	0	34	0	0	6	0	k__Bacteria;p__Actinobacteria;c__TakashiAC-B11;o__;f__;g__;s__
OTU_1255	1	22	0	0	3	0	1	0	0	0	0	0	0	1	0	0	0	0	1	0	0	1	0	0	1	1	0	k__Bacteria;p__Bacteroidetes;c__Bacteroidia;o__Bacteroidales;f__Bacteroidales_S24-7_group;g__;s__
OTU_1256	0	0	0	0	0	0	0	0	33	0	0	0	3	0	0	0	0	0	0	0	0	0	0	0	0	0	0	k__Bacteria;p__Bacteroidetes;c__Sphingobacteriia;o__Sphingobacteriales;f__Chitinophagaceae
OTU_1257	2	2	26	0	0	2	0	0	1	0	1	1	0	4	0	0	0	1	13	0	1	0	2	1	0	3	0	k__Bacteria;p__Acidobacteria;c__unidentified_Acidobacteria;o__Subgroup_6;f__;g__;s__
OTU_1258	0	0	1	0	0	0	1	1	1	0	1	0	2	0	0	0	1	0	0	0	0	1	2	1	1	7	12	k__Bacteria;p__Bacteroidetes;c__Bacteroidia;o__Bacteroidales
OTU_1259	1	6	4	0	0	0	1	3	1	2	3	2	2	1	2	2	2	2	3	2	3	0	1	0	4	13	50	k__Bacteria;p__Tenericutes;c__Mollicutes;o__Mollicutes_RF9;f__;g__;s__
OTU_1260	0	23	0	0	6	0	0	0	0	0	0	0	0	0	0	0	0	0	6	0	0	0	8	0	0	7	0	k__Bacteria;p__Gemmatimonadetes;c__unidentified_Gemmatimonadetes;o__Gemmatimonadales;f__Gemmatimonadaceae
OTU_1261	0	25	5	0	5	0	0	0	0	0	0	0	0	0	0	0	0	0	0	0	0	0	4	0	0	3	2	k__Bacteria;p__Actinobacteria;c__Thermoleophilia;o__Gaiellales
OTU_1262	1	17	4	0	3	1	0	0	5	0	24	8	2	1	0	0	0	0	12	0	0	0	14	1	0	25	0	k__Bacteria;p__Actinobacteria;c__unidentified_Actinobacteria;o__Corynebacteriales;f__Mycobacteriaceae;g__Mycobacterium
OTU_1263	0	50	5	0	13	0	0	0	1	0	2	0	0	0	1	0	0	1	18	0	0	0	21	0	0	18	0	k__Bacteria;p__Actinobacteria;c__unidentified_Actinobacteria;o__Streptomycetales;f__Streptomycetaceae;g__Streptomyces;s__Streptomyces_mutabilis
OTU_1264	1	0	20	0	0	2	0	0	2	0	1	0	0	1	0	0	1	0	2	2	1	0	1	0	0	0	0	k__Bacteria;p__Proteobacteria;c__Betaproteobacteria;o__Burkholderiales;f__Alcaligenaceae;g__Sutterella;s__
OTU_1265	0	0	0	0	0	0	0	1	3	1	0	1	2	1	0	4	1	1	2	0	1	1	1	1	9	7	2	k__Bacteria;p__Bacteroidetes
OTU_1266	2	1	2	0	0	0	0	1	0	0	0	0	3	0	3	2	2	0	0	2	11	2	3	1	2	1	3	k__Bacteria;p__Firmicutes;c__Clostridia;o__Clostridiales;f__Ruminococcaceae
OTU_1267	0	0	0	0	0	0	2	0	0	1	1	1	0	1	0	2	1	0	2	0	0	0	0	0	5	10	10	k__Bacteria;p__Bacteroidetes;c__Bacteroidia;o__Bacteroidales;f__Prevotellaceae;g__Prevotellaceae_UCG-001;s__
OTU_1268	3	3	0	0	0	0	3	3	4	2	1	2	2	0	0	0	2	11	2	4	3	0	4	4	3	4	16	k__Bacteria;p__Firmicutes;c__Clostridia;o__Clostridiales;f__Christensenellaceae;g__Christensenellaceae_R-7_group;s__
OTU_1269	0	14	12	0	2	1	0	0	5	0	0	0	4	3	0	0	0	0	33	0	0	0	15	0	0	11	1	k__Bacteria;p__Bacteroidetes;c__Sphingobacteriia;o__Sphingobacteriales;f__Chitinophagaceae
OTU_1270	0	8	17	0	1	1	0	0	0	0	2	1	1	0	0	0	0	1	1	1	0	1	2	0	1	3	1	k__Bacteria;p__Actinobacteria;c__Acidimicrobiia;o__Acidimicrobiales
OTU_1271	0	4	18	0	1	1	1	0	2	0	0	0	0	0	0	0	1	0	10	0	3	1	5	0	0	3	1	k__Bacteria;p__Actinobacteria;c__Acidimicrobiia;o__Acidimicrobiales;f__;g__;s__
OTU_1272	1	3	28	0	1	5	0	0	2	0	0	0	2	4	0	1	1	0	30	0	0	0	8	0	1	27	0	k__Bacteria;p__Proteobacteria;c__Betaproteobacteria;o__Nitrosomonadales;f__Nitrosomonadaceae
OTU_1273	1	2	12	0	1	0	1	0	1	0	2	0	0	1	1	0	0	1	2	0	1	0	3	1	0	8	1	k__Bacteria;p__Proteobacteria;c__Deltaproteobacteria;o__Myxococcales;f__Nannocystaceae
OTU_1274	0	1	13	0	0	1	0	0	0	0	1	0	0	0	0	2	1	0	31	0	0	0	1	0	0	21	1	k__Bacteria;p__Gemmatimonadetes;c__unidentified_Gemmatimonadetes;o__Gemmatimonadales;f__Gemmatimonadaceae;g__;s__
OTU_1275	3	2	0	0	0	0	0	0	1	1	1	0	1	0	1	0	2	1	2	0	1	0	0	0	20	1	1	k__Bacteria;p__Bacteroidetes;c__Bacteroidia;o__Bacteroidales;f__Rikenellaceae;g__Rikenellaceae_RC9_gut_group;s__
OTU_1276	3	2	4	1	1	2	4	1	3	2	4	4	6	8	0	1	0	1	1	1	0	0	1	1	1	2	1	k__Bacteria;p__Deinococcus-Thermus;c__Deinococci;o__Deinococcales;f__Trueperaceae;g__Truepera;s__
OTU_1277	0	1	0	0	0	0	0	2	1	0	0	5	8	1	3	2	0	0	1	2	0	1	0	2	0	0	1	k__Bacteria;p__Firmicutes;c__Clostridia;o__Clostridiales;f__Ruminococcaceae
OTU_1278	1	0	25	0	4	5	1	0	2	0	0	0	1	1	0	0	0	2	1	1	1	0	4	0	1	3	0	k__Bacteria;p__Actinobacteria;c__unidentified_Actinobacteria;o__Micrococcales;f__Intrasporangiaceae;g__Ornithinimicrobium
OTU_1279	0	4	3	0	1	0	0	0	1	0	1	0	0	0	0	0	1	0	21	0	0	0	2	0	0	15	0	k__Bacteria;p__Acidobacteria;c__Holophagae;o__Subgroup_7;f__;g__;s__
OTU_1280	0	0	0	0	0	0	0	0	1	0	1	3	0	2	0	2	4	1	1	0	6	0	3	5	5	2	0	k__Bacteria;p__Actinobacteria;c__Coriobacteriia;o__Coriobacteriales;f__Coriobacteriaceae;g__Atopobium;s__
OTU_1281	3	3	3	1	1	1	0	3	0	0	4	0	0	0	1	2	2	5	3	0	1	0	13	0	8	15	4	k__Bacteria;p__Firmicutes;c__Clostridia;o__Clostridiales;f__Ruminococcaceae;g__Eubacterium_coprostanoligenes_group;s__
OTU_1282	67	7	0	19	0	0	0	0	0	0	0	0	0	0	0	0	0	0	0	0	0	0	0	0	0	0	0	k__Bacteria;p__Proteobacteria;c__Betaproteobacteria;o__Rhodocyclales;f__Rhodocyclaceae;g__Zoogloea;s__
OTU_1283	1	2	1	0	0	0	2	1	3	0	3	0	2	2	6	3	5	5	0	4	0	1	7	5	0	2	0	k__Bacteria;p__Synergistetes;c__Synergistia;o__Synergistales;f__Synergistaceae;g__Fretibacterium;s__
OTU_1284	0	44	24	0	12	2	0	0	1	0	1	0	1	0	0	0	0	0	18	0	0	0	63	0	0	19	1	k__Bacteria;p__Gemmatimonadetes;c__unidentified_Gemmatimonadetes;o__Gemmatimonadales;f__Gemmatimonadaceae;g__;s__
OTU_1285	1	3	3	0	0	0	1	0	0	1	0	3	1	5	0	0	0	2	1	4	6	0	3	2	7	9	7	k__Bacteria;p__Firmicutes;c__Clostridia;o__Clostridiales;f__Ruminococcaceae
OTU_1286	1	2	54	2	3	2	2	0	4	0	2	1	2	1	1	1	1	1	12	0	0	0	6	0	0	6	0	k__Bacteria;p__Actinobacteria;c__unidentified_Actinobacteria;o__Micrococcales;f__Cellulomonadaceae
OTU_1287	0	15	0	0	4	0	0	2	0	0	0	0	0	0	0	0	0	0	10	1	0	0	24	1	0	2	0	k__Bacteria;p__Actinobacteria;c__MB-A2-108;o__;f__;g__;s__
OTU_1288	1	5	9	0	0	0	2	3	5	3	0	3	2	5	6	15	15	7	11	6	12	4	6	18	31	7	22	k__Bacteria;p__Firmicutes;c__Clostridia;o__Clostridiales;f__Ruminococcaceae;g__Ruminococcaceae_NK4A214_group;s__
OTU_1289	2	2	21	0	0	0	0	0	0	0	1	2	0	2	0	0	0	1	1	0	0	0	1	0	1	1	0	k__Bacteria;p__Proteobacteria;c__Betaproteobacteria;o__SC-I-84;f__;g__;s__
OTU_1290	0	24	46	0	6	2	0	1	3	0	1	0	1	1	0	0	0	1	29	1	1	0	40	0	1	11	0	k__Bacteria;p__Acidobacteria;c__unidentified_Acidobacteria;o__Subgroup_4;f__RB41;g__;s__
OTU_1291	0	38	0	0	11	0	0	0	0	0	1	1	0	0	0	0	0	0	12	0	1	0	24	1	1	23	0	k__Bacteria;p__Actinobacteria;c__unidentified_Actinobacteria;o__Streptomycetales;f__Streptomycetaceae;g__Streptomyces
OTU_1292	0	2	4	0	0	0	3	0	1	1	0	1	5	3	1	5	3	4	3	2	5	2	0	5	3	1	7	k__Bacteria;p__Firmicutes;c__Clostridia;o__Clostridiales;f__Ruminococcaceae;g__Hydrogenoanaerobacterium;s__
OTU_1293	0	0	0	0	0	0	1	0	0	0	0	4	1	1	0	0	5	0	0	0	0	0	2	17	1	2	1	k__Bacteria;p__Bacteroidetes;c__Bacteroidia;o__Bacteroidales;f__Rikenellaceae;g__Rikenellaceae_RC9_gut_group;s__
OTU_1294	0	3	2	0	0	0	0	0	0	0	0	2	3	0	0	15	2	0	2	0	1	1	1	2	2	1	1	k__Bacteria;p__Tenericutes;c__Mollicutes;o__Mollicutes_RF9;f__;g__;s__
OTU_1295	0	24	0	0	4	0	0	0	0	0	0	0	0	0	0	0	0	0	0	0	0	0	10	0	0	2	0	k__Bacteria;p__Actinobacteria;c__Thermoleophilia;o__Gaiellales;f__Gaiellaceae;g__Gaiella;s__
OTU_1296	0	1	0	0	0	0	1	2	0	0	0	0	2	1	2	1	3	8	0	0	1	2	0	3	0	0	1	k__Bacteria;p__Firmicutes;c__Clostridia;o__Clostridiales;f__Lachnospiraceae;g__Butyrivibrio_2;s__
OTU_1297	0	0	0	0	0	0	0	0	9	0	0	0	22	1	0	0	0	0	1	0	0	0	0	0	0	0	0	k__Bacteria;p__Proteobacteria;c__Alphaproteobacteria;o__Sphingomonadales;f__Sphingomonadaceae
OTU_1298	4	0	0	0	0	0	0	0	31	0	4	0	3	0	0	0	0	0	0	0	0	0	0	0	0	0	0	k__Bacteria;p__Proteobacteria;c__Alphaproteobacteria;o__Rickettsiales;f__Rickettsiaceae;g__unidentified_Rickettsiaceae;s__Rickettsiaceae_endosymbiont_of_Carteria_cerasiformis
OTU_1299	0	42	1	0	8	0	1	0	0	2	0	0	0	0	0	0	0	0	24	0	0	0	29	0	0	11	0	k__Bacteria;p__Actinobacteria;c__MB-A2-108;o__;f__;g__;s__
OTU_1300	0	0	1	0	0	0	1	0	0	0	3	2	28	1	1	1	0	1	0	1	3	1	1	1	2	0	2	k__Bacteria;p__Bacteroidetes;c__Bacteroidia;o__Bacteroidales;f__Bacteroidales_S24-7_group;g__;s__
OTU_1301	1	1	3	0	0	0	4	1	1	0	0	2	1	3	2	1	3	1	4	0	1	0	1	0	18	10	4	k__Bacteria;p__Firmicutes;c__Clostridia;o__Clostridiales;f__Ruminococcaceae
OTU_1302	0	0	0	0	0	0	0	0	0	0	0	0	13	12	0	0	0	0	0	0	0	0	0	0	0	0	0	k__Bacteria;p__Proteobacteria;c__Deltaproteobacteria;o__Bdellovibrionales;f__Bdellovibrionaceae;g__Bdellovibrio;s__
OTU_1303	4	7	9	0	0	0	10	4	9	3	28	2	3	26	4	6	13	111	9	16	4	21	9	19	3	5	13	k__Bacteria;p__Lentisphaerae;c__Lentisphaerae_RFP12_gut_group;o__;f__;g__;s__
OTU_1304	0	3	3	0	0	0	0	0	0	0	2	0	0	0	2	0	0	0	0	0	0	0	1	2	8	0	12	k__Bacteria;p__Spirochaetes;c__unidentified_Spirochaetes;o__Spirochaetales;f__Spirochaetaceae
OTU_1305	0	7	2	0	0	0	0	0	0	0	0	0	0	0	1	0	0	0	13	0	0	0	15	0	0	8	0	k__Bacteria;p__Actinobacteria;c__MB-A2-108;o__;f__;g__;s__
OTU_1306	0	0	0	0	0	0	0	0	1	0	0	0	0	0	0	0	0	0	26	0	0	0	1	0	0	3	0	k__Bacteria;p__Bacteroidetes;c__Cytophagia;o__Cytophagales;f__Cytophagaceae;g__Ohtaekwangia;s__
OTU_1307	2	9	3	0	1	0	1	0	1	0	1	0	0	0	0	0	0	0	1	1	0	0	1	0	0	5	1	k__Bacteria;p__Proteobacteria;c__Alphaproteobacteria;o__Sphingomonadales;f__Sphingomonadaceae;g__Sandaracinobacter;s__
OTU_1308	13	42	35	0	0	0	16	13	19	15	23	19	17	16	32	87	98	392	45	105	61	23	29	175	27	68	56	k__Bacteria;p__Firmicutes;c__Clostridia;o__Clostridiales;f__Christensenellaceae;g__Christensenellaceae_R-7_group;s__
OTU_1309	0	2	3	0	0	0	1	1	1	0	0	1	0	0	1	1	0	0	1	1	0	0	5	0	19	5	1	k__Bacteria;p__Tenericutes;c__Mollicutes;o__Mollicutes_RF9;f__;g__;s__
OTU_1310	0	1	1	0	0	0	0	2	11	0	8	0	0	2	0	0	2	1	0	2	0	1	0	3	2	3	0	k__Bacteria;p__Firmicutes;c__Clostridia;o__Clostridiales;f__Clostridiales_vadinBB60_group;g__;s__
OTU_1311	1	1	0	0	0	0	2	0	0	1	1	1	0	0	15	0	7	1	0	2	0	1	0	0	0	1	0	k__Bacteria;p__Bacteroidetes;c__Bacteroidia;o__Bacteroidales;f__Rikenellaceae;g__Rikenellaceae_RC9_gut_group;s__
OTU_1312	0	0	0	0	0	0	0	0	29	0	2	0	1	0	0	0	0	0	0	0	0	0	0	0	0	0	0	k__Bacteria;p__Bacteroidetes;c__Sphingobacteriia;o__Sphingobacteriales;f__NS11-12_marine_group;g__;s__
OTU_1313	0	20	6	0	3	0	0	0	0	0	0	0	0	0	0	0	0	0	27	0	0	0	23	0	0	22	0	k__Bacteria;p__Actinobacteria;c__Acidimicrobiia;o__Acidimicrobiales;f__;g__;s__
OTU_1314	2	0	1	0	0	0	7	6	2	2	2	2	0	3	2	6	8	18	3	2	0	1	1	3	4	0	0	k__Bacteria;p__Firmicutes;c__Clostridia;o__Clostridiales;f__Lachnospiraceae;g__Syntrophococcus;s__
OTU_1315	1	0	0	0	0	0	2	0	0	2	0	1	1	0	2	0	1	1	0	1	0	0	1	1	23	1	0	k__Bacteria;p__Bacteroidetes;c__Bacteroidia;o__Bacteroidales;f__Prevotellaceae;g__Prevotellaceae_UCG-001;s__
OTU_1316	0	0	0	0	0	0	3	1	0	0	0	2	1	0	1	1	2	3	1	2	1	0	6	2	32	5	4	k__Bacteria;p__Bacteroidetes;c__Bacteroidia;o__Bacteroidales;f__Rikenellaceae;g__Rikenellaceae_RC9_gut_group;s__
OTU_1317	0	0	0	0	0	0	0	0	40	0	0	0	0	0	0	0	0	0	0	0	0	0	0	0	0	0	0	k__Bacteria;p__Bacteroidetes;c__Flavobacteriia;o__Flavobacteriales;f__Cryomorphaceae;g__Fluviicola;s__
OTU_1318	2	0	4	0	0	0	10	1	9	1	2	0	2	0	2	1	0	0	0	4	0	0	2	0	0	1	0	k__Bacteria;p__Proteobacteria;c__Betaproteobacteria;o__Burkholderiales;f__Alcaligenaceae;g__Sutterella
OTU_1319	2	2	2	0	0	0	0	0	5	0	2	1	1	1	0	0	0	1	2	1	1	1	1	1	3	1	3	k__Bacteria;p__Proteobacteria;c__Deltaproteobacteria;o__Desulfuromonadales;f__GR-WP33-58
OTU_1320	0	0	0	0	0	0	0	1	0	2	0	0	0	1	0	0	3	1	1	1	0	0	0	1	21	1	0	k__Bacteria;p__Bacteroidetes;c__Bacteroidia;o__Bacteroidales;f__Prevotellaceae
OTU_1321	1	1	0	0	0	0	0	3	0	0	1	1	0	0	0	0	4	0	5	3	1	0	0	4	0	1	0	k__Bacteria;p__Bacteroidetes;c__Bacteroidia;o__Bacteroidales
OTU_1322	1	0	0	0	0	0	1	1	0	0	0	0	0	0	0	0	0	0	0	0	0	0	3	0	21	2	5	k__Bacteria;p__Bacteroidetes;c__Bacteroidia;o__Bacteroidales;f__Prevotellaceae;g__Prevotella_1;s__
OTU_1323	1	0	0	0	1	0	1	0	2	0	1	0	2	2	1	0	2	1	1	1	21	0	1	0	7	0	1	k__Bacteria;p__Firmicutes;c__Clostridia;o__Clostridiales;f__Lachnospiraceae;g__Acetitomaculum;s__
OTU_1324	0	0	1	0	0	0	0	1	0	0	2	1	1	1	0	1	0	2	3	0	4	8	0	2	3	1	0	k__Bacteria;p__Synergistetes;c__Synergistia;o__Synergistales;f__Synergistaceae;g__Fretibacterium;s__
OTU_1325	0	1	0	0	0	0	0	0	58	0	0	0	0	0	0	0	0	0	0	0	0	0	0	0	0	0	0	k__Bacteria;p__Cyanobacteria;c__Chloroplast;o__unidentified_Chloroplast;f__unidentified_Chloroplast;g__unidentified_Chloroplast;s__Cryptomonas_curvata
OTU_1326	0	3	12	0	0	2	1	0	1	0	0	0	0	0	2	0	0	1	2	0	0	0	2	1	0	1	0	k__Bacteria;p__Actinobacteria;c__Acidimicrobiia;o__Acidimicrobiales
OTU_1327	1	0	1	0	1	0	2	0	1	0	0	0	0	2	0	1	2	2	3	0	0	2	0	12	0	2	3	k__Bacteria;p__Proteobacteria
OTU_1328	0	3	0	0	0	0	0	0	2	0	0	0	0	0	1	0	1	0	1	0	0	0	1	0	2	1	18	k__Bacteria;p__Lentisphaerae;c__Lentisphaerae_RFP12_gut_group;o__;f__;g__;s__
OTU_1329	0	56	8	0	6	2	0	0	0	0	0	1	0	0	0	0	0	0	37	0	0	0	54	1	0	46	0	k__Bacteria;p__Actinobacteria;c__Thermoleophilia;o__Solirubrobacterales;f__0319-6M6;g__;s__
OTU_1330	0	0	0	0	0	0	0	0	0	1	1	0	0	0	2	0	0	3	1	0	0	1	2	0	15	1	1	k__Bacteria;p__Bacteroidetes;c__Bacteroidia;o__Bacteroidales;f__Prevotellaceae
OTU_1331	0	0	1	0	0	0	0	2	0	0	1	1	1	2	0	13	3	5	3	0	0	4	4	1	3	1	1	k__Bacteria;p__Bacteroidetes
OTU_1332	0	31	1	0	5	0	0	0	0	0	1	0	0	0	0	0	0	0	14	0	0	0	18	0	0	5	0	k__Bacteria;p__Actinobacteria;c__Thermoleophilia;o__Gaiellales;f__;g__;s__
OTU_1333	0	0	0	0	0	0	0	0	24	0	5	1	2	0	0	0	0	0	0	0	0	0	0	0	0	0	0	k__Bacteria;p__Planctomycetes;c__Planctomycetacia;o__Planctomycetales;f__Planctomycetaceae
OTU_1334	0	2	0	0	0	0	0	1	0	0	1	1	3	1	2	11	0	0	1	12	0	0	2	0	1	3	15	k__Bacteria;p__Firmicutes;c__Clostridia;o__Clostridiales;f__Clostridiales_vadinBB60_group;g__;s__
OTU_1335	0	23	0	0	4	0	0	0	0	0	0	0	0	0	0	0	0	0	0	0	0	0	24	0	0	0	0	k__Bacteria;p__Proteobacteria;c__Alphaproteobacteria;o__Rhizobiales;f__Hyphomicrobiaceae
OTU_1336	0	0	0	0	0	0	0	0	0	0	0	0	16	13	0	0	0	0	0	0	0	0	0	0	0	0	0	k__Bacteria;p__Proteobacteria;c__Alphaproteobacteria;o__Rhodospirillales;f__KCM-B-60;g__;s__
OTU_1337	15	2	2	6	0	0	0	0	2	0	5	0	3	0	0	0	0	0	0	0	0	0	0	0	0	0	0	k__Bacteria;p__Proteobacteria;c__Gammaproteobacteria;o__Aeromonadales;f__Aeromonadaceae;g__Aeromonas;s__Aeromonas_hydrophila
OTU_1338	0	0	0	0	0	0	2	0	0	0	0	0	1	1	0	0	1	0	0	0	0	1	0	2	0	22	0	k__Bacteria;p__Bacteroidetes;c__Bacteroidia;o__Bacteroidales;f__Prevotellaceae;g__Prevotella_1
OTU_1339	5	4	0	0	0	0	4	2	6	2	3	3	2	4	2	3	4	4	3	5	4	1	1	38	39	13	15	k__Bacteria;p__Bacteroidetes;c__Bacteroidia;o__Bacteroidales;f__Rikenellaceae;g__Rikenellaceae_RC9_gut_group;s__
OTU_1340	0	8	7	0	2	6	0	0	0	0	0	0	1	0	1	0	0	0	0	1	0	0	2	1	0	0	0	k__Bacteria;p__Firmicutes;c__Erysipelotrichia;o__Erysipelotrichales;f__Erysipelotrichaceae;g__Kandleria;s__Kandleria_vitulina
OTU_1341	0	0	0	0	0	0	0	0	29	0	0	0	0	0	0	0	0	0	0	0	0	0	0	0	0	0	0	k__Bacteria;p__Verrucomicrobia;c__Opitutae;o__Opitutae_vadinHA64;f__;g__;s__
OTU_1342	0	1	3	0	0	0	2	1	2	1	1	1	0	1	1	6	0	1	2	0	2	3	0	0	2	1	6	k__Bacteria;p__Cyanobacteria;c__Melainabacteria;o__Gastranaerophilales;f__;g__;s__
OTU_1343	1	13	8	0	1	1	0	0	0	0	0	0	1	0	1	0	0	1	34	0	1	1	7	1	1	7	1	k__Bacteria;p__Actinobacteria;c__unidentified_Actinobacteria;o__Propionibacteriales;f__Nocardioidaceae;g__Nocardioides;s__
OTU_1344	0	2	20	0	0	1	1	0	2	0	1	1	1	1	2	0	0	1	1	0	0	0	1	0	0	0	0	k__Bacteria;p__Firmicutes;c__Erysipelotrichia;o__Erysipelotrichales;f__Erysipelotrichaceae;g__Allobaculum
OTU_1345	4	13	1	0	0	0	0	0	0	0	3	0	8	19	0	0	2	0	2	0	1	0	2	0	1	3	0	k__Bacteria;p__Proteobacteria;c__Alphaproteobacteria;o__Rhodospirillales;f__unidentified_Rhodospirillales;g__Reyranella;s__
OTU_1346	0	6	3	0	0	1	2	1	0	1	0	1	2	1	0	6	4	1	13	4	17	0	5	3	6	3	1	k__Bacteria;p__Firmicutes;c__Clostridia;o__Clostridiales;f__Lachnospiraceae;g__Eubacterium_ventriosum_group;s__
OTU_1347	1	3	30	0	0	0	2	0	0	0	0	0	1	0	0	1	0	0	6	0	1	0	3	1	0	3	1	k__Bacteria;p__Acidobacteria;c__unidentified_Acidobacteria;o__Subgroup_6;f__;g__;s__
OTU_1348	3	7	0	0	2	0	0	0	0	0	0	15	2	22	0	0	0	0	1	0	0	0	1	0	1	0	0	k__Bacteria;p__Bacteroidetes;c__Flavobacteriia;o__Flavobacteriales;f__NS9_marine_group;g__;s__
OTU_1349	0	1	18	0	0	0	0	1	0	0	0	0	0	1	0	1	1	1	1	0	1	0	2	0	1	4	1	k__Bacteria;p__Bacteroidetes;c__Cytophagia;o__Cytophagales;f__Cytophagaceae;g__Pontibacter;s__
OTU_1350	0	6	49	0	0	3	1	4	1	1	4	2	5	1	0	0	1	1	13	0	1	0	4	1	0	13	1	k__Bacteria;p__Acidobacteria;c__Holophagae;o__Subgroup_7;f__;g__;s__
OTU_1351	0	8	13	0	6	2	0	0	0	0	0	1	2	2	1	0	0	1	2	1	1	0	0	0	0	1	0	k__Bacteria;p__Proteobacteria;c__Betaproteobacteria;o__SC-I-84;f__;g__;s__
OTU_1352	0	1	15	0	0	0	0	0	0	0	0	1	0	1	0	1	1	1	2	3	0	0	1	1	0	1	3	k__Bacteria;p__Gemmatimonadetes;c__unidentified_Gemmatimonadetes;o__Gemmatimonadales;f__Gemmatimonadaceae;g__;s__
OTU_1353	0	1	18	0	0	0	0	0	2	1	1	0	0	0	0	1	0	1	1	0	0	0	2	0	0	1	0	k__Bacteria;p__Chloroflexi;c__TK10;o__;f__;g__;s__
OTU_1354	0	0	1	0	0	0	1	0	0	0	0	0	0	1	0	0	0	0	3	0	1	1	1	0	12	2	6	k__Bacteria;p__Bacteroidetes;c__Bacteroidia;o__Bacteroidales;f__Rikenellaceae;g__Rikenellaceae_RC9_gut_group;s__
OTU_1355	0	3	23	0	1	1	0	0	3	1	0	0	0	0	0	0	1	0	10	2	0	0	4	1	0	14	0	k__Bacteria;p__Actinobacteria;c__Acidimicrobiia;o__Acidimicrobiales;f__OM1_clade;g__;s__
OTU_1356	0	19	0	0	1	0	2	2	2	0	2	1	1	0	1	0	1	1	0	0	1	0	0	1	0	1	0	k__Bacteria;p__Bacteroidetes;c__Bacteroidia;o__Bacteroidales;f__Bacteroidales_S24-7_group;g__;s__
OTU_1357	0	6	8	0	3	0	0	0	1	0	0	0	0	0	0	0	2	1	7	0	0	0	3	1	0	26	0	k__Bacteria;p__Acidobacteria;c__Holophagae;o__Subgroup_10;f__ABS-19;g__;s__
OTU_1358	2	40	34	0	11	6	0	0	1	0	1	1	1	0	0	0	1	0	33	1	1	0	36	0	0	66	0	k__Bacteria;p__Proteobacteria;c__Betaproteobacteria;o__Nitrosomonadales;f__Nitrosomonadaceae;g__;s__
OTU_1359	3	9	4	0	0	0	2	0	6	0	2	5	4	9	2	2	7	7	5	1	0	1	4	12	2	1	3	k__Bacteria;p__Firmicutes;c__Erysipelotrichia;o__Erysipelotrichales;f__Erysipelotrichaceae;g__Anaerorhabdus_furcosa_group;s__
OTU_1360	0	0	1	0	0	0	1	6	1	1	1	1	2	0	2	0	1	1	1	0	0	0	4	2	2	1	1	k__Bacteria;p__Firmicutes;c__Clostridia;o__Clostridiales;f__Ruminococcaceae
OTU_1361	1	3	1	0	0	0	3	0	3	0	1	0	0	2	1	0	0	1	0	1	0	0	1	1	12	7	16	k__Bacteria;p__Firmicutes;c__Erysipelotrichia;o__Erysipelotrichales;f__Erysipelotrichaceae;g__Erysipelotrichaceae_UCG-004;s__
OTU_1362	0	2	1	0	0	0	0	0	0	0	0	0	6	29	0	0	0	0	1	0	0	0	1	0	0	2	0	k__Bacteria;p__Proteobacteria;c__Alphaproteobacteria;o__Rhodospirillales;f__unidentified_Rhodospirillales;g__Reyranella;s__
OTU_1363	1	2	9	1	1	2	0	0	1	1	0	0	0	0	0	0	1	0	1	1	0	1	1	0	1	3	0	k__Bacteria;p__Firmicutes;c__Bacilli;o__Bacillales;f__Alicyclobacillaceae;g__Tumebacillus;s__
OTU_1364	1	0	8	0	0	1	2	0	1	0	1	0	1	1	0	2	1	1	2	0	2	1	1	1	0	1	0	k__Bacteria;p__Bacteroidetes;c__Cytophagia;o__Cytophagales;f__Cytophagaceae;g__Pontibacter
OTU_1365	2	1	1	0	0	0	1	1	1	1	1	0	1	1	2	2	0	2	2	0	1	1	3	3	11	2	3	k__Bacteria;p__Firmicutes;c__Clostridia;o__Clostridiales;f__Family_XIII;g__Anaerovorax;s__
OTU_1366	2	1	1	0	0	0	1	0	1	0	0	0	3	0	1	0	1	2	1	0	1	0	1	0	1	22	11	k__Bacteria;p__Bacteroidetes;c__Bacteroidia;o__Bacteroidales;f__Prevotellaceae;g__Prevotellaceae_UCG-003;s__
OTU_1367	1	0	3	0	0	0	1	2	2	0	0	0	1	1	1	1	2	1	4	0	15	4	7	0	2	1	0	k__Bacteria;p__Firmicutes;c__Clostridia;o__Clostridiales
OTU_1368	0	0	8	0	0	0	1	0	3	1	2	0	0	2	2	2	1	0	0	0	1	2	1	0	0	2	0	k__Bacteria;p__Firmicutes;c__Clostridia;o__Clostridiales;f__Family_XIII
OTU_1369	0	2	11	0	0	1	0	0	1	0	2	0	1	1	0	1	1	1	4	2	1	0	3	1	0	1	0	k__Bacteria;p__Proteobacteria;c__Alphaproteobacteria;o__Rhodospirillales;f__unidentified_Rhodospirillales;g__Candidatus_Alysiosphaera;s__
OTU_1370	1	1	3	0	0	0	0	1	4	1	0	0	1	0	0	2	2	1	2	1	5	5	1	0	4	1	1	k__Bacteria;p__Firmicutes;c__Clostridia;o__Clostridiales;f__Ruminococcaceae;g__Ruminococcaceae_UCG-010;s__
OTU_1371	0	0	2	0	0	0	1	0	0	0	0	0	0	1	0	0	2	0	1	0	0	0	1	1	2	16	44	k__Archaea;p__Euryarchaeota;c__Thermoplasmata;o__Thermoplasmatales;f__unidentified_Thermoplasmatales
OTU_1372	0	0	0	0	0	0	0	0	6	0	0	4	3	7	0	0	0	0	1	0	0	0	0	1	0	0	0	k__Bacteria;p__Firmicutes;c__Negativicutes;o__Selenomonadales;f__Acidaminococcaceae;g__Succiniclasticum;s__
OTU_1373	0	0	2	0	0	0	0	0	1	0	0	3	0	0	0	5	1	0	2	4	0	0	6	1	1	1	0	k__Bacteria;p__Cyanobacteria;c__Melainabacteria;o__Gastranaerophilales;f__;g__;s__
OTU_1374	2	0	0	0	0	0	0	0	0	0	0	1	1	1	5	0	1	3	0	1	4	1	0	1	2	1	0	k__Bacteria;p__Firmicutes;c__Clostridia;o__Clostridiales;f__Lachnospiraceae
OTU_1375	1	2	13	0	0	0	0	1	0	1	0	0	1	0	1	0	1	0	2	0	1	0	4	0	0	2	1	k__Bacteria;p__Gemmatimonadetes;c__unidentified_Gemmatimonadetes;o__Gemmatimonadales;f__Gemmatimonadaceae
OTU_1376	0	0	0	0	0	0	0	0	32	0	0	0	0	0	0	0	0	0	0	0	0	0	0	0	0	0	0	k__Bacteria;p__Armatimonadetes;c__Armatimonadia;o__Armatimonadales;f__Armatimonadaceae;g__Armatimonas;s__
OTU_1377	1	2	1	0	0	0	1	2	0	0	2	1	2	0	0	0	2	2	2	1	0	0	1	0	12	9	7	k__Bacteria;p__Firmicutes;c__Clostridia;o__Clostridiales;f__Defluviitaleaceae;g__Defluviitaleaceae_UCG-011;s__
OTU_1378	0	3	1	0	0	0	1	0	0	0	0	0	1	0	0	2	1	2	2	0	0	2	39	22	1	1	5	k__Bacteria;p__Cyanobacteria;c__Melainabacteria;o__Gastranaerophilales;f__;g__;s__
OTU_1379	2	1	12	0	0	1	0	0	0	0	1	0	1	0	0	0	0	2	1	0	1	1	1	0	0	2	0	k__Bacteria;p__Firmicutes;c__Negativicutes;o__Selenomonadales;f__Veillonellaceae;g__Dialister;s__
OTU_1380	1	0	5	0	0	0	1	0	0	0	0	2	1	0	1	0	1	2	2	4	0	0	2	1	1	1	3	k__Bacteria;p__Fibrobacteres;c__Fibrobacteria;o__Fibrobacterales;f__Fibrobacteraceae
OTU_1381	2	6	38	0	1	2	0	2	1	0	0	1	2	2	0	0	1	2	6	1	1	1	2	1	0	6	0	k__Bacteria;p__Acidobacteria;c__unidentified_Acidobacteria;o__Subgroup_3;f__unidentified_Acidobacteria;g__Bryobacter;s__
OTU_1382	0	3	7	0	1	0	0	0	0	0	0	0	0	2	0	0	0	0	22	0	0	0	3	1	0	44	0	k__Bacteria;p__Proteobacteria;c__Betaproteobacteria;o__Nitrosomonadales;f__Nitrosomonadaceae;g__unidentified_Nitrosomonadaceae;s__bacterium_Ellin6067
OTU_1383	1	1	1	0	0	0	1	3	31	2	0	0	1	1	2	1	3	1	2	0	8	2	7	0	8	1	2	k__Bacteria;p__Firmicutes;c__Clostridia;o__Clostridiales;f__Lachnospiraceae
OTU_1384	0	1	0	0	0	0	2	1	1	0	1	2	1	2	2	0	4	2	0	2	0	1	1	1	1	1	0	k__Bacteria;p__Firmicutes;c__Clostridia;o__Clostridiales;f__Lachnospiraceae
OTU_1385	0	0	1	0	0	0	0	1	2	2	3	0	0	1	1	0	0	2	0	5	2	7	0	8	0	1	1	k__Bacteria;p__Firmicutes;c__Clostridia;o__Clostridiales;f__Lachnospiraceae
OTU_1386	2	3	3	0	3	0	0	0	6	0	1	1	1	2	0	0	2	0	0	1	0	0	0	0	0	0	0	k__Bacteria;p__Proteobacteria;c__Gammaproteobacteria;o__Cellvibrionales;f__Cellvibrionaceae;g__Simiduia;s__
OTU_1387	2	1	4	0	0	0	1	0	15	1	2	0	0	0	1	0	2	0	0	1	2	2	2	2	2	2	1	k__Bacteria;p__Firmicutes;c__Clostridia;o__Clostridiales
OTU_1388	0	10	2	0	3	1	0	0	0	0	0	0	0	0	0	0	0	0	9	0	0	0	8	0	0	15	0	k__Bacteria;p__Firmicutes;c__Bacilli;o__Bacillales;f__Paenibacillaceae;g__Cohnella;s__
OTU_1389	0	10	3	0	1	0	0	0	0	0	0	0	0	0	0	0	0	0	5	0	0	0	13	0	0	3	0	k__Bacteria;p__Actinobacteria;c__TakashiAC-B11;o__;f__;g__;s__
OTU_1390	0	0	12	0	0	0	0	0	1	0	0	0	0	0	0	1	2	1	0	1	3	0	1	1	0	1	0	k__Bacteria;p__Acidobacteria;c__unidentified_Acidobacteria;o__Subgroup_3;f__unidentified_Acidobacteria;g__Bryobacter;s__
OTU_1391	0	0	1	0	0	0	1	0	1	1	0	1	1	0	0	1	1	0	1	1	2	0	2	1	7	8	5	k__Bacteria;p__Firmicutes;c__Clostridia;o__Clostridiales;f__Family_XIII;g__Anaerovorax;s__
OTU_1392	3	0	1	0	0	0	11	8	3	6	2	2	5	14	8	1	245	8	11	6	6	3	15	63	13	4	8	k__Bacteria;p__Bacteroidetes;c__Bacteroidia;o__Bacteroidales;f__Prevotellaceae;g__Prevotella_1;s__
OTU_1393	1	1	0	0	0	0	2	0	0	0	1	0	0	1	1	1	1	1	2	1	1	2	0	3	3	4	1	k__Bacteria;p__Firmicutes;c__Clostridia;o__Clostridiales;f__Lachnospiraceae;g__Coprococcus_1;s__
OTU_1394	1	1	0	0	0	0	3	1	8	1	12	0	1	4	1	5	1	0	2	0	6	0	2	4	4	3	1	k__Bacteria;p__Bacteroidetes;c__Bacteroidia;o__Bacteroidales;f__Rikenellaceae;g__Rikenellaceae_RC9_gut_group;s__
OTU_1395	1	1	3	0	0	0	2	0	20	0	2	2	0	0	2	1	5	3	0	0	3	2	2	0	0	0	1	k__Bacteria;p__Firmicutes;c__Clostridia;o__Clostridiales;f__Ruminococcaceae;g__Ruminococcaceae_UCG-010;s__
OTU_1396	24	0	0	7	0	0	0	0	0	0	0	0	0	0	0	0	0	0	1	0	0	0	0	0	0	0	0	k__Bacteria;p__Proteobacteria
OTU_1397	0	1	14	0	0	1	0	0	0	0	0	0	1	0	0	1	1	0	2	0	1	0	0	0	1	0	2	k__Bacteria;p__Proteobacteria;c__Deltaproteobacteria;o__GR-WP33-30
OTU_1398	1	6	10	0	1	1	0	0	0	1	0	0	0	1	0	0	0	0	4	1	0	0	4	1	0	0	1	k__Bacteria;p__Actinobacteria;c__unidentified_Actinobacteria;o__Micrococcales;f__Promicromonosporaceae;g__Promicromonospora
OTU_1399	0	1	1	0	0	0	1	1	1	0	3	0	0	1	0	0	1	0	1	1	0	0	1	1	0	1	21	k__Bacteria;p__Firmicutes
OTU_1400	0	12	0	0	4	0	0	0	0	0	0	0	0	0	0	0	0	0	3	0	0	0	3	0	0	10	0	k__Bacteria;p__Chloroflexi
OTU_1401	1	0	1	0	0	0	0	0	0	1	0	0	1	1	0	0	1	1	1	0	1	0	0	1	14	0	2	k__Bacteria;p__Bacteroidetes;c__Bacteroidia;o__Bacteroidales;f__Rikenellaceae;g__Rikenellaceae_RC9_gut_group;s__
OTU_1402	0	1	10	0	0	0	0	0	0	0	3	0	0	0	0	0	0	0	0	2	0	2	2	0	1	1	2	k__Bacteria;p__Gemmatimonadetes;c__unidentified_Gemmatimonadetes;o__Gemmatimonadales;f__Gemmatimonadaceae
OTU_1403	0	3	12	0	1	1	0	0	0	0	0	1	1	0	1	1	2	0	4	0	0	0	3	0	0	10	0	k__Bacteria;p__Actinobacteria;c__Acidimicrobiia;o__Acidimicrobiales;f__Iamiaceae;g__Iamia;s__
OTU_1404	2	1	0	0	0	0	0	0	2	1	2	0	0	0	0	1	0	0	1	0	3	1	1	1	9	9	2	k__Bacteria;p__Firmicutes
OTU_1405	0	3	13	0	0	0	1	1	0	0	0	1	0	0	0	1	0	1	2	0	0	1	1	0	0	1	1	k__Bacteria;p__Actinobacteria;c__unidentified_Actinobacteria;o__Streptosporangiales;f__Nocardiopsaceae;g__Nocardiopsis;s__Nocardiopsis_exhalans
OTU_1406	0	1	14	0	0	0	0	0	1	0	4	2	0	1	0	0	0	0	0	1	0	0	0	0	0	0	0	k__Bacteria;p__Proteobacteria;c__Gammaproteobacteria;o__Alteromonadales;f__Psychromonadaceae;g__Psychromonas;s__
OTU_1407	0	12	0	0	4	0	0	0	0	0	0	0	0	0	0	0	0	0	11	0	0	0	16	0	0	0	0	k__Bacteria;p__Actinobacteria;c__TakashiAC-B11;o__;f__;g__;s__
OTU_1408	0	0	1	0	0	0	0	1	1	0	0	0	0	0	0	1	0	1	1	0	1	1	1	0	2	5	10	k__Bacteria;p__Firmicutes;c__Clostridia;o__Clostridiales;f__Ruminococcaceae
OTU_1409	0	4	22	0	1	0	1	0	3	2	4	0	1	1	2	1	3	0	1	1	1	0	2	0	1	1	0	k__Bacteria;p__Gemmatimonadetes;c__unidentified_Gemmatimonadetes;o__AT425-EubC11_terrestrial_group;f__;g__;s__
OTU_1410	1	1	2	0	0	0	1	1	1	1	3	1	0	2	2	1	0	0	0	0	0	1	0	2	5	2	23	k__Bacteria;p__Firmicutes;c__Clostridia;o__Clostridiales;f__Ruminococcaceae;g__Ruminococcaceae_UCG-014;s__
OTU_1411	0	0	0	0	0	0	0	0	1	0	1	0	0	0	1	2	4	2	2	1	3	2	1	0	1	1	2	k__Bacteria;p__Firmicutes;c__Clostridia;o__Clostridiales;f__Ruminococcaceae;g__Ruminococcaceae_UCG-010;s__
OTU_1412	1	2	13	0	0	2	0	0	1	0	0	2	0	0	1	1	1	0	0	0	0	0	0	1	2	5	0	k__Bacteria;p__Gemmatimonadetes;c__unidentified_Gemmatimonadetes;o__unidentified_Gemmatimonadetes;f__S0134_terrestrial_group;g__;s__
OTU_1413	0	5	0	0	0	0	0	0	0	0	0	0	0	0	0	0	0	0	4	0	0	0	17	0	0	2	0	k__Bacteria;p__Verrucomicrobia;c__OPB35_soil_group;o__;f__;g__;s__
OTU_1414	0	3	14	0	1	0	0	0	2	0	6	1	14	2	0	0	0	1	4	1	2	0	3	0	1	10	0	k__Bacteria;p__Proteobacteria;c__Alphaproteobacteria;o__Rhizobiales;f__Bradyrhizobiaceae
OTU_1415	0	1	8	0	0	1	0	1	0	1	0	1	1	1	2	0	0	0	0	0	3	0	1	0	1	1	1	k__Bacteria;p__Gemmatimonadetes;c__unidentified_Gemmatimonadetes;o__AT425-EubC11_terrestrial_group;f__;g__;s__
OTU_1416	1	1	2	0	0	0	0	0	1	0	1	1	0	0	1	1	0	1	1	6	2	2	2	0	1	2	0	k__Bacteria;p__Firmicutes;c__Clostridia;o__Clostridiales
OTU_1417	0	0	1	0	0	0	1	0	0	0	0	0	0	0	1	0	2	0	6	0	0	1	0	1	6	2	6	k__Bacteria;p__Firmicutes;c__Clostridia;o__Clostridiales;f__Ruminococcaceae
OTU_1418	0	3	1	0	0	0	1	0	1	6	1	0	3	0	3	0	0	0	0	0	1	2	3	1	0	0	1	k__Bacteria;p__Firmicutes;c__Clostridia;o__Clostridiales;f__Family_XIII;g__Family_XIII_UCG-001
OTU_1419	3	40	19	0	5	3	0	1	1	0	1	2	1	0	0	0	0	0	14	2	2	1	29	0	0	32	0	k__Bacteria;p__Gemmatimonadetes;c__unidentified_Gemmatimonadetes;o__unidentified_Gemmatimonadetes;f__S0134_terrestrial_group;g__;s__
OTU_1420	1	1	14	1	0	1	0	0	0	0	1	0	1	1	0	0	0	1	1	1	0	0	1	0	1	2	0	k__Bacteria;p__Firmicutes;c__Bacilli;o__Bacillales;f__Family_XII;g__Exiguobacterium;s__Exiguobacterium_aurantiacum
OTU_1421	0	1	12	0	0	0	0	0	0	0	1	0	0	0	1	2	0	0	4	0	0	0	1	1	1	2	1	k__Bacteria;p__Bacteroidetes;c__Cytophagia;o__Cytophagales;f__Cytophagaceae;g__Dyadobacter;s__
OTU_1422	10	10	13	0	0	1	13	8	16	4	15	6	11	11	20	9	27	14	58	23	58	14	24	13	124	20	117	k__Bacteria;p__Firmicutes;c__Clostridia;o__Clostridiales;f__Ruminococcaceae;g__Papillibacter;s__
OTU_1423	0	1	6	0	0	1	1	0	0	0	1	1	1	0	0	0	0	1	3	0	0	1	1	1	1	1	0	k__Bacteria;p__Gemmatimonadetes;c__unidentified_Gemmatimonadetes;o__Gemmatimonadales;f__Gemmatimonadaceae
OTU_1424	2	4	2	0	5	0	3	2	4	0	0	3	1	6	0	0	0	1	0	0	2	0	0	1	3	2	1	k__Bacteria;p__Bacteroidetes;c__Sphingobacteriia;o__Sphingobacteriales;f__Sphingobacteriaceae;g__Pedobacter
OTU_1425	0	0	0	0	0	0	0	0	50	0	0	0	0	0	0	0	0	0	0	0	1	0	0	0	0	0	0	k__Bacteria;p__Proteobacteria;c__Betaproteobacteria
OTU_1426	0	2	22	0	1	1	1	1	1	0	0	2	2	1	0	0	0	0	5	0	0	0	5	0	1	5	0	k__Bacteria;p__Verrucomicrobia;c__OPB35_soil_group;o__;f__;g__;s__
OTU_1427	0	0	0	0	1	0	0	0	0	0	0	0	7	45	0	0	0	0	0	0	0	0	0	0	0	0	0	k__Bacteria;p__Proteobacteria;c__Alphaproteobacteria;o__Rhodospirillales;f__Acetobacteraceae
OTU_1428	4	10	10	0	0	0	9	5	10	3	7	9	6	15	4	11	10	357	124	2	565	317	13	139	24	5	10	k__Bacteria;p__Chloroflexi;c__Anaerolineae;o__Anaerolineales;f__Anaerolineaceae;g__unidentified_Anaerolineaceae
OTU_1429	0	0	1	0	0	0	0	1	2	0	3	0	0	1	2	0	2	0	0	0	1	2	2	5	1	1	3	k__Bacteria
OTU_1430	1	4	4	0	2	0	0	0	0	0	0	0	0	0	0	0	0	0	6	0	0	0	13	0	0	2	1	k__Bacteria;p__Acidobacteria;c__unidentified_Acidobacteria;o__Subgroup_6
OTU_1431	0	0	0	0	0	0	0	0	42	0	0	0	0	0	0	0	0	0	0	0	0	0	0	0	0	0	0	k__Bacteria;p__Proteobacteria
OTU_1432	1	1	1	0	0	0	0	0	0	1	1	0	0	0	1	1	1	1	2	1	3	0	1	1	10	7	5	k__Bacteria;p__Firmicutes;c__Clostridia;o__Clostridiales;f__Lachnospiraceae
OTU_1433	0	1	16	0	0	1	0	0	0	0	0	0	0	0	0	0	1	0	0	0	1	0	0	0	0	2	0	k__Bacteria;p__Planctomycetes;c__Planctomycetacia;o__Planctomycetales;f__Planctomycetaceae
OTU_1434	0	0	0	0	0	0	0	0	28	0	0	0	0	0	0	0	0	0	0	0	0	0	0	0	0	0	0	k__Bacteria;p__Bacteroidetes;c__Sphingobacteriia;o__Sphingobacteriales;f__env.OPS_17;g__;s__
OTU_1435	1	0	4	0	0	0	0	0	4	0	2	0	0	0	0	0	1	0	0	1	0	1	0	1	9	0	2	k__Bacteria;p__Tenericutes;c__Mollicutes;o__Mollicutes_RF9;f__;g__;s__
OTU_1436	0	2	2	0	0	0	1	0	0	2	1	0	0	2	1	1	1	1	4	0	2	2	14	1	7	1	1	k__Bacteria;p__Tenericutes;c__Mollicutes;o__Mollicutes_RF9;f__;g__;s__
OTU_1437	1	2	1	0	0	0	3	2	2	2	1	3	2	1	1	2	3	6	1	3	1	3	2	1	8	4	2	k__Bacteria;p__Firmicutes;c__Clostridia;o__Clostridiales;f__Syntrophomonadaceae
OTU_1438	0	0	1	0	0	0	2	3	2	1	2	1	1	1	0	2	0	0	4	1	0	1	6	0	1	1	0	k__Bacteria;p__Tenericutes;c__Mollicutes;o__Mollicutes_RF9;f__;g__;s__
OTU_1439	0	1	3	0	0	0	2	1	1	0	0	2	0	0	0	4	1	3	0	14	4	4	0	3	1	2	3	k__Bacteria;p__Firmicutes;c__Clostridia;o__Clostridiales;f__Lachnospiraceae
OTU_1440	0	0	0	0	0	0	0	0	0	0	0	0	0	0	0	0	0	0	0	25	0	0	0	0	0	0	0	k__Bacteria
OTU_1441	0	12	8	0	1	0	0	0	1	0	0	0	0	0	0	1	0	0	21	0	1	0	10	1	0	6	0	k__Bacteria;p__Nitrospirae;c__Nitrospira;o__Nitrospirales;f__0319-6A21;g__;s__
OTU_1442	0	66	0	0	9	0	0	0	1	0	0	0	0	0	1	0	0	0	7	0	0	0	29	0	0	8	0	k__Bacteria;p__Proteobacteria;c__Gammaproteobacteria;o__Chromatiales
OTU_1443	1	1	0	0	0	0	0	0	1	0	0	0	0	0	1	0	0	0	0	0	1	1	1	0	5	8	25	k__Bacteria;p__Bacteroidetes;c__Bacteroidia;o__Bacteroidales;f__Rikenellaceae;g__Rikenellaceae_RC9_gut_group;s__
OTU_1444	0	5	7	0	0	1	0	0	0	0	0	0	0	0	0	0	0	0	11	0	1	0	1	0	0	4	0	k__Bacteria;p__Proteobacteria;c__Deltaproteobacteria;o__Myxococcales;f__Phaselicystidaceae;g__Phaselicystis;s__
OTU_1445	0	2	20	0	0	0	1	1	1	0	0	1	2	23	0	0	0	1	10	0	0	1	2	1	0	1	0	k__Bacteria;p__Acidobacteria;c__unidentified_Acidobacteria;o__Subgroup_4;f__unidentified_Acidobacteria;g__Blastocatella
OTU_1446	0	0	0	0	0	0	0	0	27	0	0	0	0	0	0	0	0	0	0	0	0	0	0	0	0	0	0	k__Bacteria;p__Verrucomicrobia;c__OPB35_soil_group;o__;f__;g__;s__
OTU_1447	0	0	0	0	0	0	12	0	0	1	0	1	1	16	2	2	2	0	1	0	0	0	2	0	1	0	4	k__Bacteria;p__Bacteroidetes;c__Bacteroidia;o__Bacteroidales;f__Prevotellaceae;g__Prevotellaceae_UCG-001;s__
OTU_1448	0	1	11	0	0	2	0	0	0	0	1	0	0	0	0	0	0	1	3	3	0	0	0	0	1	3	0	k__Bacteria;p__Proteobacteria;c__Deltaproteobacteria;o__GR-WP33-30
OTU_1449	1	0	1	0	0	0	2	0	0	0	1	0	0	0	0	0	0	0	0	1	0	0	0	0	0	0	21	k__Bacteria;p__Bacteroidetes;c__Bacteroidia;o__Bacteroidales
OTU_1450	0	0	1	0	0	0	6	1	1	1	6	1	1	0	0	1	1	3	0	0	0	0	0	3	10	1	3	k__Bacteria;p__Firmicutes;c__Erysipelotrichia;o__Erysipelotrichales;f__Erysipelotrichaceae;g__Erysipelotrichaceae_UCG-004;s__
OTU_1451	0	1	2	0	0	0	0	1	0	0	1	0	1	1	0	0	0	2	0	4	2	2	0	0	6	0	1	k__Bacteria;p__Spirochaetes;c__unidentified_Spirochaetes;o__Spirochaetales;f__Spirochaetaceae;g__Treponema_2;s__Treponema_sp._S
OTU_1452	1	0	3	0	0	0	2	0	1	0	0	1	0	0	1	0	0	0	0	0	2	0	1	2	11	6	4	k__Bacteria;p__Firmicutes;c__Clostridia;o__Clostridiales;f__Ruminococcaceae;g__Ruminococcaceae_NK4A214_group;s__
OTU_1453	0	1	3	1	0	0	0	0	3	0	1	1	1	5	1	1	1	1	1	0	0	0	1	0	1	4	1	k__Bacteria;p__Proteobacteria;c__Alphaproteobacteria;o__Rhodobacterales;f__Rhodobacteraceae
OTU_1454	1	0	0	0	0	0	0	0	45	0	4	0	0	0	0	0	0	0	0	0	0	0	0	0	0	0	0	k__Bacteria;p__Actinobacteria;c__Acidimicrobiia;o__Acidimicrobiales;f__Acidimicrobiaceae;g__CL500-29_marine_group
OTU_1455	1	0	15	0	0	0	1	0	0	1	0	1	0	1	0	0	1	1	0	1	1	1	1	0	1	0	0	k__Bacteria;p__Bacteroidetes;c__Sphingobacteriia;o__Sphingobacteriales;f__Sphingobacteriaceae;g__Olivibacter;s__
OTU_1456	0	0	0	0	1	0	0	0	0	0	0	0	14	8	0	0	0	0	1	0	0	0	0	0	0	1	0	k__Bacteria;p__Proteobacteria;c__Betaproteobacteria
OTU_1457	1	1	2	0	0	0	1	0	8	1	0	3	1	0	0	1	1	1	1	0	0	1	0	1	0	0	2	k__Bacteria;p__Firmicutes;c__Clostridia;o__Clostridiales;f__Christensenellaceae;g__Christensenellaceae_R-7_group;s__iron-reducing_bacterium_enrichment_culture_clone_HN70
OTU_1458	0	9	9	0	1	0	0	0	0	1	0	0	0	0	1	0	0	0	7	0	0	0	3	0	0	4	0	k__Bacteria;p__Actinobacteria;c__Acidimicrobiia;o__Acidimicrobiales;f__;g__;s__
OTU_1459	1	1	2	0	0	0	0	0	1	0	1	0	1	0	0	0	0	0	14	1	0	2	1	1	0	0	1	k__Bacteria;p__Proteobacteria;c__Alphaproteobacteria;o__Rickettsiales;f__unidentified_Rickettsiales;g__Candidatus_Captivus;s__
OTU_1460	6	0	3	0	0	0	28	21	7	27	21	11	15	21	26	23	36	20	20	24	14	20	1187	28	15	8	13	k__Bacteria;p__Bacteroidetes;c__Bacteroidia;o__Bacteroidales;f__Prevotellaceae;g__Prevotella_1;s__
OTU_1461	0	0	0	0	0	0	1	0	0	1	0	1	1	0	1	1	0	1	1	0	0	0	0	0	0	26	2	k__Bacteria;p__Firmicutes;c__Clostridia;o__Clostridiales;f__Lachnospiraceae
OTU_1462	0	2	3	0	0	0	2	0	5	0	1	3	0	1	0	3	5	1	0	1	2	1	1	0	3	6	3	k__Bacteria;p__Firmicutes;c__Clostridia;o__Clostridiales;f__Christensenellaceae;g__Christensenellaceae_R-7_group;s__bacterium_enrichment_culture_clone_RB7c
OTU_1463	2	2	37	1	0	1	1	0	0	0	2	2	2	4	0	0	0	1	6	0	1	0	13	0	0	4	1	k__Bacteria;p__Acidobacteria;c__unidentified_Acidobacteria;o__Subgroup_6;f__;g__;s__
OTU_1464	1	2	13	0	0	0	0	0	0	0	0	1	0	0	1	1	0	0	1	0	0	0	0	2	0	1	1	k__Bacteria;p__Gemmatimonadetes;c__unidentified_Gemmatimonadetes;o__Gemmatimonadales;f__Gemmatimonadaceae
OTU_1465	1	1	2	0	0	0	0	0	1	0	0	0	1	0	0	0	0	2	1	1	0	0	2	2	3	3	4	k__Bacteria
OTU_1466	2	1	7	0	1	1	2	0	0	0	0	0	0	0	1	0	0	0	3	0	0	0	3	0	0	2	1	k__Bacteria;p__Armatimonadetes;c__;o__;f__;g__;s__
OTU_1467	3	2	1	0	0	0	0	0	0	0	0	0	0	0	0	0	1	0	0	0	2	6	0	5	0	0	3	k__Bacteria;p__Firmicutes;c__unidentified_Firmicutes;o__Clostridiales;f__Lachnospiraceae
OTU_1468	0	5	1	0	0	0	0	0	0	0	0	0	0	0	0	0	0	0	6	0	0	0	7	0	0	8	0	k__Bacteria;p__Actinobacteria;c__Thermoleophilia;o__Gaiellales
OTU_1469	1	0	1	0	0	0	2	0	4	1	0	0	2	0	1	3	4	1	2	0	3	4	1	0	11	1	4	k__Bacteria;p__Firmicutes;c__Clostridia;o__Clostridiales;f__Ruminococcaceae
OTU_1470	1	6	35	0	3	1	0	0	4	0	2	0	48	3	3	1	1	0	58	0	1	0	8	0	1	27	0	k__Bacteria;p__Proteobacteria;c__Alphaproteobacteria;o__Sphingomonadales;f__Sphingomonadaceae;g__Sphingomonas
OTU_1471	0	10	0	0	0	0	0	0	0	0	0	0	0	0	0	0	0	0	15	0	0	0	9	0	0	3	0	k__Bacteria;p__Actinobacteria;c__MB-A2-108;o__;f__;g__;s__
OTU_1472	0	0	0	0	0	0	0	0	54	0	2	0	0	0	0	0	0	0	0	0	0	0	0	0	0	0	0	k__Bacteria;p__Verrucomicrobia;c__Spartobacteria;o__Chthoniobacterales;f__FukuN18_freshwater_group;g__;s__
OTU_1473	1	4	0	2	4	0	3	0	0	0	1	5	0	6	0	0	0	1	0	0	1	0	1	0	0	0	0	k__Bacteria;p__Bacteroidetes;c__Flavobacteriia;o__Flavobacteriales;f__Flavobacteriaceae;g__Aequorivita;s__
OTU_1474	0	2	0	0	0	0	0	1	3	0	0	0	0	1	0	0	0	0	2	0	0	0	0	0	0	0	13	k__Bacteria;p__Lentisphaerae;c__Lentisphaeria;o__Victivallales;f__Victivallaceae;g__Victivallis;s__
OTU_1475	0	0	0	0	1	0	0	0	26	0	10	0	11	0	0	0	0	0	0	0	0	0	0	0	0	1	0	k__Bacteria;p__Proteobacteria;c__Betaproteobacteria;o__Burkholderiales;f__Comamonadaceae;g__Inhella;s__
OTU_1476	0	3	7	0	0	1	0	0	1	0	0	0	0	0	0	0	0	0	0	2	0	0	2	1	1	3	1	k__Bacteria;p__Firmicutes;c__Bacilli;o__Lactobacillales;f__Aerococcaceae;g__Aerococcus;s__Aerococcus_viridans
OTU_1477	2	0	3	0	0	0	0	0	0	0	1	0	2	0	2	2	1	2	2	0	2	2	3	1	4	4	2	k__Bacteria;p__Firmicutes;c__Clostridia;o__Clostridiales
OTU_1478	0	3	3	0	2	1	1	0	1	1	3	4	4	3	0	0	0	1	0	0	0	0	0	0	1	0	0	k__Bacteria;p__Proteobacteria;c__Alphaproteobacteria;o__Rhodobacterales;f__Rhodobacteraceae
OTU_1479	0	2	10	0	0	0	0	0	0	0	1	0	1	0	0	0	1	0	6	1	0	0	0	0	0	2	1	k__Bacteria;p__Actinobacteria
OTU_1480	0	1	1	0	0	0	2	0	2	0	2	0	2	0	3	0	1	1	3	0	1	0	3	1	1	1	0	k__Bacteria;p__Firmicutes;c__Clostridia;o__Clostridiales;f__Lachnospiraceae
OTU_1481	0	0	0	0	1	0	0	0	23	0	0	0	0	0	0	0	0	0	0	0	0	0	0	0	0	0	0	k__Bacteria;p__Actinobacteria;c__Acidimicrobiia;o__Acidimicrobiales;f__Acidimicrobiaceae;g__CL500-29_marine_group;s__
OTU_1482	0	0	0	0	0	0	0	0	0	0	0	0	0	0	0	0	0	0	23	0	0	0	0	0	0	0	0	k__Bacteria;p__Cyanobacteria;c__unidentified_Cyanobacteria;o__SubsectionIII;f__FamilyI;g__Microcoleus;s__
OTU_1483	0	0	0	0	0	0	0	0	1	0	0	1	0	0	1	2	0	0	0	1	0	1	0	0	9	0	8	k__Bacteria;p__Bacteroidetes
OTU_1484	0	1	0	0	0	0	0	0	1	0	10	1	0	1	1	3	2	1	0	2	0	0	0	1	0	2	1	k__Bacteria;p__Spirochaetes;c__unidentified_Spirochaetes;o__Spirochaetales;f__Spirochaetaceae;g__Treponema_2;s__
OTU_1485	0	1	2	0	0	0	0	2	5	0	1	0	2	1	0	0	5	0	7	0	3	1	2	1	2	8	18	k__Bacteria;p__Firmicutes;c__Clostridia;o__Clostridiales;f__Ruminococcaceae;g__Ruminococcaceae_UCG-005;s__
OTU_1486	2	3	5	2	10	0	0	2	3	0	0	3	2	5	0	0	0	0	2	1	0	0	1	0	1	2	0	k__Bacteria;p__Firmicutes;c__Bacilli;o__Lactobacillales;f__Carnobacteriaceae;g__Trichococcus;s__
OTU_1487	0	0	0	0	0	0	0	0	2	1	0	0	0	0	0	1	0	1	1	0	5	1	2	1	3	2	8	k__Bacteria;p__Firmicutes;c__Clostridia;o__Clostridiales;f__Lachnospiraceae
OTU_1488	3	0	2	0	0	0	2	0	0	0	0	0	1	0	1	0	1	1	2	0	0	0	2	0	21	16	3	k__Bacteria;p__Bacteroidetes;c__Bacteroidia;o__Bacteroidales;f__Prevotellaceae;g__Prevotellaceae_UCG-003;s__
OTU_1489	0	1	0	0	0	0	0	0	0	0	4	1	36	3	0	0	0	0	0	0	0	0	1	0	1	0	0	k__Bacteria;p__Proteobacteria;c__Alphaproteobacteria;o__Sphingomonadales;f__Sphingomonadaceae;g__Sphingopyxis
OTU_1490	1	16	3	0	5	1	0	0	0	0	0	0	0	1	0	0	0	0	3	0	0	0	5	0	1	5	0	k__Bacteria;p__Chloroflexi;c__TK10;o__unidentified_TK10;f__unidentified_TK10;g__unidentified_TK10
OTU_1491	0	0	13	0	0	0	0	0	3	0	0	0	1	1	1	0	0	0	6	0	0	0	2	0	0	7	0	k__Bacteria;p__Proteobacteria;c__Gammaproteobacteria;o__Xanthomonadales;f__unidentified_Xanthomonadales;g__unidentified_Xanthomonadales;s__Steroidobacter_sp._WWH78
OTU_1492	0	2	1	0	0	0	1	1	1	0	0	0	0	0	0	0	5	2	0	1	0	0	1	1	16	4	3	k__Bacteria;p__Firmicutes;c__Clostridia
OTU_1493	3	0	0	0	0	0	0	0	0	0	0	0	1	0	0	0	0	0	0	0	0	0	1	0	0	0	15	k__Bacteria
OTU_1494	1	0	0	0	0	0	0	0	1	0	0	0	0	0	0	0	0	0	13	0	0	0	0	0	0	10	0	k__Bacteria;p__Thermomicrobia;c__unidentified_Thermomicrobia;o__JG30-KF-CM45;f__;g__;s__
OTU_1495	2	4	2	0	0	0	1	1	1	1	1	0	2	1	0	1	5	8	2	1	10	4	1	2	31	25	8	k__Bacteria;p__Firmicutes;c__Clostridia;o__Clostridiales;f__Christensenellaceae;g__Christensenellaceae_R-7_group;s__
OTU_1496	0	0	6	0	0	1	1	0	0	0	1	5	2	0	1	0	0	0	0	1	0	0	2	1	1	0	0	k__Bacteria;p__Bacteroidetes;c__Bacteroidia;o__Bacteroidales;f__Rikenellaceae;g__Alistipes;s__Alistipes_indistinctus
OTU_1497	0	0	0	0	0	0	0	0	0	0	0	0	2	18	0	0	0	0	0	0	0	0	0	0	0	0	0	k__Bacteria;p__Chlorobi;c__Ignavibacteria;o__Ignavibacteriales;f__BSV26;g__;s__
OTU_1498	1	0	23	0	1	1	0	0	0	0	0	2	1	0	0	0	0	0	21	0	0	1	2	1	0	9	0	k__Bacteria;p__Firmicutes;c__Bacilli;o__Bacillales
OTU_1499	0	20	19	0	3	0	0	0	0	0	0	0	0	0	0	0	1	1	5	0	0	0	9	0	1	6	0	k__Bacteria;p__Actinobacteria;c__Thermoleophilia;o__Gaiellales;f__;g__;s__
OTU_1500	30	0	0	7	0	0	0	0	0	0	0	0	0	0	0	0	0	0	0	0	0	0	0	0	0	0	0	k__Bacteria;p__Bacteroidetes;c__Sphingobacteriia;o__Sphingobacteriales;f__Chitinophagaceae;g__Filimonas;s__
OTU_1501	0	0	13	0	0	0	1	1	0	0	0	0	0	2	0	1	0	1	1	0	0	0	2	0	0	0	0	k__Bacteria;p__Acidobacteria;c__Subgroup_22;o__;f__;g__;s__
OTU_1502	1	4	11	0	0	0	0	0	0	0	2	0	0	1	0	0	2	0	10	0	0	0	3	0	1	4	0	k__Bacteria;p__Gemmatimonadetes;c__unidentified_Gemmatimonadetes;o__Gemmatimonadales;f__Gemmatimonadaceae;g__Gemmatimonas;s__
OTU_1503	0	1	19	0	0	0	0	0	0	0	1	1	2	1	0	0	0	0	2	0	0	0	0	0	0	0	1	k__Bacteria;p__Proteobacteria;c__Alphaproteobacteria;o__Sphingomonadales
OTU_1504	2	16	0	1	6	0	0	0	0	0	0	0	0	0	0	0	0	0	0	0	0	0	0	0	0	0	0	k__Bacteria;p__Proteobacteria;c__Gammaproteobacteria;o__Aeromonadales;f__Succinivibrionaceae;g__Succinivibrio;s__
OTU_1505	0	8	32	0	1	1	0	0	0	0	0	2	0	1	0	1	0	0	8	0	1	0	5	0	1	2	0	k__Bacteria;p__Proteobacteria;c__Deltaproteobacteria;o__Desulfobacterales;f__Nitrospinaceae;g__Candidatus_Entotheonella;s__
OTU_1506	0	0	0	0	0	0	0	0	1	0	3	0	0	0	0	1	0	1	1	0	0	2	1	1	6	0	3	k__Bacteria;p__Firmicutes;c__Clostridia;o__Clostridiales;f__Defluviitaleaceae
OTU_1507	0	0	0	0	0	0	0	0	0	0	0	0	6	16	0	0	0	0	0	0	0	0	0	0	0	0	0	k__Bacteria;p__Proteobacteria;c__Alphaproteobacteria;o__Rhodospirillales;f__Acetobacteraceae;g__Acidocella;s__
OTU_1508	0	0	0	0	0	0	0	0	0	0	0	2	2	15	0	0	0	0	0	0	0	0	0	0	0	0	0	k__Bacteria;p__Proteobacteria;c__Gammaproteobacteria
OTU_1509	0	0	0	0	0	0	1	2	0	1	0	0	1	0	3	9	0	0	0	0	0	1	1	1	1	0	0	k__Bacteria;p__Bacteroidetes;c__Bacteroidia;o__Bacteroidales;f__Prevotellaceae;g__Prevotella_1;s__
OTU_1510	0	1	0	0	0	0	0	0	1	0	0	0	0	0	1	0	2	0	1	0	1	0	0	0	0	3	13	k__Bacteria;p__Tenericutes;c__Mollicutes;o__NB1-n;f__;g__;s__
OTU_1511	24	0	0	3	0	0	0	0	0	0	0	0	0	0	0	0	0	0	0	0	0	0	0	0	0	0	0	k__Bacteria;p__Proteobacteria
OTU_1512	0	16	0	0	3	0	0	0	0	0	0	0	0	0	0	0	0	0	13	0	0	0	11	0	0	1	0	k__Bacteria;p__Actinobacteria;c__Acidimicrobiia;o__Acidimicrobiales;f__;g__;s__
OTU_1513	0	2	35	0	1	1	1	0	0	1	0	0	0	0	0	0	0	1	2	1	0	0	1	0	0	1	0	k__Bacteria;p__Chloroflexi;c__Anaerolineae;o__Anaerolineales;f__Anaerolineaceae;g__;s__
OTU_1514	4	1	13	0	0	0	1	0	0	0	1	1	1	0	0	0	0	0	1	0	0	0	1	0	0	0	0	k__Bacteria;p__Proteobacteria;c__Gammaproteobacteria;o__Legionellales;f__Coxiellaceae;g__Aquicella
OTU_1515	0	2	3	0	0	0	11	0	0	0	0	1	0	0	0	0	2	0	0	0	0	0	0	0	1	0	4	k__Bacteria;p__Tenericutes;c__Mollicutes;o__NB1-n;f__;g__;s__
OTU_1516	0	0	0	0	0	0	0	0	27	0	0	0	0	0	0	0	0	0	0	0	0	0	0	0	0	0	0	k__Bacteria;p__Bacteroidetes;c__Sphingobacteriia;o__Sphingobacteriales;f__PHOS-HE51;g__;s__
OTU_1517	0	4	11	0	0	1	0	2	1	0	0	0	0	0	0	0	0	0	3	0	0	1	0	3	2	1	0	k__Bacteria;p__Firmicutes;c__Erysipelotrichia;o__Erysipelotrichales;f__Erysipelotrichaceae;g__Holdemanella;s__
OTU_1518	0	0	0	0	1	0	0	0	13	0	10	0	1	0	0	0	0	0	0	0	0	0	0	0	0	0	0	k__Bacteria;p__Proteobacteria;c__Gammaproteobacteria;o__Legionellales;f__Legionellaceae;g__Legionella
OTU_1519	0	0	1	0	0	0	1	0	0	0	0	0	1	0	2	2	1	5	1	3	0	2	2	1	0	1	1	k__Bacteria;p__Firmicutes;c__Clostridia;o__Clostridiales;f__Ruminococcaceae;g__Ruminiclostridium_5
OTU_1520	1	5	16	0	1	1	0	0	0	0	0	2	1	1	0	0	0	0	0	1	1	1	1	1	0	0	1	k__Bacteria;p__Firmicutes;c__Bacilli;o__Lactobacillales;f__Leuconostocaceae;g__Weissella;s__
OTU_1521	0	1	1	0	0	0	5	0	0	0	1	1	1	0	1	2	1	1	1	0	0	3	0	4	3	7	4	k__Bacteria;p__Bacteroidetes
OTU_1522	2	1	0	0	0	0	2	1	0	1	0	1	0	2	1	1	2	3	1	0	0	1	0	1	0	0	0	k__Bacteria;p__Firmicutes;c__Clostridia;o__Clostridiales;f__Lachnospiraceae
OTU_1523	1	1	9	0	2	1	1	0	0	0	2	0	1	0	0	0	0	1	9	0	0	0	1	0	0	2	0	k__Bacteria;p__Verrucomicrobia;c__OPB35_soil_group
OTU_1524	0	0	4	0	0	0	2	1	19	0	12	0	0	1	3	3	6	2	0	4	4	10	1	1	2	2	1	k__Bacteria;p__Firmicutes;c__Clostridia;o__Clostridiales;f__Ruminococcaceae
OTU_1525	1	0	15	0	0	0	0	1	0	0	0	0	0	1	0	0	1	1	2	0	0	0	0	1	0	0	0	k__Bacteria;p__Firmicutes;c__Clostridia;o__Clostridiales;f__Lachnospiraceae
OTU_1526	0	2	1	0	0	0	0	0	0	0	0	0	2	1	0	1	0	0	0	0	0	0	0	0	0	1	35	k__Bacteria;p__Proteobacteria;c__Alphaproteobacteria;o__Rhodospirillales;f__Rhodospirillaceae;g__Thalassospira;s__
OTU_1527	0	2	2	0	0	0	1	3	0	0	1	3	0	1	0	1	3	0	2	0	0	0	0	0	0	1	0	k__Bacteria;p__Firmicutes;c__Clostridia;o__Clostridiales;f__Ruminococcaceae;g__Hydrogenoanaerobacterium;s__
OTU_1528	1	2	1	0	0	0	1	1	4	0	3	0	2	3	1	0	1	0	3	0	3	1	8	0	13	6	15	k__Bacteria
OTU_1529	2	10	34	1	7	4	1	1	5	0	0	1	1	3	2	0	2	0	12	1	0	1	7	3	3	13	1	k__Bacteria;p__Actinobacteria;c__unidentified_Actinobacteria;o__Micrococcales;f__Microbacteriaceae;g__Microbacterium;s__Microbacterium_oxydans
OTU_1530	1	11	1	0	3	0	0	0	0	0	1	0	0	0	0	0	0	0	12	0	0	0	6	0	0	9	0	k__Bacteria;p__Actinobacteria;c__unidentified_Actinobacteria;o__Propionibacteriales;f__Nocardioidaceae;g__Nocardioides
OTU_1531	0	0	1	0	0	0	0	0	17	0	15	0	2	0	0	0	0	0	0	0	0	0	0	0	0	0	0	k__Bacteria;p__Proteobacteria;c__Gammaproteobacteria;o__Legionellales;f__Legionellaceae;g__Legionella;s__
OTU_1532	0	35	0	0	2	0	0	0	0	0	1	0	0	0	0	0	0	0	5	0	0	0	20	1	0	2	0	k__Bacteria;p__Actinobacteria;c__MB-A2-108;o__;f__;g__;s__
OTU_1533	0	8	0	0	3	0	0	0	0	0	1	0	0	0	0	0	0	0	6	0	0	1	3	0	0	19	0	k__Bacteria;p__Actinobacteria;c__unidentified_Actinobacteria;o__Micromonosporales;f__Micromonosporaceae;g__Catellatospora
OTU_1534	0	4	11	0	1	1	0	0	0	0	0	0	0	0	0	0	0	0	1	0	0	0	7	0	0	1	0	k__Bacteria;p__Actinobacteria;c__Thermoleophilia;o__Gaiellales;f__;g__;s__
OTU_1535	1	0	16	0	0	0	1	0	0	0	1	0	0	0	0	1	0	0	0	0	1	0	0	0	0	0	0	k__Bacteria;p__Bacteroidetes;c__Cytophagia;o__Cytophagales;f__Cytophagaceae;g__Dyadobacter;s__
OTU_1536	0	0	0	0	0	0	0	0	0	0	0	0	13	14	0	0	0	0	0	0	0	0	1	0	0	1	1	k__Bacteria;p__Bacteroidetes;c__Sphingobacteriia;o__Sphingobacteriales;f__KD3-93;g__;s__
OTU_1537	0	0	2	0	0	0	2	0	0	0	1	1	0	0	0	0	0	1	1	0	0	0	0	1	6	0	4	k__Bacteria;p__Spirochaetes;c__unidentified_Spirochaetes;o__Spirochaetales;f__Spirochaetaceae;g__Treponema_2
OTU_1538	1	0	1	0	0	0	1	3	0	1	0	0	2	1	3	1	0	1	1	1	2	1	1	4	0	0	2	k__Bacteria;p__Firmicutes;c__Clostridia;o__Clostridiales;f__Lachnospiraceae
OTU_1539	0	2	0	0	0	0	0	0	0	1	1	1	1	0	0	0	0	0	1	0	1	1	0	1	1	7	7	k__Bacteria;p__Bacteroidetes
OTU_1540	0	12	0	0	1	0	0	0	0	0	0	0	0	0	0	0	0	0	7	0	0	0	31	0	0	1	0	k__Bacteria;p__Acidobacteria;c__unidentified_Acidobacteria;o__Subgroup_6;f__;g__;s__
OTU_1541	1	0	3	0	0	0	0	5	3	1	2	7	0	9	2	5	6	1	3	3	1	0	8	2	9	5	2	k__Bacteria;p__Firmicutes;c__Clostridia;o__Clostridiales;f__Ruminococcaceae;g__Ruminococcus_1
OTU_1542	0	1	1	0	1	1	0	0	0	0	0	0	0	0	0	0	0	0	1	1	0	0	8	0	0	20	0	k__Bacteria;p__Proteobacteria;c__Betaproteobacteria;o__Methylophilales;f__Methylophilaceae;g__Methylotenera;s__
OTU_1543	0	3	12	0	0	0	0	0	0	0	0	0	0	1	0	0	0	1	0	0	0	0	2	0	0	0	0	k__Bacteria;p__Planctomycetes;c__Planctomycetacia;o__Planctomycetales;f__Planctomycetaceae;g__Pirellula;s__
OTU_1544	0	14	16	0	4	1	0	1	0	0	0	0	5	5	0	0	0	0	7	0	0	0	11	0	0	16	0	k__Bacteria;p__Proteobacteria;c__Alphaproteobacteria;o__Rhizobiales
OTU_1545	0	0	0	0	0	0	0	0	0	0	0	0	2	23	0	0	0	0	0	0	0	0	1	0	0	1	0	k__Bacteria
OTU_1546	12	0	0	6	1	2	0	0	0	0	0	0	0	0	0	0	0	0	0	0	0	0	0	0	0	0	0	k__Bacteria;p__Firmicutes;c__Clostridia;o__Clostridiales;f__Ruminococcaceae;g__unidentified_Ruminococcaceae;s__bacterium_ic1340
OTU_1547	0	0	0	0	0	0	0	0	33	0	0	0	0	0	0	0	0	0	0	0	0	0	0	0	0	0	0	k__Bacteria;p__Bacteroidetes;c__Flavobacteriia;o__Flavobacteriales;f__Cryomorphaceae;g__Fluviicola;s__
OTU_1548	0	0	0	0	0	0	0	0	0	1	0	0	1	0	0	1	2	0	0	0	1	1	0	1	1	0	15	k__Bacteria;p__Bacteroidetes;c__Bacteroidia;o__Bacteroidales;f__Bacteroidales_S24-7_group;g__;s__
OTU_1549	1	1	1	0	0	0	0	0	1	0	1	0	0	0	0	0	0	0	0	0	0	1	0	0	23	2	2	k__Bacteria;p__Bacteroidetes;c__Bacteroidia;o__Bacteroidales;f__Rikenellaceae;g__Rikenellaceae_RC9_gut_group;s__
OTU_1550	0	10	10	0	1	1	0	0	1	0	0	0	0	0	1	0	0	1	4	0	0	1	2	0	0	6	1	k__Bacteria;p__Nitrospirae;c__Nitrospira;o__Nitrospirales;f__Nitrospiraceae;g__;s__
OTU_1551	0	0	4	0	0	0	0	0	8	0	0	2	1	0	0	0	1	1	0	1	0	0	0	0	3	1	5	k__Bacteria;p__Spirochaetes;c__unidentified_Spirochaetes;o__Spirochaetales;f__Spirochaetaceae;g__Treponema_2
OTU_1552	0	1	4	0	0	0	0	0	1	0	1	0	0	2	0	2	5	7	1	0	4	2	3	3	42	18	5	k__Bacteria;p__Firmicutes;c__Clostridia;o__Clostridiales;f__Christensenellaceae;g__Christensenellaceae_R-7_group;s__
OTU_1553	0	0	0	0	0	0	0	0	0	0	0	1	0	25	0	0	0	0	0	0	0	0	0	0	0	0	0	k__Bacteria;p__Proteobacteria;c__Betaproteobacteria
OTU_1554	0	0	0	0	0	0	0	0	0	0	1	7	2	0	2	0	7	1	0	0	0	0	0	0	0	0	0	k__Bacteria;p__Bacteroidetes;c__Bacteroidia;o__Bacteroidales;f__Prevotellaceae;g__Prevotella_1;s__
OTU_1555	0	0	12	0	0	3	0	0	0	0	0	1	1	0	0	1	0	0	1	0	0	1	0	0	0	1	0	k__Bacteria;p__Planctomycetes;c__Phycisphaerae;o__CCM11a;f__;g__;s__
OTU_1556	1	3	0	0	0	0	1	0	0	1	1	0	0	0	1	0	0	0	1	0	0	1	1	1	9	4	1	k__Bacteria;p__Spirochaetes;c__unidentified_Spirochaetes;o__Spirochaetales;f__Spirochaetaceae;g__Treponema_2
OTU_1557	0	2	16	0	0	0	2	0	1	1	1	1	1	2	2	0	1	1	4	0	2	0	8	0	0	3	0	k__Bacteria;p__Bacteroidetes;c__Cytophagia;o__Cytophagales;f__Cytophagaceae;g__Pontibacter
OTU_1558	1	3	7	0	0	0	0	0	0	0	0	0	1	0	0	0	0	1	6	0	0	0	4	0	0	4	1	k__Bacteria;p__Verrucomicrobia;c__Opitutae;o__Opitutales;f__Opitutaceae;g__Opitutus;s__
OTU_1559	0	0	1	0	0	0	1	0	0	0	0	0	0	1	0	0	0	1	0	0	0	0	1	0	3	11	0	k__Bacteria;p__Bacteroidetes;c__Bacteroidia;o__Bacteroidales;f__Rikenellaceae;g__Rikenellaceae_RC9_gut_group;s__
OTU_1560	1	1	0	0	0	0	1	2	0	1	0	1	1	0	0	0	0	1	4	1	2	3	0	0	0	0	1	k__Bacteria;p__Firmicutes;c__Clostridia;o__Clostridiales;f__Ruminococcaceae;g__Ruminococcaceae_UCG-014;s__
OTU_1561	0	26	0	0	0	0	0	0	0	0	0	1	1	2	0	0	0	0	0	0	0	0	1	0	0	1	0	k__Bacteria;p__Tenericutes;c__Mollicutes;o__Mycoplasmatales;f__Mycoplasmataceae;g__Mycoplasma;s__Mycoplasma_sualvi
OTU_1562	0	1	1	0	0	0	0	0	0	0	0	1	0	1	0	0	1	1	2	0	7	1	6	1	2	1	2	k__Bacteria;p__Firmicutes;c__Erysipelotrichia;o__Erysipelotrichales;f__Erysipelotrichaceae;g__Erysipelotrichaceae_UCG-004;s__
OTU_1563	0	0	0	0	0	0	0	0	13	0	2	0	3	0	0	0	0	0	0	0	0	0	0	0	0	0	0	k__Bacteria;p__Bacteroidetes;c__Cytophagia;o__Cytophagales;f__Cytophagaceae;g__Pseudarcicella;s__
OTU_1564	0	1	0	0	0	0	1	0	0	0	1	0	0	2	0	0	7	0	2	0	0	0	1	0	0	3	1	k__Bacteria;p__Lentisphaerae;c__Lentisphaerae_RFP12_gut_group;o__;f__;g__;s__
OTU_1565	0	1	11	0	0	0	1	0	0	0	1	0	2	0	0	0	0	0	1	0	1	0	0	0	0	3	2	k__Bacteria;p__Armatimonadetes;c__;o__;f__;g__;s__
OTU_1566	0	1	0	0	0	0	0	0	1	0	1	0	1	6	0	1	0	1	0	4	0	3	4	2	0	1	2	k__Bacteria;p__Lentisphaerae;c__Lentisphaerae_RFP12_gut_group;o__;f__;g__;s__
OTU_1567	0	5	11	0	1	2	0	0	0	0	0	1	0	1	0	0	1	1	2	0	0	1	5	2	0	5	0	k__Bacteria;p__Actinobacteria;c__Thermoleophilia;o__Gaiellales;f__unidentified_Gaiellales;g__unidentified_Gaiellales;s__Gaiella_sp._EBR4-R2
OTU_1568	0	1	1	0	0	0	1	0	0	2	2	0	0	0	0	2	0	1	0	1	2	0	0	0	0	11	1	k__Bacteria;p__Bacteroidetes
OTU_1569	0	28	3	0	4	1	0	0	1	0	0	0	1	1	0	0	0	0	26	0	0	0	28	0	0	33	1	k__Bacteria;p__Actinobacteria;c__unidentified_Actinobacteria;o__Streptomycetales;f__Streptomycetaceae;g__Streptomyces;s__Streptomyces_scabiei
OTU_1570	1	2	3	0	0	0	4	5	2	0	1	0	1	0	0	2	2	2	6	1	2	3	4	2	2	0	1	k__Bacteria;p__Firmicutes;c__Clostridia;o__Clostridiales;f__Lachnospiraceae
OTU_1571	0	0	0	0	0	0	0	0	28	0	0	0	0	0	0	0	0	0	0	0	0	0	0	0	0	0	0	k__Bacteria;p__Bacteroidetes;c__Sphingobacteriia;o__Sphingobacteriales;f__NS11-12_marine_group;g__;s__
OTU_1572	9	6	0	2	0	0	0	0	0	0	0	0	0	19	0	0	0	0	0	0	0	0	0	0	0	0	0	k__Bacteria;p__Bacteroidetes;c__Sphingobacteriia;o__Sphingobacteriales;f__Saprospiraceae;g__Haliscomenobacter;s__
OTU_1573	0	1	8	0	1	1	0	0	0	0	0	0	0	0	0	0	0	0	20	0	0	0	1	0	0	2	0	k__Bacteria;p__Bacteroidetes;c__Cytophagia;o__Cytophagales;f__Cytophagaceae;g__Hymenobacter
OTU_1574	1	0	8	0	0	0	1	0	1	1	0	1	0	0	1	1	0	0	0	0	0	0	3	0	0	3	0	k__Bacteria;p__Firmicutes;c__Bacilli;o__Bacillales;f__Paenibacillaceae;g__Paenibacillus;s__Paenibacillus_pectinilyticus
OTU_1575	2	0	0	0	0	0	0	0	0	0	0	0	0	0	0	0	1	0	1	1	0	11	1	0	2	0	0	k__Bacteria;p__Bacteroidetes;c__Bacteroidia;o__Bacteroidales;f__Prevotellaceae;g__Prevotella_1;s__
OTU_1576	2	2	15	0	2	0	0	0	0	0	1	1	0	0	1	2	0	0	0	2	0	1	2	0	0	1	0	k__Bacteria;p__Firmicutes;c__Clostridia;o__Clostridiales;f__Lachnospiraceae;g__Dorea;s__
OTU_1577	6	0	0	9	7	0	0	0	0	0	0	0	0	0	0	0	0	0	0	0	0	0	0	0	0	0	0	k__Bacteria;p__Firmicutes;c__Erysipelotrichia;o__Erysipelotrichales;f__Erysipelotrichaceae;g__Erysipelothrix
OTU_1578	1	0	0	0	0	0	1	0	0	0	0	0	0	1	4	0	1	7	0	0	1	0	3	1	4	7	3	k__Bacteria;p__Firmicutes;c__Clostridia;o__Clostridiales;f__Lachnospiraceae
OTU_1579	0	0	1	0	0	0	0	1	2	0	0	0	0	1	1	0	1	4	3	4	0	1	0	1	0	0	0	k__Bacteria;p__Firmicutes;c__Erysipelotrichia;o__Erysipelotrichales;f__Erysipelotrichaceae;g__Erysipelotrichaceae_UCG-004;s__
OTU_1580	2	0	3	1	1	0	1	2	1	1	0	0	3	8	1	1	0	0	3	1	0	0	0	0	1	3	0	k__Bacteria;p__Proteobacteria;c__Betaproteobacteria;o__Burkholderiales;f__Alcaligenaceae
OTU_1581	0	0	2	0	0	0	4	1	1	0	1	0	0	1	2	0	1	4	1	0	2	0	1	1	0	0	1	k__Bacteria;p__Firmicutes;c__Clostridia;o__Clostridiales;f__Christensenellaceae;g__Christensenellaceae_R-7_group
OTU_1582	0	1	0	0	0	0	0	0	0	0	0	0	0	0	0	0	0	0	14	0	0	0	1	0	0	5	0	k__Bacteria;p__Acidobacteria;c__unidentified_Acidobacteria;o__Subgroup_4;f__unidentified_Acidobacteria;g__Blastocatella;s__
OTU_1583	0	36	94	0	1	4	2	2	4	1	3	1	1	0	2	0	1	1	35	1	4	1	48	0	4	19	0	k__Bacteria;p__Acidobacteria;c__unidentified_Acidobacteria;o__Subgroup_6
OTU_1584	0	2	9	0	0	1	0	0	0	0	0	0	0	0	0	0	1	1	6	0	0	0	2	0	0	3	0	k__Bacteria;p__Proteobacteria;c__Deltaproteobacteria;o__Myxococcales;f__Sandaracinaceae
OTU_1585	0	0	0	0	0	0	0	0	0	0	0	0	5	15	0	0	0	0	3	0	0	0	0	0	0	0	0	k__Bacteria;p__Bacteroidetes;c__Sphingobacteriia;o__Sphingobacteriales;f__PHOS-HE51;g__;s__
OTU_1586	1	3	1	0	1	0	0	2	0	0	1	0	1	2	1	0	0	0	0	0	2	0	2	0	2	1	6	k__Bacteria;p__Firmicutes;c__Clostridia;o__Clostridiales;f__Ruminococcaceae;g__Eubacterium_coprostanoligenes_group;s__
OTU_1587	0	1	0	0	0	0	1	0	0	0	1	0	0	0	1	4	0	0	4	3	0	0	13	0	2	1	1	k__Bacteria;p__Firmicutes;c__Clostridia;o__Clostridiales;f__Family_XIII;g__Eubacterium_nodatum_group;s__
OTU_1588	0	4	18	0	0	1	0	0	0	0	2	0	0	0	0	0	0	0	23	0	0	1	5	0	1	21	1	k__Bacteria;p__Proteobacteria;c__Deltaproteobacteria;o__Myxococcales;f__Haliangiaceae;g__Haliangium;s__
OTU_1589	0	0	0	0	0	0	0	0	20	0	0	0	0	0	0	0	0	0	0	0	0	0	0	0	0	0	0	k__Bacteria;p__Cyanobacteria;c__ML635J-21;o__;f__;g__;s__
OTU_1590	0	6	19	0	2	2	0	0	3	0	1	0	0	0	0	0	1	0	9	0	0	0	4	0	0	1	0	k__Bacteria;p__Acidobacteria;c__unidentified_Acidobacteria;o__Subgroup_6;f__;g__;s__
OTU_1591	0	3	16	0	0	0	0	0	0	0	0	0	0	0	0	0	1	0	1	0	0	1	1	0	0	0	0	k__Bacteria;p__Planctomycetes;c__Planctomycetacia;o__Planctomycetales;f__Planctomycetaceae;g__;s__
OTU_1592	0	1	1	0	0	0	3	1	2	0	1	0	0	1	1	6	0	0	0	3	1	0	1	0	1	1	0	k__Bacteria;p__Firmicutes;c__Clostridia;o__Clostridiales;f__Lachnospiraceae
OTU_1593	1	2	1	0	1	0	0	0	58	0	0	0	2	0	0	0	0	0	1	0	0	0	1	0	0	2	0	k__Bacteria;p__Verrucomicrobia;c__Opitutae;o__Opitutales;f__Opitutaceae;g__Opitutus;s__
OTU_1594	0	1	0	0	0	0	10	0	4	0	4	0	1	0	0	0	0	0	2	2	1	2	1	0	2	4	12	k__Bacteria;p__Firmicutes;c__Clostridia;o__Clostridiales;f__Ruminococcaceae
OTU_1595	0	0	1	0	0	1	0	0	1	0	8	0	17	0	0	0	0	0	4	0	0	0	4	0	0	6	0	k__Bacteria;p__Proteobacteria;c__Alphaproteobacteria;o__Caulobacterales;f__Caulobacteraceae;g__Caulobacter;s__Caulobacter_sp.
OTU_1596	1	6	22	0	0	1	0	0	0	1	3	1	1	0	0	0	0	1	4	0	0	0	2	0	0	4	0	k__Bacteria;p__Actinobacteria;c__Thermoleophilia;o__Solirubrobacterales;f__Solirubrobacteraceae;g__Solirubrobacter;s__
OTU_1597	0	0	0	0	0	0	0	0	18	0	0	0	0	0	0	0	0	0	2	0	0	0	0	0	0	0	0	k__Bacteria;p__Planctomycetes;c__OM190;o__;f__;g__;s__
OTU_1598	0	0	4	0	0	0	2	0	1	1	1	0	0	2	0	0	0	0	2	0	0	1	0	1	5	4	11	k__Bacteria;p__Firmicutes;c__Clostridia;o__Clostridiales;f__Ruminococcaceae;g__Eubacterium_coprostanoligenes_group;s__
OTU_1599	0	0	0	0	0	0	0	0	42	0	0	0	1	0	0	0	0	0	0	0	0	0	1	0	0	0	0	k__Bacteria;p__Proteobacteria;c__TA18;o__;f__;g__;s__
OTU_1600	1	0	1	0	0	0	0	1	2	0	2	1	0	4	0	1	5	1	5	4	4	0	2	5	23	3	3	k__Bacteria;p__Firmicutes;c__Clostridia;o__Clostridiales;f__Lachnospiraceae;g__Eubacterium_ruminantium_group
OTU_1601	0	2	9	0	0	0	1	0	0	0	1	2	1	1	0	1	0	0	3	0	0	0	1	1	1	10	0	k__Bacteria;p__Gemmatimonadetes;c__unidentified_Gemmatimonadetes;o__Gemmatimonadales;f__Gemmatimonadaceae;g__Gemmatimonas;s__
OTU_1602	0	10	17	0	0	0	0	0	0	0	1	0	0	0	1	0	0	0	8	0	1	0	6	1	0	20	0	k__Bacteria;p__Bacteroidetes;c__Cytophagia;o__Cytophagales;f__Cytophagaceae;g__Ohtaekwangia;s__
OTU_1603	0	4	8	0	0	0	0	0	1	0	1	0	1	1	0	0	0	0	2	0	0	1	1	1	0	2	0	k__Bacteria;p__Gemmatimonadetes;c__unidentified_Gemmatimonadetes;o__unidentified_Gemmatimonadetes;f__S0134_terrestrial_group;g__;s__
OTU_1604	1	1	0	0	0	0	0	0	0	0	0	0	1	2	0	1	1	1	1	0	0	2	1	0	0	1	14	k__Bacteria;p__Tenericutes;c__Mollicutes;o__Anaeroplasmatales;f__Anaeroplasmataceae;g__Anaeroplasma;s__
OTU_1605	0	0	0	0	0	0	0	0	2	0	3	1	2	1	1	2	0	1	2	0	0	3	1	1	0	1	0	k__Bacteria;p__Firmicutes;c__Clostridia;o__Clostridiales;f__Lachnospiraceae
OTU_1606	1	0	0	0	0	0	1	0	0	0	3	0	0	1	0	0	0	5	1	0	0	1	1	0	17	5	2	k__Bacteria;p__Bacteroidetes;c__Bacteroidia;o__Bacteroidales;f__Prevotellaceae;g__Prevotellaceae_UCG-003;s__
OTU_1607	1	1	0	0	0	0	2	0	1	0	0	0	0	0	0	0	0	0	3	0	1	9	1	0	0	0	0	k__Bacteria;p__Tenericutes;c__Mollicutes;o__NB1-n;f__;g__;s__
OTU_1608	0	1	12	0	0	1	0	0	0	1	0	1	1	1	0	0	2	1	3	0	0	0	1	1	0	1	0	k__Bacteria;p__Actinobacteria;c__Thermoleophilia;o__Solirubrobacterales
OTU_1609	0	15	1	0	4	0	0	0	0	0	0	0	0	0	0	0	0	0	3	0	0	0	21	0	0	2	0	k__Bacteria;p__Actinobacteria;c__unidentified_Actinobacteria;o__Streptosporangiales;f__Thermomonosporaceae;g__Actinomadura;s__Actinomadura_viridis
OTU_1610	1	3	14	0	0	0	0	0	4	0	0	0	0	1	0	1	0	0	5	0	1	0	3	0	0	5	0	k__Bacteria;p__Gemmatimonadetes;c__unidentified_Gemmatimonadetes
OTU_1611	0	8	9	0	1	0	1	0	0	0	0	0	0	0	0	0	1	0	2	0	1	1	5	0	0	3	0	k__Bacteria;p__Actinobacteria;c__Thermoleophilia;o__Solirubrobacterales
OTU_1612	1	2	11	0	0	0	0	0	1	0	0	0	0	1	1	0	0	1	3	2	0	0	1	0	1	2	0	k__Bacteria;p__Actinobacteria;c__Thermoleophilia;o__Solirubrobacterales;f__0319-6M6;g__;s__
OTU_1613	1	1	3	0	0	0	0	1	1	1	0	0	0	1	0	1	1	0	2	0	1	5	0	1	12	1	3	k__Bacteria;p__Firmicutes;c__Clostridia;o__Clostridiales;f__Ruminococcaceae;g__Ruminococcaceae_V9D2013_group;s__
OTU_1614	4	1	0	0	0	0	1	1	0	0	2	0	1	1	0	1	0	1	0	0	0	0	1	2	53	1	2	k__Bacteria;p__Spirochaetes;c__unidentified_Spirochaetes;o__Spirochaetales;f__Spirochaetaceae;g__Treponema_2
OTU_1615	0	2	1	0	0	0	0	0	0	1	6	0	1	1	1	3	0	2	2	1	0	0	2	1	13	3	3	k__Bacteria;p__Firmicutes;c__Clostridia;o__Clostridiales;f__Ruminococcaceae;g__Ruminiclostridium_5;s__
OTU_1616	1	2	3	0	0	0	0	0	0	0	2	3	0	1	0	0	0	0	0	1	0	1	3	1	3	13	15	k__Bacteria;p__Lentisphaerae;c__Lentisphaerae_RFP12_gut_group;o__;f__;g__;s__
OTU_1617	0	4	8	0	2	1	1	1	0	0	0	2	2	16	0	0	0	0	4	0	0	0	0	1	0	2	0	k__Bacteria;p__Proteobacteria;c__Alphaproteobacteria;o__Rhodobacterales;f__Rhodobacteraceae
OTU_1618	20	0	1	3	0	0	0	0	0	0	0	0	0	0	0	0	0	0	0	0	0	0	0	0	0	2	0	k__Bacteria;p__Bacteroidetes;c__Sphingobacteriia;o__Sphingobacteriales;f__env.OPS_17;g__;s__
OTU_1619	1	2	1	0	0	0	20	1	25	3	5	14	1	13	0	0	7	0	3	0	0	2	2	2	2	0	1	k__Bacteria;p__Firmicutes;c__Clostridia;o__Clostridiales;f__Family_XIII
OTU_1620	0	0	0	0	0	0	1	0	0	0	1	0	0	0	1	0	0	0	0	0	0	0	0	0	16	0	0	k__Bacteria;p__Bacteroidetes;c__Bacteroidia;o__Bacteroidales;f__Prevotellaceae;g__Prevotella_1;s__
OTU_1621	0	1	22	0	0	0	1	0	0	0	2	0	0	0	0	0	0	1	0	0	1	1	4	0	2	7	0	k__Bacteria;p__Gemmatimonadetes;c__unidentified_Gemmatimonadetes;o__Gemmatimonadales;f__Gemmatimonadaceae
OTU_1622	1	43	4	0	4	0	0	0	0	0	0	0	1	0	0	1	0	0	5	0	0	0	23	0	0	6	0	k__Bacteria;p__Actinobacteria;c__Thermoleophilia;o__Solirubrobacterales;f__Elev-16S-1332;g__;s__
OTU_1623	0	2	2	0	0	0	0	0	1	1	0	0	1	0	0	2	1	0	1	0	2	0	2	0	5	9	11	k__Bacteria;p__Firmicutes;c__Clostridia;o__Clostridiales;f__Clostridiales_vadinBB60_group;g__;s__
OTU_1624	0	10	2	0	1	1	0	0	0	0	1	0	8	0	0	1	0	0	13	0	0	0	6	0	0	24	0	k__Bacteria;p__Proteobacteria;c__Alphaproteobacteria;o__Rhizobiales;f__Xanthobacteraceae;g__Variibacter;s__
OTU_1625	1	1	10	0	0	2	0	0	1	0	0	0	0	0	0	0	0	1	26	0	1	0	12	0	2	3	0	k__Bacteria;p__Acidobacteria;c__unidentified_Acidobacteria;o__Subgroup_6;f__;g__;s__
OTU_1626	3	4	1	1	0	0	1	1	4	3	2	4	4	2	0	1	1	1	1	0	0	0	0	2	1	1	0	k__Bacteria;p__Proteobacteria;c__Betaproteobacteria;o__Burkholderiales;f__Alcaligenaceae
OTU_1627	0	1	0	0	0	0	0	0	0	0	0	0	0	0	0	1	0	1	9	0	1	0	2	1	0	2	1	k__Bacteria
OTU_1628	1	1	7	0	1	2	0	1	1	0	1	0	1	0	1	0	0	1	7	0	0	0	1	0	1	3	0	k__Bacteria;p__Actinobacteria;c__Acidimicrobiia;o__Acidimicrobiales;f__;g__;s__
OTU_1629	0	8	5	0	2	0	1	0	2	0	0	1	1	0	0	0	0	0	0	1	0	0	1	0	0	0	0	k__Bacteria;p__Proteobacteria;c__Betaproteobacteria;o__Burkholderiales;f__Alcaligenaceae;g__Sutterella;s__Sutterella_parvirubra
OTU_1630	0	11	30	0	2	1	0	0	1	0	0	0	0	0	1	0	0	0	11	0	0	0	16	0	0	15	0	k__Bacteria;p__Actinobacteria;c__unidentified_Actinobacteria;o__Propionibacteriales;f__Propionibacteriaceae;g__Microlunatus;s__
OTU_1631	0	1	0	0	0	0	3	1	1	0	2	0	1	8	0	1	1	0	1	0	0	0	0	0	1	0	9	k__Bacteria;p__Lentisphaerae;c__Oligosphaeria;o__Oligosphaerales;f__Oligosphaeraceae;g__;s__
OTU_1632	0	31	10	0	6	0	0	0	0	0	2	0	0	0	0	0	0	0	12	0	0	0	25	1	0	12	0	k__Bacteria;p__Actinobacteria;c__Thermoleophilia;o__Solirubrobacterales;f__480-2;g__;s__
OTU_1633	0	0	0	0	0	0	0	0	3	0	1	3	0	0	0	0	1	2	5	4	0	1	0	0	0	0	8	k__Bacteria;p__Tenericutes;c__Mollicutes;o__NB1-n;f__;g__;s__
OTU_1634	2	0	14	0	0	2	0	2	1	2	2	0	2	2	0	0	0	0	1	0	0	1	0	0	0	3	0	k__Bacteria;p__Bacteroidetes;c__Sphingobacteriia;o__Sphingobacteriales;f__Saprospiraceae
OTU_1635	0	0	0	0	0	0	0	0	0	0	0	1	1	1	1	0	1	1	2	0	1	2	0	1	3	2	5	k__Bacteria;p__Firmicutes;c__Clostridia;o__Clostridiales;f__Lachnospiraceae
OTU_1636	0	1	0	0	0	0	0	0	7	0	1	3	1	0	1	0	0	0	1	1	0	1	0	0	2	1	0	k__Bacteria;p__Firmicutes;c__Clostridia;o__Clostridiales;f__Christensenellaceae;g__Christensenellaceae_R-7_group;s__Clostridiales_bacterium_canine_oral_taxon_222
OTU_1637	0	3	2	0	0	0	0	0	0	0	0	0	0	0	0	1	0	0	8	0	0	0	1	0	0	4	0	k__Bacteria;p__Proteobacteria;c__Alphaproteobacteria;o__Rhodospirillales;f__Acetobacteraceae
OTU_1638	0	1	1	0	0	0	0	0	1	0	0	0	1	1	0	4	0	0	3	1	0	2	11	0	0	3	0	k__Bacteria;p__Firmicutes;c__Clostridia;o__Clostridiales;f__Lachnospiraceae
OTU_1639	1	0	0	0	1	0	3	0	3	1	0	2	0	7	0	0	0	1	0	1	1	1	0	0	2	1	1	k__Bacteria;p__Bacteroidetes;c__Sphingobacteriia;o__Sphingobacteriales;f__Sphingobacteriaceae;g__Sphingobacterium;s__
OTU_1640	0	1	5	0	0	0	0	0	0	0	1	0	1	0	0	0	0	1	9	0	0	0	2	0	1	10	0	k__Bacteria;p__Gemmatimonadetes;c__unidentified_Gemmatimonadetes;o__Gemmatimonadales;f__Gemmatimonadaceae;g__;s__
OTU_1641	0	0	0	0	0	0	0	1	0	0	0	0	2	0	0	0	0	0	0	1	0	1	0	0	0	19	1	k__Bacteria;p__Bacteroidetes;c__Bacteroidia;o__Bacteroidales;f__Prevotellaceae;g__Prevotella_1;s__
OTU_1642	5	18	11	0	0	0	12	5	8	5	4	11	10	5	9	28	13	201	5	10	7	45	13	7	46	20	17	k__Bacteria;p__Firmicutes;c__Clostridia;o__Clostridiales;f__Lachnospiraceae;g__Lachnospiraceae_XPB1014_group;s__
OTU_1643	0	4	11	0	10	3	1	0	4	0	5	3	2	1	3	0	2	0	3	1	1	3	5	0	0	4	0	k__Bacteria;p__Actinobacteria;c__unidentified_Actinobacteria;o__Micrococcales;f__Microbacteriaceae;g__Frondihabitans;s__Frondihabitans_sucicola
OTU_1644	0	9	0	0	3	0	0	0	1	0	0	0	0	2	0	0	0	1	0	0	0	1	0	0	0	0	1	k__Bacteria;p__Firmicutes;c__Clostridia;o__Clostridiales;f__Lachnospiraceae
OTU_1645	0	0	16	0	0	0	0	0	0	0	0	1	0	1	0	0	1	0	0	0	0	0	0	0	0	1	0	k__Bacteria;p__Proteobacteria;c__Alphaproteobacteria;o__Rhodospirillales;f__KCM-B-15;g__;s__
OTU_1646	1	0	1	0	0	0	0	6	0	1	1	2	1	0	0	3	0	0	2	0	1	0	2	0	1	1	2	k__Bacteria;p__Firmicutes;c__Clostridia;o__Clostridiales;f__Lachnospiraceae
OTU_1647	1	1	2	0	0	0	0	0	1	0	1	0	0	1	0	0	0	2	5	0	0	1	3	1	9	1	2	k__Bacteria;p__Firmicutes;c__Clostridia;o__Clostridiales;f__Ruminococcaceae;g__Ruminococcaceae_UCG-012;s__
OTU_1648	0	0	0	0	0	0	0	0	0	0	0	0	0	0	0	0	0	0	0	0	1	0	0	0	10	3	6	k__Bacteria;p__Bacteroidetes;c__Bacteroidia;o__Bacteroidales;f__Porphyromonadaceae
OTU_1649	8	9	11	0	0	0	10	16	4	100	14	6	9	3	7	3	9	3	10	5	4	2	11	2	6	7	5	k__Bacteria;p__Firmicutes;c__unidentified_Firmicutes;o__Clostridiales;f__Lachnospiraceae;g__;s__
OTU_1650	0	1	1	1	0	0	1	0	0	0	1	0	6	0	4	2	1	0	1	1	3	1	1	1	2	1	0	k__Bacteria;p__Firmicutes;c__Clostridia;o__Clostridiales;f__Ruminococcaceae;g__Flavonifractor;s__Flavonifractor_plautii
OTU_1651	2	3	0	0	0	0	0	0	1	0	0	0	0	0	0	0	0	0	0	0	13	0	1	0	1	0	0	k__Bacteria
OTU_1652	1	0	0	0	0	0	0	0	1	1	0	0	0	1	0	0	0	0	2	0	0	1	0	0	13	1	0	k__Bacteria;p__Lentisphaerae
OTU_1653	14	3	5	0	0	0	12	10	8	8	15	8	18	12	12	10	9	20	10	10	8	7	8	9	204	370	9	k__Bacteria;p__Bacteroidetes;c__Bacteroidia;o__Bacteroidales
OTU_1654	2	0	0	0	0	0	1	0	0	1	0	0	1	0	0	0	0	1	1	0	2	2	0	10	3	0	2	k__Bacteria;p__Firmicutes;c__Clostridia;o__Clostridiales
OTU_1655	34	25	12	0	0	0	25	18	40	17	24	50	32	17	17	32	19	18	29	17	47	25	23	38	299	655	442	k__Bacteria;p__Bacteroidetes;c__Bacteroidia;o__Bacteroidales;f__Rikenellaceae
OTU_1656	1	1	14	0	0	1	0	0	0	0	1	1	1	0	2	0	0	0	24	0	0	0	1	0	0	4	0	k__Bacteria;p__Bacteroidetes;c__Sphingobacteriia;o__Sphingobacteriales;f__Chitinophagaceae;g__Flavisolibacter;s__
OTU_1657	0	20	13	0	4	2	0	0	0	0	0	0	1	0	0	0	0	0	7	0	0	0	13	0	1	13	0	k__Bacteria;p__Actinobacteria;c__Thermoleophilia;o__Solirubrobacterales;f__Q3-6C1;g__;s__
OTU_1658	0	8	8	0	3	2	1	0	0	1	3	1	1	0	0	0	0	0	22	1	0	0	6	0	0	3	0	k__Bacteria;p__Actinobacteria;c__Acidimicrobiia;o__Acidimicrobiales
OTU_1659	2	1	3	1	0	0	2	5	1	0	0	3	3	6	1	0	0	5	4	1	0	0	3	0	2	2	1	k__Bacteria;p__Proteobacteria;c__Gammaproteobacteria;o__Xanthomonadales;f__Xanthomonadaceae;g__Luteimonas;s__
OTU_1660	1	0	0	0	0	0	0	2	1	0	3	3	0	4	0	0	0	0	1	1	0	1	0	0	0	2	1	k__Bacteria;p__Spirochaetes;c__unidentified_Spirochaetes;o__Spirochaetales;f__Spirochaetaceae;g__Treponema_2;s__
OTU_1661	0	0	14	0	0	2	0	0	1	0	0	0	0	1	1	0	0	0	8	0	0	0	2	0	0	3	0	k__Bacteria;p__Bacteroidetes;c__Sphingobacteriia;o__Sphingobacteriales;f__Chitinophagaceae;g__Terrimonas;s__
OTU_1662	0	0	0	0	0	0	0	1	22	0	0	0	0	0	0	0	0	0	0	0	0	0	0	0	0	0	0	k__Bacteria;p__Bacteroidetes;c__Sphingobacteriia;o__Sphingobacteriales
OTU_1663	0	1	3	0	0	0	0	0	0	0	0	1	1	0	0	0	2	3	2	1	2	7	1	7	2	1	2	k__Bacteria;p__Lentisphaerae
OTU_1664	1	3	0	0	0	0	0	0	1	0	0	0	1	0	0	0	0	3	0	1	0	1	0	0	2	6	5	k__Bacteria;p__Firmicutes;c__Clostridia;o__Clostridiales;f__Christensenellaceae;g__Christensenellaceae_R-7_group;s__
OTU_1665	0	1	0	0	0	0	0	0	1	1	4	3	2	1	0	1	1	2	4	3	1	0	0	1	4	8	20	k__Bacteria;p__Firmicutes;c__Clostridia;o__Clostridiales
OTU_1666	0	0	5	0	0	0	1	2	1	0	0	2	1	1	1	1	1	0	2	0	0	0	0	0	3	0	1	k__Bacteria;p__Firmicutes;c__Clostridia;o__Clostridiales;f__Family_XIII;g__Anaerovorax
OTU_1667	0	1	0	0	0	0	0	1	1	1	0	2	1	3	0	0	2	2	1	0	3	1	8	1	11	3	3	k__Bacteria;p__Firmicutes;c__Clostridia;o__Clostridiales;f__Lachnospiraceae;g__Lachnospiraceae_NK4B4_group;s__
OTU_1668	3	3	3	0	0	0	5	2	9	2	4	3	0	10	3	1	2	2	9	3	82	3	4	5	102	83	43	k__Bacteria;p__Bacteroidetes;c__Bacteroidia;o__Bacteroidales;f__Bacteroidales_BS11_gut_group;g__;s__
OTU_1669	0	0	4	0	0	0	0	0	0	0	0	0	0	0	0	0	0	0	16	0	1	0	2	0	0	1	0	k__Bacteria;p__Bacteroidetes;c__Cytophagia;o__Cytophagales;f__Cytophagaceae;g__Rufibacter;s__
OTU_1670	1	2	1	0	0	0	0	0	0	0	0	0	1	1	0	2	0	1	2	3	0	0	1	2	3	8	10	k__Bacteria;p__Synergistetes;c__Synergistia;o__Synergistales;f__Synergistaceae;g__Fretibacterium
OTU_1671	0	4	1	0	4	1	0	0	0	0	0	0	0	0	0	0	0	0	4	0	0	0	7	0	0	4	0	k__Bacteria;p__Gemmatimonadetes;c__unidentified_Gemmatimonadetes;o__unidentified_Gemmatimonadetes;f__S0134_terrestrial_group;g__;s__
OTU_1672	1	2	0	0	0	0	0	0	2	1	1	1	2	0	1	1	1	0	1	0	1	0	0	0	10	0	9	k__Bacteria;p__Proteobacteria;c__Alphaproteobacteria;o__Rickettsiales;f__unidentified_Rickettsiales;g__Candidatus_Hepatincola;s__
OTU_1673	0	0	0	1	0	0	0	0	19	0	2	0	1	0	0	1	0	0	0	0	0	0	0	0	0	0	0	k__Bacteria;p__Planctomycetes;c__Phycisphaerae;o__Phycisphaerales;f__Phycisphaeraceae;g__CL500-3;s__
OTU_1674	0	0	0	0	0	0	0	0	0	0	2	0	0	0	0	0	0	0	0	0	0	0	0	0	1	3	10	k__Bacteria;p__Lentisphaerae;c__Lentisphaerae_RFP12_gut_group
OTU_1675	1	11	20	0	2	0	0	1	0	0	0	0	3	1	0	0	0	0	11	0	1	0	10	1	0	5	0	k__Bacteria;p__Actinobacteria;c__Thermoleophilia;o__Gaiellales;f__Gaiellaceae;g__Gaiella;s__
OTU_1676	1	0	0	0	0	0	0	0	0	0	1	0	0	0	0	1	1	0	0	0	0	0	1	1	3	9	4	k__Bacteria;p__Tenericutes;c__Mollicutes;o__Anaeroplasmatales;f__Anaeroplasmataceae;g__Anaeroplasma;s__
OTU_1677	1	1	1	0	0	0	1	1	1	0	0	0	0	0	0	0	0	0	1	0	0	0	0	1	1	1	8	k__Bacteria;p__Tenericutes;c__Mollicutes;o__Anaeroplasmatales;f__Anaeroplasmataceae;g__Anaeroplasma;s__
OTU_1678	5	8	11	0	1	0	7	2	6	1	7	2	4	2	2	6	6	5	4	3	5	1	3	5	217	71	16	k__Bacteria;p__Firmicutes;c__Clostridia;o__Clostridiales;f__Christensenellaceae;g__Christensenellaceae_R-7_group;s__
OTU_1679	0	0	0	0	0	0	0	1	0	0	1	0	0	0	0	2	1	1	0	0	0	0	0	0	1	4	11	k__Bacteria;p__Firmicutes;c__Clostridia;o__Clostridiales;f__Ruminococcaceae;g__Anaerotruncus;s__
OTU_1680	4	2	1	0	0	0	7	7	6	6	6	3	4	9	9	4	11	4	5	4	13	10	4	5	33	383	17	k__Bacteria;p__Bacteroidetes;c__Bacteroidia;o__Bacteroidales
OTU_1681	3	1	5	0	0	0	0	0	3	0	2	1	1	1	1	0	3	0	0	2	0	0	9	1	7	4	2	k__Bacteria;p__Proteobacteria;c__Deltaproteobacteria;o__Desulfuromonadales;f__GR-WP33-58
OTU_1682	3	47	74	5	43	12	10	2	2	1	4	5	4	2	1	3	2	3	22	2	0	2	23	2	1	38	3	k__Bacteria;p__Firmicutes;c__Bacilli;o__Bacillales;f__Planococcaceae;g__Solibacillus;s__
OTU_1683	0	11	3	0	4	0	0	0	0	0	0	1	0	0	0	0	0	0	7	0	0	0	2	0	0	3	0	k__Bacteria;p__Acidobacteria;c__unidentified_Acidobacteria;o__Subgroup_3;f__unidentified_Acidobacteria;g__Bryobacter
OTU_1684	0	1	2	0	0	0	0	0	1	0	0	0	0	0	0	0	1	1	2	1	0	0	3	1	3	7	3	k__Bacteria;p__Firmicutes;c__Clostridia;o__Clostridiales;f__Lachnospiraceae
OTU_1685	0	2	1	0	0	0	2	1	1	0	0	1	2	1	3	5	3	1	2	0	3	2	3	3	12	2	0	k__Bacteria;p__Firmicutes;c__Clostridia;o__Clostridiales;f__Ruminococcaceae
OTU_1686	3	54	3	0	7	1	0	0	0	0	0	0	0	0	0	0	0	0	32	0	0	0	45	0	0	29	0	k__Bacteria;p__Actinobacteria;c__Rubrobacteria;o__Rubrobacterales;f__Rubrobacteriaceae;g__Rubrobacter;s__
OTU_1687	0	0	0	0	0	0	0	0	2	0	0	0	1	0	0	0	3	1	2	0	2	1	3	1	2	0	1	k__Bacteria;p__Firmicutes;c__Clostridia;o__Clostridiales
OTU_1688	0	13	9	0	2	0	0	0	1	0	0	0	0	0	0	0	0	0	3	0	0	1	2	0	0	3	1	k__Bacteria;p__Proteobacteria;c__Alphaproteobacteria;o__Rhodospirillales;f__MSB-1E8;g__;s__
OTU_1689	1	0	1	0	0	0	1	1	0	0	0	0	0	0	0	1	0	1	1	0	1	0	0	0	3	2	10	k__Bacteria;p__Bacteroidetes;c__Bacteroidia;o__Bacteroidales;f__Rikenellaceae;g__Rikenellaceae_RC9_gut_group;s__
OTU_1690	0	1	0	0	0	0	1	1	1	1	1	0	0	0	0	0	1	0	0	1	1	0	0	0	0	5	2	k__Bacteria;p__Bacteroidetes;c__Bacteroidia;o__Bacteroidales;f__Prevotellaceae
OTU_1691	1	1	3	0	0	0	2	0	1	1	3	2	0	5	0	0	0	2	1	0	0	0	1	0	1	1	1	k__Bacteria;p__Proteobacteria;c__Alphaproteobacteria;o__Rhizobiales;f__Rhizobiaceae;g__Rhizobium
OTU_1692	1	2	0	0	0	0	1	0	0	1	0	1	3	0	1	1	0	0	0	0	0	2	1	0	3	1	2	k__Bacteria;p__Firmicutes;c__Clostridia;o__Clostridiales;f__Ruminococcaceae;g__Ruminococcaceae_UCG-010;s__
OTU_1693	1	5	9	0	0	0	5	2	8	3	6	3	4	4	2	6	2	4	10	7	10	3	2	6	75	23	44	k__Bacteria;p__Firmicutes;c__Clostridia;o__Clostridiales;f__Ruminococcaceae
OTU_1694	0	0	1	0	0	0	2	0	3	0	1	0	0	1	0	3	2	0	0	2	1	0	0	1	1	0	0	k__Bacteria;p__Firmicutes;c__Clostridia;o__Clostridiales;f__Lachnospiraceae;g__Oribacterium;s__
OTU_1695	0	3	15	0	1	1	0	0	0	0	0	0	0	0	0	0	0	0	5	0	0	0	3	0	0	5	0	k__Bacteria;p__Actinobacteria;c__unidentified_Actinobacteria;o__Kineosporiales;f__Kineosporiaceae
OTU_1696	1	6	6	1	1	0	0	0	17	0	2	0	3	0	0	0	0	0	12	1	0	0	2	0	0	22	1	k__Bacteria;p__Verrucomicrobia;c__Opitutae;o__Opitutales;f__Opitutaceae;g__Opitutus;s__
OTU_1697	2	0	3	0	0	7	0	0	1	0	2	4	0	0	0	0	0	0	0	0	0	0	1	1	1	0	1	k__Bacteria;p__Firmicutes;c__Bacilli;o__Lactobacillales;f__Streptococcaceae;g__Streptococcus
OTU_1698	0	1	1	0	0	0	0	0	1	0	1	0	0	1	0	1	1	0	0	0	0	0	0	0	0	1	9	k__Bacteria;p__Lentisphaerae;c__Lentisphaeria;o__Victivallales;f__Victivallaceae;g__Victivallis;s__
OTU_1699	0	0	0	0	0	0	0	1	0	0	1	0	0	4	2	0	0	2	0	1	0	0	3	0	1	0	0	k__Bacteria;p__Lentisphaerae;c__Lentisphaeria;o__Victivallales;f__Victivallaceae;g__Victivallis;s__
OTU_1700	1	5	21	0	0	1	0	0	0	0	0	0	0	1	0	0	0	1	11	1	0	1	3	0	0	8	1	k__Bacteria;p__Actinobacteria;c__Thermoleophilia;o__Solirubrobacterales
OTU_1701	0	13	2	0	1	0	0	0	0	0	0	0	0	0	0	0	0	0	3	0	0	0	4	0	0	6	0	k__Bacteria;p__Actinobacteria;c__TakashiAC-B11;o__;f__;g__;s__
OTU_1702	0	7	0	0	5	0	0	0	0	0	0	0	0	0	0	0	0	0	7	0	0	0	2	0	0	4	0	k__Bacteria;p__Proteobacteria;c__Gammaproteobacteria;o__Salinisphaerales;f__Salinisphaeraceae;g__;s__
OTU_1703	0	0	0	0	0	0	1	0	0	0	7	0	0	2	0	0	4	0	1	0	0	0	0	0	1	0	1	k__Bacteria;p__Spirochaetes;c__unidentified_Spirochaetes;o__Spirochaetales;f__Spirochaetaceae;g__Treponema_2
OTU_1704	0	6	9	0	0	0	0	0	0	0	0	0	0	0	0	0	0	0	8	0	0	0	2	0	0	13	0	k__Bacteria;p__Bacteroidetes;c__Sphingobacteriia;o__Sphingobacteriales;f__Saprospiraceae;g__;s__
OTU_1705	0	1	3	0	0	0	0	3	1	0	1	0	1	0	0	9	0	0	1	0	0	0	0	0	0	1	0	k__Bacteria;p__Firmicutes;c__Clostridia;o__Clostridiales;f__Lachnospiraceae;g__Eubacterium_ruminantium_group;s__
OTU_1706	0	3	1	0	1	0	2	2	3	0	3	0	2	2	0	1	2	0	2	0	2	1	3	1	0	1	2	k__Bacteria;p__Proteobacteria;c__Alphaproteobacteria;o__Caulobacterales;f__Caulobacteraceae;g__Brevundimonas
OTU_1707	2	0	0	0	0	0	0	0	1	0	1	0	0	0	0	0	0	0	2	0	0	0	1	2	8	0	13	k__Bacteria;p__Firmicutes;c__Clostridia;o__Clostridiales;f__Lachnospiraceae;g__possible_genus_Sk018;s__
OTU_1708	4	3	0	0	0	0	10	10	2	24	13	9	15	6	15	11	55	115	20	8	24	9	10	7	8	13	3	k__Bacteria;p__Bacteroidetes;c__Bacteroidia;o__Bacteroidales;f__Prevotellaceae;g__Prevotella_1;s__
OTU_1709	0	2	4	0	1	0	0	0	0	0	1	1	0	0	0	0	0	0	5	0	0	0	2	0	0	13	0	k__Bacteria;p__Bacteroidetes;c__Cytophagia;o__Cytophagales;f__Cytophagaceae
OTU_1710	2	10	2	3	8	2	0	0	1	0	0	1	1	2	0	1	0	1	0	0	0	0	1	0	0	0	0	k__Bacteria;p__Firmicutes;c__Bacilli;o__Lactobacillales;f__Aerococcaceae
OTU_1711	0	3	3	0	1	1	0	0	0	0	0	0	0	0	0	0	0	0	4	0	0	0	3	0	0	11	0	k__Bacteria;p__Actinobacteria;c__unidentified_Actinobacteria;o__Streptosporangiales;f__Streptosporangiaceae;g__Streptosporangium;s__
OTU_1712	0	2	11	0	0	0	0	0	0	0	0	0	0	0	0	0	0	0	10	0	0	0	8	1	0	4	0	k__Bacteria;p__Verrucomicrobia;c__Spartobacteria;o__Chthoniobacterales;f__Chthoniobacteraceae;g__Chthoniobacter;s__
OTU_1713	1	3	0	0	0	0	0	0	0	0	0	1	0	0	2	0	0	2	0	1	0	1	7	0	0	2	1	k__Bacteria;p__Firmicutes;c__Clostridia;o__Clostridiales;f__Christensenellaceae;g__Christensenellaceae_R-7_group
OTU_1714	0	0	14	0	1	0	0	0	0	0	0	5	0	1	0	0	0	1	5	0	0	0	2	1	0	1	1	k__Bacteria;p__Actinobacteria;c__Acidimicrobiia;o__Acidimicrobiales
OTU_1715	1	0	0	0	0	0	2	0	0	0	0	0	1	0	0	0	0	0	0	0	0	0	0	1	16	1	0	k__Bacteria;p__Bacteroidetes;c__Bacteroidia;o__Bacteroidales;f__Bacteroidales_BS11_gut_group;g__;s__
OTU_1716	2	1	2	0	0	0	1	2	2	1	3	2	0	2	1	0	1	0	0	0	0	0	1	0	0	0	0	k__Bacteria;p__Proteobacteria;c__Gammaproteobacteria;o__Cardiobacteriales;f__Cardiobacteriaceae;g__unidentified_Cardiobacteriaceae;s__Cardiobacterium_sp._canine_oral_taxon_238
OTU_1717	0	0	0	0	0	0	0	1	0	4	2	1	1	1	0	1	3	0	0	0	0	0	0	0	1	2	0	k__Bacteria;p__Firmicutes;c__Clostridia;o__Clostridiales;f__Ruminococcaceae
OTU_1718	0	2	1	0	0	0	0	1	0	2	2	1	0	2	1	0	2	2	2	1	0	0	1	1	0	0	0	k__Bacteria;p__Proteobacteria;c__Alphaproteobacteria;o__Rhizobiales;f__Hyphomicrobiaceae;g__Pelagibacterium;s__
OTU_1719	0	10	0	0	1	0	0	0	1	0	0	0	0	1	0	0	0	0	0	0	1	2	1	0	0	0	0	k__Bacteria;p__Firmicutes;c__Clostridia;o__Clostridiales;f__Ruminococcaceae;g__Ruminococcus_1;s__
OTU_1720	0	0	0	0	0	0	2	0	4	0	0	1	3	3	1	4	0	0	0	0	0	0	0	0	5	0	1	k__Bacteria;p__Bacteroidetes;c__Bacteroidia;o__Bacteroidales;f__Prevotellaceae;g__Prevotellaceae_UCG-001;s__
OTU_1721	0	1	0	0	0	0	0	1	0	1	1	2	0	2	0	1	1	0	0	0	2	0	1	1	4	4	5	k__Bacteria;p__Firmicutes;c__Clostridia;o__Clostridiales;f__Lachnospiraceae
OTU_1722	0	1	2	0	2	0	0	0	1	1	0	3	1	0	0	8	0	0	7	1	2	0	0	0	0	7	13	k__Bacteria;p__Saccharibacteria;c__unidentified_Saccharibacteria;o__unidentified_Saccharibacteria;f__unidentified_Saccharibacteria;g__Candidatus_Saccharimonas;s__
OTU_1723	0	0	0	0	0	0	0	0	0	0	0	0	0	0	0	0	0	0	1	0	0	1	0	2	6	0	5	k__Bacteria;p__Firmicutes;c__Clostridia;o__Clostridiales;f__Lachnospiraceae;g__Lachnospiraceae_NK3A20_group
OTU_1724	20	0	0	5	0	0	0	0	0	0	0	0	0	0	0	0	0	0	0	0	0	0	0	0	0	0	0	k__Bacteria;p__Proteobacteria;c__Alphaproteobacteria;o__DB1-14;f__;g__;s__
OTU_1725	0	8	0	0	9	2	1	0	0	0	0	0	1	1	0	0	0	0	0	0	0	0	0	0	0	0	0	k__Bacteria;p__Firmicutes;c__Bacilli;o__Lactobacillales;f__Aerococcaceae;g__Facklamia;s__
OTU_1726	0	3	2	0	2	1	0	0	0	0	0	0	0	0	0	0	0	0	0	0	0	0	11	0	0	1	0	k__Bacteria;p__Firmicutes;c__Clostridia;o__Clostridiales;f__Clostridiaceae_1;g__Clostridium_sensu_stricto_13;s__
OTU_1727	0	12	0	0	3	0	0	0	0	0	0	0	0	0	0	0	0	0	10	0	0	0	11	0	0	10	1	k__Bacteria;p__Thermomicrobia;c__unidentified_Thermomicrobia;o__JG30-KF-CM45;f__;g__;s__
OTU_1728	0	1	11	0	0	0	0	0	0	0	0	0	0	0	0	0	0	1	0	0	0	0	1	1	3	1	0	k__Bacteria;p__Actinobacteria;c__unidentified_Actinobacteria;o__Streptosporangiales;f__Nocardiopsaceae
OTU_1729	0	2	0	0	0	0	0	0	0	0	0	0	0	0	1	2	1	2	0	0	0	0	1	0	1	6	1	k__Bacteria
OTU_1730	0	13	0	0	1	0	0	0	1	0	1	0	0	0	0	0	0	0	0	1	0	0	0	0	1	0	1	k__Bacteria;p__Firmicutes;c__Clostridia;o__Clostridiales;f__Ruminococcaceae;g__Ruminococcaceae_UCG-003;s__
OTU_1731	1	2	3	0	0	0	1	0	2	0	0	2	0	0	2	2	0	1	0	1	5	20	12	0	3	5	1	k__Bacteria;p__Firmicutes;c__Clostridia;o__Clostridiales;f__Ruminococcaceae;g__Ruminococcus_1
OTU_1732	1	0	0	0	0	0	0	0	1	1	2	1	0	2	1	2	2	3	1	0	0	0	1	3	3	15	15	k__Bacteria;p__Bacteroidetes;c__Bacteroidia;o__Bacteroidales;f__Bacteroidales_BS11_gut_group;g__;s__
OTU_1733	0	2	0	0	0	0	0	0	0	1	1	0	3	0	1	0	0	0	1	1	0	1	2	2	39	1	9	k__Bacteria;p__Bacteroidetes
OTU_1734	1	0	0	0	0	0	0	0	1	0	1	1	1	0	0	0	3	0	2	1	1	0	0	0	15	1	8	k__Bacteria;p__Firmicutes;c__Clostridia;o__Clostridiales;f__Ruminococcaceae
OTU_1735	0	1	0	0	0	0	2	0	2	0	1	2	0	0	0	0	3	0	1	0	0	3	1	9	2	1	4	k__Bacteria;p__Cyanobacteria;c__Melainabacteria;o__Gastranaerophilales;f__;g__;s__
OTU_1736	0	0	0	0	0	0	1	2	2	0	12	0	0	1	1	2	3	1	2	1	5	1	3	2	0	7	13	k__Bacteria;p__Bacteroidetes;c__Bacteroidia;o__Bacteroidales
OTU_1737	0	3	0	0	0	0	0	0	1	0	1	0	1	0	0	8	1	0	0	0	0	0	0	0	1	0	0	k__Bacteria
OTU_1738	3	4	2	0	1	0	0	1	3	7	1	1	3	1	3	1	2	0	0	0	0	0	0	0	2	0	1	k__Bacteria;p__Bacteroidetes;c__Bacteroidia;o__Bacteroidales;f__Bacteroidaceae;g__Bacteroides;s__Bacteroides_intestinalis
OTU_1739	0	1	2	0	0	0	0	0	1	1	0	1	3	0	0	0	1	0	0	1	2	1	1	0	3	8	9	k__Bacteria;p__Firmicutes;c__Clostridia;o__Clostridiales;f__Ruminococcaceae
OTU_1740	0	0	0	0	0	0	0	0	0	0	0	0	0	1	2	1	1	0	0	0	0	0	1	0	0	0	9	k__Bacteria;p__Firmicutes;c__Clostridia;o__Clostridiales;f__Ruminococcaceae;g__Ruminococcaceae_UCG-010;s__
OTU_1741	1	13	17	0	4	2	0	0	0	0	0	0	1	2	0	0	0	0	10	0	0	0	14	0	0	23	2	k__Bacteria;p__Proteobacteria;c__Betaproteobacteria;o__TRA3-20;f__;g__;s__
OTU_1742	1	0	16	0	0	0	0	0	0	0	1	0	0	1	0	0	0	0	8	0	0	0	3	0	1	4	0	k__Bacteria;p__Acidobacteria;c__unidentified_Acidobacteria;o__Subgroup_6
OTU_1743	0	0	1	0	0	0	2	0	0	1	0	0	0	2	0	0	0	2	0	0	0	0	0	1	10	3	0	k__Bacteria
OTU_1744	0	0	1	0	0	0	1	0	0	0	1	1	1	0	2	0	3	0	0	0	1	1	0	1	4	2	11	k__Bacteria;p__Cyanobacteria;c__Melainabacteria;o__Gastranaerophilales;f__;g__;s__
OTU_1745	0	0	0	0	0	0	0	0	1	0	0	1	0	0	1	1	0	1	2	1	1	0	2	0	6	0	0	k__Bacteria;p__Bacteroidetes;c__Bacteroidia;o__Bacteroidales;f__Prevotellaceae;g__Prevotellaceae_UCG-001;s__
OTU_1746	0	0	1	0	0	0	0	0	6	1	1	0	1	1	0	0	2	1	0	0	0	1	1	0	0	1	3	k__Bacteria;p__Firmicutes;c__Clostridia;o__Clostridiales;f__Christensenellaceae;g__;s__
OTU_1747	0	0	0	0	0	0	0	0	0	0	0	0	0	21	0	0	0	0	0	0	0	0	0	0	0	0	0	k__Bacteria;p__Planctomycetes
OTU_1748	4	6	97	0	1	3	0	1	2	1	5	0	2	3	2	0	3	3	67	1	2	1	12	3	0	32	1	k__Bacteria;p__Proteobacteria;c__Alphaproteobacteria;o__Sphingomonadales;f__Sphingomonadaceae;g__Sphingomonas
OTU_1749	1	14	4	0	1	0	0	0	1	0	0	0	0	0	0	0	0	0	4	0	0	0	6	0	0	4	0	k__Bacteria;p__Gemmatimonadetes;c__unidentified_Gemmatimonadetes;o__Gemmatimonadales;f__Gemmatimonadaceae;g__;s__
OTU_1750	0	0	0	0	0	0	0	0	0	0	14	0	2	0	0	0	0	0	0	0	0	0	0	0	0	0	0	k__Bacteria;p__Chlamydiae;c__unidentified_Chlamydiae;o__Chlamydiales
OTU_1751	1	7	2	0	1	2	0	0	0	0	2	0	1	0	1	0	0	0	0	0	2	0	0	0	0	2	0	k__Bacteria;p__Bacteroidetes;c__Bacteroidia;o__Bacteroidales;f__Bacteroidales_S24-7_group;g__;s__
OTU_1752	0	0	0	0	0	0	0	0	0	0	0	2	8	5	0	0	0	0	1	0	0	0	0	0	1	1	0	k__Bacteria;p__Bacteroidetes;c__Sphingobacteriia;o__Sphingobacteriales;f__env.OPS_17;g__;s__
OTU_1753	0	1	0	0	0	0	3	0	0	0	1	0	1	0	0	0	0	2	1	0	1	1	7	1	0	0	0	k__Bacteria;p__Firmicutes;c__Clostridia;o__Clostridiales;f__Ruminococcaceae;g__Ruminococcaceae_UCG-010;s__
OTU_1754	0	0	0	0	0	0	0	0	0	0	0	0	0	18	0	0	0	0	0	0	0	0	0	0	0	0	0	k__Bacteria;p__Proteobacteria;c__Alphaproteobacteria;o__Rickettsiales;f__;g__;s__
OTU_1755	0	4	2	0	0	0	8	5	5	8	6	4	3	1	1	13	22	17	8	1	6	8	2	5	12	6	4	k__Bacteria;p__Firmicutes;c__Clostridia;o__Clostridiales;f__Ruminococcaceae;g__Ruminococcaceae_UCG-005;s__
OTU_1756	0	2	1	0	0	0	2	0	1	0	1	3	1	1	0	0	2	0	0	2	4	3	2	1	1	4	2	k__Bacteria;p__Firmicutes;c__Clostridia;o__Clostridiales;f__Peptococcaceae;g__;s__
OTU_1757	0	1	0	0	0	0	0	0	0	0	0	0	0	0	0	0	0	0	13	0	0	0	1	0	0	4	0	k__Bacteria;p__Proteobacteria;c__Alphaproteobacteria;o__Rhodospirillales;f__Acetobacteraceae;g__Roseomonas;s__
OTU_1758	0	0	4	0	0	0	0	0	0	0	0	0	0	1	0	0	1	0	13	0	0	0	2	0	0	1	0	k__Bacteria;p__Actinobacteria;c__TakashiAC-B11;o__;f__;g__;s__
OTU_1759	0	0	0	0	0	0	0	0	18	0	0	0	0	0	0	0	0	0	0	0	0	0	2	0	0	1	0	k__Bacteria;p__Bacteroidetes;c__Sphingobacteriia;o__Sphingobacteriales;f__NS11-12_marine_group;g__;s__
OTU_1760	0	11	1	0	0	0	0	0	0	1	0	0	0	1	0	1	0	0	0	0	0	0	0	0	0	1	0	k__Bacteria;p__Firmicutes;c__Erysipelotrichia;o__Erysipelotrichales;f__Erysipelotrichaceae;g__;s__
OTU_1761	1	2	0	0	0	0	0	1	1	0	0	0	0	0	2	0	0	0	0	0	0	0	0	2	13	0	2	k__Bacteria;p__Bacteroidetes
OTU_1762	0	0	1	0	0	0	2	0	1	0	0	0	0	0	2	0	0	2	1	0	1	1	1	0	35	1	6	k__Bacteria;p__Chloroflexi;c__Anaerolineae;o__Anaerolineales;f__Anaerolineaceae
OTU_1763	2	8	4	0	3	1	23	7	11	0	7	9	3	7	3	13	7	24	12	29	26	9	12	5	11	33	12	k__Bacteria;p__Firmicutes;c__Clostridia;o__Clostridiales;f__Christensenellaceae;g__Christensenellaceae_R-7_group;s__
OTU_1764	0	12	1	0	3	2	0	0	1	0	0	0	0	0	0	0	0	0	13	0	0	0	17	0	0	17	0	k__Bacteria;p__Actinobacteria;c__unidentified_Actinobacteria;o__Pseudonocardiales;f__Pseudonocardiaceae;g__Lentzea
OTU_1765	0	3	6	0	0	0	2	0	137	0	0	0	2	0	0	0	0	0	1	0	0	0	0	0	0	1	0	k__Bacteria;p__Actinobacteria;c__unidentified_Actinobacteria;o__Frankiales;f__Sporichthyaceae
OTU_1766	0	0	1	0	0	0	1	1	0	0	0	1	1	1	1	4	1	0	2	1	2	0	0	0	0	3	4	k__Bacteria;p__Firmicutes;c__Clostridia;o__Clostridiales;f__Ruminococcaceae
OTU_1767	0	0	0	0	0	0	0	0	0	0	0	0	3	14	0	0	0	0	0	0	0	0	0	0	0	0	0	k__Bacteria;p__Proteobacteria;c__Deltaproteobacteria;o__Bdellovibrionales;f__Bdellovibrionaceae;g__Bdellovibrio
OTU_1768	1	0	1	0	0	0	0	0	0	0	1	0	0	1	0	0	0	0	0	1	5	0	0	2	6	0	1	k__Bacteria;p__Bacteroidetes;c__Bacteroidia;o__Bacteroidales;f__Rikenellaceae;g__Rikenellaceae_RC9_gut_group;s__
OTU_1769	0	0	0	0	0	0	0	1	1	0	0	0	0	0	1	1	1	0	0	0	0	1	1	0	1	13	10	k__Bacteria;p__Bacteroidetes;c__Bacteroidia;o__Bacteroidales;f__Prevotellaceae;g__Prevotella_1;s__
OTU_1770	0	29	0	0	1	0	0	0	0	0	0	0	0	0	0	0	0	0	1	0	0	0	10	0	0	6	0	k__Bacteria;p__Actinobacteria;c__Acidimicrobiia;o__Acidimicrobiales
OTU_1771	0	0	1	0	0	0	0	0	0	0	0	0	0	0	0	0	0	0	5	0	0	0	4	0	0	5	0	k__Bacteria;p__Armatimonadetes;c__;o__;f__;g__;s__
OTU_1772	1	2	0	0	0	0	0	0	3	0	0	2	1	1	0	3	0	1	1	9	2	1	0	1	1	3	0	k__Bacteria;p__Firmicutes;c__Clostridia;o__Clostridiales;f__Lachnospiraceae;g__Acetitomaculum;s__
OTU_1773	0	1	13	0	0	0	0	0	0	0	0	1	0	0	0	0	0	1	1	0	0	0	0	0	1	1	0	k__Bacteria;p__Actinobacteria;c__unidentified_Actinobacteria;o__Micrococcales;f__Microbacteriaceae;g__Agromyces;s__Agromyces_ulmi
OTU_1774	1	3	6	0	0	0	14	3	28	0	4	1	4	6	4	10	3	30	1	36	5	3	4	15	2	6	35	k__Bacteria;p__Lentisphaerae;c__Lentisphaerae_RFP12_gut_group;o__;f__;g__;s__
OTU_1775	0	1	1	0	0	0	0	0	0	0	1	0	0	1	0	1	2	6	0	2	0	1	1	3	0	0	1	k__Bacteria;p__Firmicutes;c__Negativicutes;o__Selenomonadales;f__Veillonellaceae
OTU_1776	0	0	0	0	0	0	0	0	33	0	0	0	0	0	0	0	0	0	0	0	0	0	0	0	0	0	0	k__Bacteria;p__Bacteroidetes;c__Cytophagia;o__Cytophagales;f__Cyclobacteriaceae;g__;s__
OTU_1777	0	1	1	0	0	0	0	1	0	0	0	0	2	1	0	1	0	0	1	0	0	0	0	9	1	2	1	k__Bacteria
OTU_1778	0	0	12	0	0	0	0	0	0	0	0	0	0	0	0	0	0	0	0	1	0	0	0	1	0	2	1	k__Bacteria;p__Verrucomicrobia
OTU_1779	0	4	0	0	0	0	0	0	1	0	0	3	1	1	0	0	2	2	1	3	3	1	3	1	26	4	8	k__Bacteria;p__Firmicutes;c__Clostridia;o__Clostridiales;f__Ruminococcaceae;g__Ruminococcaceae_NK4A214_group;s__
OTU_1780	0	11	2	0	2	0	0	0	0	0	0	1	0	1	0	0	0	0	6	0	0	0	7	0	0	3	0	k__Bacteria;p__Actinobacteria;c__Acidimicrobiia;o__Acidimicrobiales;f__;g__;s__
OTU_1781	0	2	5	0	1	1	0	0	0	0	0	0	0	0	0	0	0	0	6	0	0	0	1	0	0	11	0	k__Bacteria;p__Acidobacteria;c__Holophagae;o__Subgroup_7;f__;g__;s__
OTU_1782	0	0	0	0	0	0	0	0	14	0	0	0	0	0	0	0	0	0	0	0	0	0	0	0	0	0	0	k__Bacteria;p__Cyanobacteria;c__Chloroplast
OTU_1783	0	0	1	0	0	0	0	0	0	0	0	0	0	0	0	0	0	0	11	0	0	0	3	0	0	1	0	k__Bacteria;p__Chloroflexi;c__Ktedonobacteria;o__C0119;f__;g__;s__
OTU_1784	0	5	0	0	0	0	0	0	0	0	0	0	0	0	0	0	0	0	17	0	0	0	1	0	0	1	0	k__Bacteria;p__Actinobacteria;c__Thermoleophilia;o__Solirubrobacterales;f__480-2;g__;s__
OTU_1785	0	6	16	0	2	0	1	1	0	0	0	0	2	0	0	0	0	1	8	0	1	0	6	0	1	7	1	k__Bacteria;p__Acidobacteria;c__unidentified_Acidobacteria;o__Subgroup_6;f__;g__;s__
OTU_1786	0	5	2	0	0	0	0	0	0	0	0	0	0	0	0	0	0	0	13	0	0	0	5	0	0	3	0	k__Bacteria;p__Acidobacteria;c__unidentified_Acidobacteria;o__Subgroup_6;f__;g__;s__
OTU_1787	0	15	0	0	2	0	0	0	0	0	0	0	0	0	0	0	0	0	4	0	0	0	0	0	0	1	0	k__Bacteria;p__Gemmatimonadetes;c__unidentified_Gemmatimonadetes;o__Gemmatimonadales;f__Gemmatimonadaceae;g__Gemmatimonas;s__
OTU_1788	0	0	0	0	0	0	0	1	0	0	0	1	0	0	0	0	7	0	1	1	9	0	0	0	0	0	1	k__Bacteria;p__Firmicutes;c__Clostridia;o__Clostridiales;f__Ruminococcaceae;g__Eubacterium_coprostanoligenes_group;s__
OTU_1789	0	3	4	0	1	0	0	0	0	0	0	0	0	1	0	0	0	0	7	0	0	0	3	0	0	1	1	k__Bacteria;p__Verrucomicrobia;c__Spartobacteria;o__Chthoniobacterales;f__Chthoniobacteraceae;g__Chthoniobacter;s__
OTU_1790	1	1	0	0	0	0	1	0	0	0	0	0	0	0	0	0	0	0	9	0	0	0	0	0	0	21	0	k__Bacteria;p__Proteobacteria;c__Gammaproteobacteria;o__Xanthomonadales
OTU_1791	0	0	2	0	0	0	0	0	0	0	0	0	0	0	1	0	0	1	0	0	1	0	0	0	0	0	11	k__Bacteria
OTU_1792	1	4	6	0	0	0	0	2	2	0	1	1	4	2	1	4	3	1	13	1	0	1	1	1	2	2	11	k__Bacteria;p__Firmicutes;c__Clostridia;o__Clostridiales;f__Ruminococcaceae;g__Ruminococcaceae_UCG-014;s__
OTU_1793	0	0	9	0	0	1	0	0	0	0	0	1	0	1	0	1	0	0	0	0	0	1	1	1	0	2	1	k__Bacteria;p__Proteobacteria;c__Gammaproteobacteria;o__Xanthomonadales;f__Xanthomonadaceae;g__Pseudofulvimonas;s__
OTU_1794	0	0	0	0	0	0	0	0	18	0	0	0	0	1	0	0	0	0	0	0	0	0	0	0	0	0	0	k__Bacteria;p__Actinobacteria;c__unidentified_Actinobacteria
OTU_1795	0	6	19	0	0	0	0	0	1	0	1	0	1	0	0	2	1	0	10	1	0	0	1	0	0	3	0	k__Bacteria;p__Actinobacteria;c__Acidimicrobiia;o__Acidimicrobiales;f__Acidimicrobiaceae;g__CL500-29_marine_group;s__
OTU_1796	10	2	0	4	3	1	0	0	0	0	0	2	0	0	0	0	0	0	0	0	0	0	0	0	0	0	0	k__Bacteria;p__Firmicutes;c__Bacilli;o__Lactobacillales;f__Streptococcaceae;g__Lactococcus;s__Lactococcus_piscium
OTU_1797	0	1	1	0	0	0	0	0	0	0	1	1	0	0	1	0	0	0	1	0	0	0	0	2	11	0	0	k__Bacteria;p__Tenericutes;c__Mollicutes;o__Anaeroplasmatales;f__Anaeroplasmataceae;g__Anaeroplasma;s__
OTU_1798	1	0	1	0	0	0	2	0	3	2	0	1	0	1	1	3	1	1	1	1	1	3	2	2	1	1	0	k__Bacteria;p__Firmicutes;c__Clostridia;o__Clostridiales;f__Family_XIII;g__Anaerovorax;s__
OTU_1799	0	1	1	0	0	0	0	0	0	0	0	1	0	1	0	1	1	0	2	0	1	0	0	0	6	2	1	k__Bacteria;p__Synergistetes;c__Synergistia;o__Synergistales;f__Synergistaceae;g__Pyramidobacter;s__
OTU_1800	1	1	2	0	0	0	0	1	0	0	1	2	1	1	0	1	8	0	2	0	4	1	0	2	3	0	0	k__Bacteria;p__Firmicutes;c__Clostridia;o__Clostridiales;f__Lachnospiraceae;g__Coprococcus_1;s__
OTU_1801	0	1	0	0	0	0	1	1	1	1	0	0	0	1	2	7	1	1	1	1	3	0	4	0	17	2	4	k__Bacteria;p__Firmicutes;c__Clostridia;o__Clostridiales;f__Ruminococcaceae
OTU_1802	0	2	2	0	0	0	0	0	1	0	0	0	4	25	0	0	0	0	1	0	0	0	2	0	0	1	0	k__Bacteria;p__Proteobacteria;c__Alphaproteobacteria;o__Rhizobiales;f__Xanthobacteraceae
OTU_1803	0	0	0	0	0	0	0	0	0	0	0	0	0	0	0	0	2	1	2	0	0	2	7	0	9	0	10	k__Bacteria;p__Bacteroidetes;c__Bacteroidia;o__Bacteroidales;f__Prevotellaceae;g__Prevotella_1;s__
OTU_1804	2	2	14	0	0	0	0	0	3	0	0	1	0	0	0	1	1	0	8	0	1	1	3	0	0	1	0	k__Bacteria;p__Gemmatimonadetes;c__unidentified_Gemmatimonadetes;o__AT425-EubC11_terrestrial_group;f__;g__;s__
OTU_1805	0	1	5	0	0	0	2	0	0	0	0	1	1	1	0	1	0	0	8	0	0	0	4	0	0	2	1	k__Bacteria;p__Acidobacteria;c__unidentified_Acidobacteria;o__Subgroup_4;f__unidentified_Acidobacteria;g__Blastocatella;s__
OTU_1806	12	1	2	8	2	3	0	0	0	0	0	0	1	0	0	0	0	0	0	1	0	0	0	0	0	0	0	k__Bacteria;p__Firmicutes;c__Bacilli;o__Lactobacillales;f__Streptococcaceae;g__Lactococcus;s__Lactococcus_garvieae
OTU_1807	0	0	0	0	0	0	0	0	0	0	0	0	0	15	0	0	0	0	0	0	0	0	0	0	0	0	0	k__Bacteria;p__Proteobacteria;c__Alphaproteobacteria;o__Rickettsiales;f__SM2D12;g__;s__
OTU_1808	0	1	0	0	1	0	0	2	2	6	2	0	0	1	0	0	1	0	1	0	0	0	0	2	0	0	0	k__Bacteria;p__Firmicutes;c__Clostridia;o__Clostridiales;f__Ruminococcaceae
OTU_1809	0	0	0	0	0	0	0	0	0	0	0	0	0	15	0	0	0	0	0	0	0	0	0	0	0	0	0	k__Bacteria;p__Proteobacteria;c__Gammaproteobacteria
OTU_1810	1	6	20	0	2	0	0	0	0	0	0	0	1	1	1	0	0	0	27	0	0	0	3	0	0	6	0	k__Bacteria;p__Proteobacteria;c__Betaproteobacteria;o__SC-I-84;f__;g__;s__
OTU_1811	1	0	4	1	1	1	1	0	0	0	3	1	0	0	0	1	1	0	0	0	0	0	0	2	1	0	0	k__Bacteria;p__Bacteroidetes;c__Bacteroidia;o__Bacteroidales;f__Rikenellaceae;g__Rikenellaceae_RC9_gut_group;s__
OTU_1812	0	1	2	0	0	0	1	2	1	0	0	0	0	0	0	0	0	0	4	0	0	0	4	0	2	1	0	k__Bacteria;p__Lentisphaerae;c__WCHB1-25;o__;f__;g__;s__
OTU_1813	2	0	1	0	0	0	2	0	1	0	0	1	0	0	1	1	0	0	1	0	0	0	0	1	8	0	1	k__Bacteria;p__Firmicutes;c__Clostridia;o__Clostridiales;f__Lachnospiraceae
OTU_1814	0	0	7	0	0	2	0	0	2	1	0	0	0	0	1	0	0	0	0	0	0	1	0	0	0	0	0	k__Bacteria;p__Proteobacteria
OTU_1815	1	0	0	0	0	0	0	0	0	0	0	0	1	0	0	1	0	0	3	3	0	0	2	0	2	1	7	k__Bacteria
OTU_1816	1	0	1	0	0	0	0	1	0	2	0	0	0	0	0	3	0	0	0	0	5	3	2	0	4	1	0	k__Bacteria;p__Firmicutes;c__Clostridia;o__Clostridiales;f__Lachnospiraceae;g__Acetitomaculum;s__
OTU_1817	0	3	8	0	0	1	0	0	1	0	0	1	0	1	0	0	0	0	0	0	0	0	0	0	0	0	0	k__Bacteria;p__Actinobacteria;c__Thermoleophilia;o__Solirubrobacterales;f__Patulibacteraceae;g__Patulibacter
OTU_1818	0	0	0	0	0	0	0	0	17	0	0	0	0	0	0	0	0	0	0	0	0	0	0	0	0	0	0	k__Bacteria;p__Chlorobi;c__Chlorobia;o__Chlorobiales;f__OPB56;g__;s__
OTU_1819	0	4	0	0	1	0	0	0	0	0	0	0	0	0	0	0	0	0	0	0	0	0	10	0	0	0	0	k__Bacteria;p__Proteobacteria;c__Deltaproteobacteria;o__Desulfurellales;f__Desulfurellaceae;g__;s__
OTU_1820	0	0	0	0	0	0	0	0	2	0	1	2	0	1	1	0	1	3	1	2	0	0	0	0	0	1	0	k__Bacteria;p__Firmicutes
OTU_1821	0	2	0	0	0	0	0	0	0	0	0	0	2	0	0	0	1	0	1	0	1	1	0	0	7	2	1	k__Bacteria;p__Firmicutes;c__Clostridia;o__Clostridiales;f__Lachnospiraceae
OTU_1822	0	2	0	0	0	0	1	1	0	0	1	0	0	0	1	0	1	0	0	1	0	0	1	0	1	2	6	k__Bacteria;p__Firmicutes;c__Clostridia;o__Clostridiales;f__Ruminococcaceae;g__Ruminiclostridium_5;s__
OTU_1823	0	9	0	0	0	0	0	1	0	0	0	0	0	0	0	0	0	0	0	0	0	0	2	0	0	5	0	k__Bacteria;p__Chloroflexi;c__TK10;o__;f__;g__;s__
OTU_1824	2	3	0	3	5	2	0	0	0	0	0	0	0	0	0	0	0	0	0	0	0	0	0	0	0	0	0	k__Bacteria;p__Firmicutes;c__Bacilli;o__Bacillales;f__Paenibacillaceae;g__Paenibacillus
OTU_1825	1	7	3	0	1	0	0	0	0	0	0	0	0	0	0	0	0	0	2	0	0	0	16	0	0	1	0	k__Bacteria;p__Nitrospirae;c__Nitrospira;o__Nitrospirales;f__Nitrospiraceae;g__;s__
OTU_1826	9	8	3	0	0	0	20	18	8	19	12	8	10	13	12	12	18	18	19	163	358	29	69	12	17	15	12	k__Bacteria;p__Bacteroidetes;c__Bacteroidia;o__Bacteroidales;f__Prevotellaceae;g__Prevotellaceae_UCG-003;s__
OTU_1827	1	1	0	0	2	0	1	1	0	0	1	0	0	7	0	0	1	2	1	2	0	1	0	1	0	1	0	k__Bacteria;p__Bacteroidetes;c__Sphingobacteriia;o__Sphingobacteriales;f__Sphingobacteriaceae;g__Sphingobacterium;s__
OTU_1828	0	1	12	0	0	0	1	0	0	0	1	0	0	1	0	0	0	0	0	0	0	0	1	0	0	0	0	k__Bacteria;p__Proteobacteria;c__Gammaproteobacteria;o__Methylococcales;f__Methylococcaceae;g__Methylobacter;s__Methylobacter_whittenburyi
OTU_1829	0	1	0	0	0	0	2	1	1	0	0	0	1	3	0	0	0	0	2	0	0	3	1	7	0	0	1	k__Bacteria;p__Firmicutes;c__Clostridia;o__Clostridiales;f__Ruminococcaceae;g__Eubacterium_coprostanoligenes_group;s__
OTU_1830	0	3	0	0	1	0	0	0	0	0	0	0	0	0	0	0	0	0	1	0	0	0	12	0	0	2	0	k__Bacteria;p__Actinobacteria
OTU_1831	0	0	0	0	0	0	1	0	0	0	0	0	1	1	0	0	0	0	0	1	0	0	0	0	0	2	16	k__Bacteria;p__Bacteroidetes;c__Bacteroidia;o__Bacteroidales;f__Bacteroidales_BS11_gut_group;g__;s__
OTU_1832	0	1	5	0	0	0	0	2	0	0	2	0	1	0	2	0	0	0	0	1	0	0	0	0	1	0	0	k__Bacteria;p__Proteobacteria;c__Alphaproteobacteria;o__Rickettsiales;f__unidentified_Rickettsiales;g__Constrictibacter
OTU_1833	0	0	0	0	0	0	1	0	0	0	0	2	0	9	0	0	0	0	1	0	0	0	0	0	0	0	0	k__Bacteria;p__Planctomycetes
OTU_1834	2	1	0	0	1	0	2	2	2	1	0	3	3	1	0	0	1	0	0	0	0	1	0	1	0	1	1	k__Bacteria;p__Proteobacteria;c__Betaproteobacteria;o__Rhodocyclales;f__Rhodocyclaceae
OTU_1835	0	1	1	0	0	0	0	1	0	0	0	1	2	0	0	1	0	0	1	0	1	1	0	1	11	2	9	k__Bacteria;p__Tenericutes;c__Mollicutes;o__Mollicutes_RF9;f__;g__;s__
OTU_1836	0	0	1	0	0	0	0	0	0	0	0	0	0	0	1	0	0	1	0	1	0	0	2	0	5	0	6	k__Bacteria;p__Firmicutes;c__Clostridia;o__Clostridiales;f__Clostridiales_vadinBB60_group;g__;s__
OTU_1837	0	4	4	0	1	0	0	0	0	0	0	0	0	0	0	0	0	0	9	0	0	0	4	0	0	9	0	k__Bacteria;p__Bacteroidetes;c__Cytophagia;o__Cytophagales;f__Cytophagaceae
OTU_1838	0	10	0	0	5	0	0	0	0	0	0	0	0	0	0	0	0	0	2	0	0	0	7	0	0	4	0	k__Bacteria;p__Gemmatimonadetes;c__unidentified_Gemmatimonadetes;o__unidentified_Gemmatimonadetes;f__S0134_terrestrial_group;g__;s__
OTU_1839	0	0	1	0	0	0	0	0	0	0	0	0	1	1	1	1	0	1	0	1	0	0	0	0	1	0	11	k__Bacteria;p__Bacteroidetes;c__Bacteroidia;o__Bacteroidales;f__Bacteroidales_S24-7_group;g__;s__
OTU_1840	0	3	6	0	0	0	0	0	0	0	0	0	0	0	1	0	0	0	4	0	1	0	1	0	1	8	0	k__Bacteria;p__Gemmatimonadetes;c__unidentified_Gemmatimonadetes;o__Gemmatimonadales;f__Gemmatimonadaceae;g__;s__
OTU_1841	1	2	2	0	0	0	0	1	0	0	0	1	2	0	1	1	0	0	4	2	0	1	1	1	4	4	4	k__Bacteria;p__Firmicutes;c__Clostridia;o__Clostridiales;f__Ruminococcaceae
OTU_1842	1	2	2	0	0	0	0	0	0	1	0	1	0	2	1	1	1	0	6	2	3	1	2	0	14	9	8	k__Bacteria;p__Firmicutes;c__Clostridia;o__Clostridiales;f__Ruminococcaceae
OTU_1843	0	2	0	0	1	0	0	0	0	0	0	0	0	15	0	0	0	0	0	0	1	0	2	0	0	0	0	k__Bacteria;p__Proteobacteria;c__Alphaproteobacteria;o__Rhodospirillales;f__Acetobacteraceae
OTU_1844	0	20	2	0	7	0	0	0	0	0	0	0	0	0	0	0	0	0	7	0	0	0	13	0	0	14	0	k__Bacteria;p__Chloroflexi;c__TK10;o__;f__;g__;s__
OTU_1845	0	10	3	0	3	2	0	1	0	0	5	0	0	2	0	0	0	0	0	0	0	0	0	0	0	1	5	k__Bacteria;p__Firmicutes;c__Clostridia;o__Clostridiales;f__Clostridiaceae_1;g__Clostridium_sensu_stricto_1
OTU_1846	0	3	0	0	3	0	0	0	0	0	0	0	0	0	0	0	0	0	3	0	0	0	3	0	0	8	0	k__Bacteria;p__Chloroflexi;c__TK10;o__;f__;g__;s__
OTU_1847	1	2	1	0	0	0	4	0	0	0	1	1	2	0	1	0	0	0	1	2	0	1	0	0	14	0	6	k__Bacteria;p__Firmicutes;c__Clostridia;o__Clostridiales;f__Lachnospiraceae
OTU_1848	0	0	6	0	0	0	0	0	0	0	1	0	1	0	0	0	0	0	3	0	0	0	1	0	0	2	1	k__Bacteria;p__Chlorobi;c__Chlorobia;o__Chlorobiales;f__OPB56;g__;s__
OTU_1849	0	1	10	0	0	2	1	0	1	0	0	1	0	0	0	0	0	0	3	0	0	0	0	0	0	6	1	k__Bacteria;p__Proteobacteria;c__Deltaproteobacteria;o__Myxococcales;f__Haliangiaceae;g__Haliangium;s__
OTU_1850	1	2	7	0	2	1	0	0	0	0	1	0	1	0	0	0	0	0	4	0	0	1	1	0	0	6	0	k__Bacteria;p__Gemmatimonadetes;c__unidentified_Gemmatimonadetes;o__Gemmatimonadales;f__Gemmatimonadaceae;g__unidentified_Gemmatimonadetes;s__Gemmatimonadetes_bacterium_LX87
OTU_1851	0	0	1	0	0	0	0	0	0	0	0	0	1	13	0	0	0	0	1	0	0	0	8	0	0	0	0	k__Bacteria;p__Verrucomicrobia;c__OPB35_soil_group;o__;f__;g__;s__
OTU_1852	1	1	1	0	0	0	1	1	1	0	1	2	0	2	2	0	2	3	0	1	0	2	2	0	7	4	4	k__Bacteria;p__Firmicutes;c__Clostridia;o__Clostridiales;f__Family_XIII
OTU_1853	0	0	0	0	0	0	0	0	0	0	0	0	0	25	0	0	0	0	0	0	0	0	0	0	0	0	0	k__Bacteria;p__Acidobacteria;c__unidentified_Acidobacteria;o__Subgroup_3;f__unidentified_Acidobacteria;g__Bryobacter;s__
OTU_1854	0	2	2	0	0	0	0	0	0	0	0	0	0	0	0	0	0	0	3	0	0	0	11	0	0	2	0	k__Bacteria;p__Acidobacteria;c__unidentified_Acidobacteria;o__Subgroup_4;f__unidentified_Acidobacteria;g__Blastocatella;s__
OTU_1855	0	6	0	0	4	0	0	0	0	0	0	0	0	0	0	0	0	0	7	0	0	0	3	0	0	7	0	k__Bacteria;p__Proteobacteria;c__Deltaproteobacteria;o__Desulfobacterales;f__Nitrospinaceae;g__Candidatus_Entotheonella;s__
OTU_1856	0	0	0	0	0	0	0	0	17	0	0	0	0	0	0	0	0	0	0	0	0	0	0	0	0	0	0	k__Bacteria;p__Actinobacteria;c__Acidimicrobiia;o__Acidimicrobiales;f__Acidimicrobiaceae;g__CL500-29_marine_group;s__
OTU_1857	2	0	0	0	0	0	0	0	0	2	1	0	7	0	0	0	1	1	0	0	0	0	1	0	0	0	0	k__Bacteria;p__Firmicutes;c__Clostridia;o__Clostridiales;f__Lachnospiraceae;g__Blautia;s__Blautia_producta
OTU_1858	0	20	6	0	4	0	0	0	0	0	1	0	0	0	0	0	0	0	4	0	0	0	1	0	0	4	1	k__Bacteria;p__Thermomicrobia;c__unidentified_Thermomicrobia;o__JG30-KF-CM45;f__;g__;s__
OTU_1859	0	0	0	0	0	0	0	0	0	0	0	0	4	14	0	0	0	0	0	1	0	0	0	0	0	0	0	k__Bacteria;p__Proteobacteria;c__Betaproteobacteria
OTU_1860	1	0	1	0	0	0	3	2	0	0	0	0	0	0	1	0	1	0	2	0	0	1	1	2	1	1	0	k__Bacteria;p__Firmicutes;c__Clostridia;o__Clostridiales;f__Lachnospiraceae;g__Lachnospiraceae_NK3A20_group;s__
OTU_1861	0	1	1	0	0	0	0	1	2	0	1	1	0	0	0	0	0	1	0	0	0	0	0	0	16	1	1	k__Bacteria;p__Firmicutes;c__Clostridia;o__Clostridiales;f__Lachnospiraceae;g__Eubacterium_ruminantium_group;s__
OTU_1862	0	2	2	0	0	0	0	0	0	0	0	0	0	0	0	0	0	0	15	0	0	0	0	0	0	17	0	k__Bacteria;p__Bacteroidetes;c__Cytophagia;o__Cytophagales;f__Cytophagaceae;g__Adhaeribacter;s__
OTU_1863	1	0	0	0	0	0	0	0	0	0	0	0	0	0	0	0	1	0	2	0	0	3	1	5	0	0	2	k__Bacteria;p__Firmicutes;c__Clostridia;o__Clostridiales;f__Lachnospiraceae;g__Tyzzerella_3;s__
OTU_1864	2	1	0	0	0	0	0	2	1	0	0	1	1	4	0	0	1	1	1	0	0	0	0	0	0	2	0	k__Bacteria;p__Proteobacteria;c__Alphaproteobacteria;o__Sphingomonadales;f__Sphingomonadaceae;g__Sphingopyxis
OTU_1865	0	0	0	0	0	0	0	0	0	0	0	13	0	0	0	0	0	0	0	0	0	0	0	0	0	0	0	k__Bacteria;p__Firmicutes;c__Clostridia;o__Clostridiales;f__Lachnospiraceae;g__Lachnospiraceae_NK3A20_group;s__
OTU_1866	1	0	0	0	0	0	1	0	0	0	0	1	0	1	4	0	0	0	2	0	1	3	0	0	0	0	0	k__Bacteria
OTU_1867	0	0	13	0	0	0	0	0	0	0	0	0	0	0	0	1	0	0	2	0	0	1	4	1	0	1	0	k__Bacteria;p__Planctomycetes;c__OM190;o__;f__;g__;s__
OTU_1868	0	0	11	0	2	3	0	0	0	0	0	0	1	1	0	0	0	0	0	0	0	0	1	0	0	0	0	k__Bacteria;p__Firmicutes;c__Clostridia;o__Clostridiales;f__Lachnospiraceae;g__Epulopiscium;s__
OTU_1869	0	2	10	0	1	0	0	0	0	1	0	1	0	0	1	0	0	0	8	0	0	2	2	0	1	2	1	k__Bacteria;p__Actinobacteria;c__Thermoleophilia;o__Solirubrobacterales;f__Solirubrobacteraceae;g__Solirubrobacter;s__
OTU_1870	0	1	1	0	0	0	2	0	1	0	0	0	0	0	0	7	0	1	0	0	1	1	0	1	0	0	0	k__Bacteria;p__Firmicutes;c__Clostridia;o__Clostridiales;f__Lachnospiraceae;g__Lachnospiraceae_NK3A20_group;s__
OTU_1871	1	0	1	0	0	0	0	0	1	0	0	1	0	0	1	0	0	2	2	0	1	4	2	1	7	0	1	k__Bacteria
OTU_1872	0	12	0	0	1	0	0	0	0	0	0	0	0	0	0	0	0	0	9	0	0	0	5	0	0	12	0	k__Bacteria;p__Chloroflexi;c__S085;o__;f__;g__;s__
OTU_1873	0	0	1	0	0	0	1	1	1	0	0	0	0	0	1	0	0	0	1	1	1	1	1	0	2	4	2	k__Bacteria;p__Firmicutes;c__Clostridia;o__Clostridiales;f__Lachnospiraceae
OTU_1874	0	5	0	0	1	0	0	0	0	0	0	0	0	0	0	0	0	0	3	0	0	0	1	0	0	4	0	k__Bacteria;p__Proteobacteria;c__Alphaproteobacteria;o__Rhodobacterales;f__Rhodobacteraceae;g__Oceanicella
OTU_1875	1	0	0	0	0	0	1	0	0	0	0	0	0	1	0	0	0	0	0	0	1	0	0	1	3	11	5	k__Bacteria;p__Bacteroidetes;c__Bacteroidia;o__Bacteroidales
OTU_1876	1	1	16	0	0	0	0	0	0	0	0	0	0	0	0	0	0	0	0	0	0	0	1	0	0	0	0	k__Bacteria;p__Chloroflexi;c__TK10;o__;f__;g__;s__
OTU_1877	1	1	1	0	0	0	3	0	4	1	0	2	1	0	0	0	2	1	1	0	0	0	1	0	0	2	2	k__Bacteria;p__Tenericutes;c__Mollicutes;o__Anaeroplasmatales;f__Anaeroplasmataceae;g__Anaeroplasma;s__
OTU_1878	0	6	0	0	0	0	0	1	2	0	0	0	0	0	0	0	0	0	1	0	0	1	2	0	0	0	0	k__Bacteria;p__Acidobacteria;c__unidentified_Acidobacteria;o__Acidobacteriales;f__Acidobacteriaceae_.Subgroup_1.
OTU_1879	1	0	10	0	0	0	2	0	0	0	1	0	0	0	0	0	0	1	1	0	2	0	0	0	0	0	1	k__Bacteria;p__Actinobacteria;c__Acidimicrobiia;o__Acidimicrobiales;f__OM1_clade;g__;s__
OTU_1880	0	0	1	0	0	0	1	0	1	0	0	0	1	1	0	3	0	1	0	1	0	5	1	0	0	0	0	k__Bacteria;p__Firmicutes;c__Clostridia;o__Clostridiales;f__Clostridiales_vadinBB60_group
OTU_1881	0	0	14	0	0	4	0	0	0	0	0	0	0	0	0	0	0	0	0	0	0	0	0	0	0	0	0	k__Bacteria
OTU_1882	0	0	2	0	0	0	0	1	0	0	3	2	0	1	0	2	0	2	0	0	3	1	1	6	2	3	4	k__Bacteria;p__Firmicutes;c__Clostridia;o__Clostridiales;f__Lachnospiraceae
OTU_1883	0	0	0	0	0	0	0	0	0	0	0	0	0	0	0	0	0	0	5	0	0	0	0	0	0	11	0	k__Bacteria;p__Proteobacteria;c__Betaproteobacteria;o__SC-I-84;f__;g__;s__
OTU_1884	1	1	2	1	1	11	0	0	0	0	0	4	0	3	0	0	0	0	1	0	0	0	0	0	0	0	0	k__Bacteria;p__Firmicutes;c__Bacilli;o__Lactobacillales;f__Lactobacillaceae;g__Lactobacillus;s__Lactobacillus_casei
OTU_1885	0	0	8	0	1	17	0	0	0	0	0	0	0	0	0	0	0	0	0	0	0	0	0	0	0	0	0	k__Bacteria
OTU_1886	1	2	9	0	0	0	0	0	0	0	0	1	0	0	0	0	0	0	1	0	0	0	0	1	1	0	0	k__Bacteria;p__Actinobacteria;c__Acidimicrobiia;o__Acidimicrobiales;f__Acidimicrobiaceae;g__;s__
OTU_1887	1	1	0	0	0	0	0	1	1	0	0	0	0	0	1	0	0	0	7	0	1	0	0	1	2	4	9	k__Bacteria;p__Firmicutes;c__Clostridia;o__Clostridiales;f__Ruminococcaceae;g__Ruminococcus_2;s__
OTU_1888	0	7	17	0	0	0	0	0	0	0	0	0	0	1	0	0	1	0	18	0	0	0	3	0	1	9	1	k__Bacteria;p__Proteobacteria;c__Betaproteobacteria;o__Nitrosomonadales;f__Nitrosomonadaceae;g__;s__
OTU_1889	0	26	27	0	5	1	0	1	3	1	0	5	7	4	1	0	1	1	19	0	0	1	8	0	0	13	0	k__Bacteria;p__Proteobacteria;c__Deltaproteobacteria;o__GR-WP33-30;f__;g__;s__
OTU_1890	3	68	0	27	253	11	0	0	0	0	0	1	0	0	0	0	0	0	0	1	0	0	0	0	0	0	0	k__Bacteria;p__Firmicutes;c__Bacilli;o__Lactobacillales;f__Streptococcaceae;g__Streptococcus
OTU_1891	0	0	2	0	0	0	0	1	0	1	1	3	0	2	0	0	1	1	2	0	0	2	1	0	0	2	4	k__Bacteria;p__Lentisphaerae;c__Lentisphaeria;o__Victivallales;f__Victivallaceae;g__Victivallis;s__
OTU_1892	0	0	0	0	0	0	0	0	0	0	0	0	12	0	0	0	0	0	0	0	0	0	0	0	0	0	0	k__Bacteria;p__Bacteroidetes;c__Sphingobacteriia;o__Sphingobacteriales
OTU_1893	0	10	0	0	3	0	0	0	0	0	0	0	0	0	0	0	0	0	2	0	0	0	7	0	0	2	0	k__Bacteria;p__Actinobacteria;c__MB-A2-108;o__;f__;g__;s__
OTU_1894	0	1	9	0	2	0	1	0	0	0	0	1	0	3	0	0	0	2	0	0	1	0	2	1	0	0	1	k__Bacteria;p__Bacteroidetes;c__Flavobacteriia;o__Flavobacteriales;f__Flavobacteriaceae;g__Flavobacterium
OTU_1895	2	1	0	0	0	0	4	2	1	1	4	3	2	2	3	6	2	1	3	7	2	2	2	7	2	2	1	k__Bacteria;p__Firmicutes;c__Clostridia;o__Clostridiales;f__Lachnospiraceae;g__Acetitomaculum;s__
OTU_1896	0	3	2	0	0	1	0	0	0	0	1	0	0	0	0	0	0	0	3	0	0	0	5	0	0	19	0	k__Bacteria;p__Proteobacteria;c__Deltaproteobacteria;o__Myxococcales;f__Polyangiaceae;g__;s__
OTU_1897	0	0	0	0	0	0	0	0	14	0	0	0	0	0	0	0	0	0	0	0	0	0	0	0	0	0	0	k__Bacteria;p__Bacteroidetes;c__Sphingobacteriia;o__Sphingobacteriales;f__env.OPS_17;g__;s__
OTU_1898	0	3	9	0	0	0	1	0	1	0	2	0	0	1	0	0	0	0	5	0	1	1	3	0	1	4	0	k__Bacteria;p__Thermomicrobia;c__unidentified_Thermomicrobia;o__JG30-KF-CM45;f__;g__;s__
OTU_1899	0	0	0	0	0	0	0	0	0	0	0	1	0	0	0	0	0	0	1	0	1	0	0	0	8	2	0	k__Bacteria;p__Firmicutes;c__Clostridia;o__Clostridiales;f__Christensenellaceae;g__Christensenellaceae_R-7_group
OTU_1900	0	2	0	0	0	0	1	0	0	0	0	1	0	0	0	4	0	2	1	2	4	0	2	1	6	1	2	k__Bacteria;p__Firmicutes;c__Clostridia;o__Clostridiales;f__Lachnospiraceae;g__Butyrivibrio_2;s__
OTU_1901	0	0	7	0	0	0	0	0	0	0	1	1	0	1	0	0	0	0	3	1	0	0	1	1	0	8	0	k__Bacteria;p__Acidobacteria;c__unidentified_Acidobacteria;o__Subgroup_17;f__;g__;s__
OTU_1902	0	3	6	0	0	0	2	2	0	2	4	4	2	4	0	5	1	3	3	0	4	3	3	1	11	8	7	k__Bacteria;p__Firmicutes;c__Clostridia;o__Clostridiales;f__Family_XIII;g__Anaerovorax;s__
OTU_1903	0	1	1	0	0	0	0	0	0	0	2	0	0	2	0	4	6	2	2	0	0	1	1	2	2	0	4	k__Bacteria;p__Firmicutes
OTU_1904	0	0	0	0	0	0	0	0	0	0	0	0	0	16	0	0	0	0	0	0	0	0	0	0	0	0	0	k__Bacteria;p__Acidobacteria;c__unidentified_Acidobacteria;o__Subgroup_4;f__11-24;g__;s__
OTU_1905	0	2	0	0	0	0	1	0	0	1	1	2	0	1	0	0	2	1	3	0	0	0	1	0	2	0	0	k__Bacteria;p__Spirochaetes;c__unidentified_Spirochaetes;o__Spirochaetales;f__Spirochaetaceae;g__Treponema_2
OTU_1906	2	0	9	0	0	0	1	0	0	0	0	0	0	0	0	0	1	0	2	0	0	0	0	0	1	0	1	k__Bacteria;p__Firmicutes;c__Clostridia;o__Clostridiales;f__Family_XII;g__Fusibacter;s__Peptostreptococcaceae_bacterium_feline_oral_taxon_068
OTU_1907	1	0	0	0	0	0	0	1	0	1	1	1	0	0	1	7	0	0	0	0	1	0	0	0	2	1	0	k__Bacteria;p__Bacteroidetes;c__Bacteroidia;o__Bacteroidales;f__Prevotellaceae;g__Prevotellaceae_UCG-003;s__
OTU_1908	0	0	0	0	0	0	0	0	1	0	0	1	1	0	0	2	0	1	3	2	0	0	1	0	4	0	0	k__Bacteria;p__Firmicutes;c__Clostridia;o__Clostridiales;f__Lachnospiraceae;g__Lachnospiraceae_NK3A20_group;s__
OTU_1909	0	0	5	0	0	1	1	0	1	0	2	0	0	0	0	0	0	0	1	0	0	0	1	0	0	1	0	k__Bacteria;p__Proteobacteria;c__Alphaproteobacteria;o__Rhodospirillales;f__Rhodospirillaceae;g__;s__
OTU_1910	0	0	0	0	0	0	0	0	0	0	0	0	21	4	0	0	0	0	0	0	0	0	0	0	0	0	0	k__Bacteria;p__Proteobacteria;c__Gammaproteobacteria;o__Chromatiales;f__Ectothiorhodospiraceae;g__Acidiferrobacter;s__
OTU_1911	1	0	0	0	0	0	0	1	2	0	0	0	0	0	0	1	6	0	0	1	0	0	1	0	0	1	1	k__Bacteria;p__Firmicutes;c__Clostridia;o__Clostridiales;f__Ruminococcaceae;g__Ruminococcaceae_UCG-010;s__
OTU_1912	1	0	0	0	0	0	1	0	2	0	0	0	0	0	0	2	0	0	1	0	2	2	3	1	4	0	3	k__Bacteria;p__Firmicutes;c__Clostridia;o__Clostridiales;f__Lachnospiraceae;g__Lachnospiraceae_NK3A20_group;s__
OTU_1913	0	1	0	0	0	1	0	0	0	0	0	0	0	0	0	0	0	0	7	0	0	0	1	0	0	5	0	k__Bacteria;p__Proteobacteria;c__Deltaproteobacteria;o__Myxococcales;f__P3OB-42;g__;s__
OTU_1914	0	0	1	0	0	0	0	0	0	0	0	1	7	21	0	0	0	0	6	0	0	0	0	0	0	11	0	k__Bacteria;p__Proteobacteria;c__Alphaproteobacteria;o__Rhizobiales;f__Hyphomicrobiaceae;g__Pedomicrobium;s__
OTU_1915	1	2	1	0	0	0	2	32	4	0	1	6	4	3	3	3	1	7	38	3	3	12	9	3	7	9	21	k__Bacteria;p__Bacteroidetes;c__Bacteroidia;o__Bacteroidales;f__Rikenellaceae;g__Rikenellaceae_RC9_gut_group;s__
OTU_1916	0	0	0	0	0	0	0	0	0	0	0	5	1	12	0	0	0	0	0	0	0	0	0	0	0	0	0	k__Bacteria;p__Proteobacteria;c__Alphaproteobacteria;o__Rhodospirillales;f__Acetobacteraceae;g__Rhodopila;s__
OTU_1917	0	0	0	0	0	0	0	0	1	0	0	1	1	12	0	0	0	0	0	0	0	0	0	0	0	0	0	k__Bacteria;p__Planctomycetes;c__OM190;o__;f__;g__;s__
OTU_1918	0	2	0	0	0	0	0	0	0	0	0	0	0	0	0	0	0	2	1	1	1	0	7	0	0	0	0	k__Bacteria;p__Firmicutes;c__Erysipelotrichia;o__Erysipelotrichales;f__Erysipelotrichaceae;g__;s__
OTU_1919	0	0	0	0	0	0	1	0	0	0	0	1	0	0	0	0	3	0	1	0	1	0	0	1	4	4	0	k__Bacteria
OTU_1920	3	2	0	0	0	0	1	0	2	0	0	0	1	1	1	1	1	0	2	0	2	0	0	0	5	4	5	k__Bacteria;p__Firmicutes;c__Clostridia;o__Clostridiales;f__Ruminococcaceae;g__Ruminococcaceae_UCG-010;s__
OTU_1921	0	0	0	0	1	0	0	0	0	0	0	0	0	0	0	0	0	0	3	0	0	0	3	0	0	7	0	k__Bacteria;p__Chloroflexi;c__JG30-KF-CM66;o__;f__;g__;s__
OTU_1922	0	1	0	0	0	0	1	0	0	0	1	0	0	0	0	0	0	0	2	0	0	0	0	0	0	5	3	k__Bacteria;p__Bacteroidetes;c__Bacteroidia;o__Bacteroidales;f__Prevotellaceae;g__Prevotellaceae_UCG-001;s__
OTU_1923	0	18	3	0	3	0	0	0	0	0	0	0	0	1	0	0	0	0	5	0	0	0	5	0	0	3	0	k__Bacteria;p__Actinobacteria
OTU_1924	0	5	3	0	0	0	1	0	2	1	0	0	2	1	1	3	1	0	4	3	4	2	21	5	12	4	16	k__Bacteria;p__Tenericutes;c__Mollicutes;o__Mollicutes_RF9;f__;g__;s__
OTU_1925	1	20	27	0	2	2	1	0	0	0	0	0	1	0	0	1	0	0	7	0	0	0	10	0	0	23	1	k__Bacteria;p__Actinobacteria;c__unidentified_Actinobacteria;o__Micrococcales;f__Microbacteriaceae;g__Agromyces
OTU_1926	0	1	0	0	0	0	1	1	0	0	0	0	0	0	0	0	1	0	0	1	1	0	2	1	11	0	1	k__Bacteria;p__Firmicutes;c__Clostridia;o__Clostridiales;f__Lachnospiraceae
OTU_1927	0	2	4	0	0	2	0	0	0	0	0	1	0	1	0	0	0	0	3	0	0	0	0	1	0	1	0	k__Bacteria;p__Proteobacteria;c__Deltaproteobacteria;o__Myxococcales;f__Phaselicystidaceae;g__Phaselicystis;s__
OTU_1928	0	9	0	0	5	2	0	0	0	0	0	1	0	0	0	0	0	0	6	1	0	0	6	0	0	6	0	k__Bacteria;p__Actinobacteria;c__Thermoleophilia;o__Gaiellales;f__;g__;s__
OTU_1929	1	8	19	0	0	1	0	0	1	0	1	1	0	0	0	0	0	1	15	0	1	0	1	0	0	14	0	k__Bacteria;p__Actinobacteria;c__unidentified_Actinobacteria;o__Frankiales;f__Sporichthyaceae;g__;s__
OTU_1930	0	1	3	0	1	1	0	0	0	0	0	0	0	0	0	0	0	0	7	0	0	0	1	0	0	6	0	k__Bacteria;p__Proteobacteria;c__Alphaproteobacteria;o__Rhizobiales;f__KF-JG30-B3;g__;s__
OTU_1931	0	0	0	0	0	0	0	0	25	0	0	0	0	0	0	0	0	0	0	0	0	0	0	0	0	0	0	k__Bacteria;p__Chloroflexi;c__SL56_marine_group;o__;f__;g__;s__
OTU_1932	0	0	1	0	0	0	0	0	0	0	0	0	36	14	0	0	0	1	4	0	0	0	0	0	0	2	0	k__Bacteria;p__Proteobacteria;c__Alphaproteobacteria;o__Rhodospirillales;f__MNC12;g__;s__
OTU_1933	0	2	2	0	0	0	2	0	0	0	0	0	0	0	1	1	0	0	1	1	4	0	1	2	15	0	13	k__Bacteria;p__Firmicutes;c__Clostridia;o__Clostridiales;f__Lachnospiraceae
OTU_1934	0	1	0	0	0	0	0	0	0	0	1	0	0	1	0	2	1	4	0	0	0	0	0	1	5	1	0	k__Bacteria;p__Firmicutes;c__Clostridia;o__Clostridiales;f__Ruminococcaceae;g__Ruminiclostridium_5;s__
OTU_1935	13	0	0	2	0	0	0	0	0	0	0	0	0	0	0	0	0	0	0	0	0	0	0	0	0	1	0	k__Bacteria;p__Proteobacteria;c__Alphaproteobacteria;o__Sphingomonadales;f__Sphingomonadaceae;g__Sphingosinicella;s__
OTU_1936	0	1	2	0	0	0	0	0	1	0	0	0	1	0	0	0	0	0	1	1	0	1	1	0	2	1	4	k__Bacteria;p__Firmicutes;c__Clostridia;o__Clostridiales;f__Ruminococcaceae
OTU_1937	0	11	0	0	0	0	0	0	0	0	0	0	0	0	0	0	1	0	0	1	0	0	0	0	0	0	1	k__Bacteria;p__Bacteroidetes;c__Bacteroidia;o__Bacteroidales;f__Prevotellaceae
OTU_1938	1	0	11	0	0	0	0	0	2	0	0	0	0	1	0	0	0	0	2	0	1	0	2	0	0	7	0	k__Bacteria;p__Proteobacteria;c__Deltaproteobacteria;o__Myxococcales;f__Phaselicystidaceae;g__Phaselicystis;s__
OTU_1939	1	0	11	0	0	1	0	2	0	0	0	0	0	1	0	0	0	0	0	0	1	1	2	0	0	1	0	k__Bacteria;p__Bacteroidetes;c__Sphingobacteriia;o__Sphingobacteriales;f__Chitinophagaceae
OTU_1940	1	3	10	0	0	0	1	0	0	0	0	0	0	1	0	1	0	0	1	0	1	1	1	0	0	1	0	k__Bacteria;p__Acidobacteria;c__unidentified_Acidobacteria;o__Subgroup_17;f__;g__;s__
OTU_1941	0	1	4	0	0	0	0	0	1	0	1	1	0	0	0	0	0	0	1	0	0	0	0	2	0	3	0	k__Bacteria;p__Proteobacteria;c__Alphaproteobacteria;o__Rhodospirillales;f__AKYH478;g__;s__
OTU_1942	0	1	5	0	1	1	0	0	0	0	0	0	1	0	0	0	0	0	7	0	0	0	4	0	0	10	1	k__Bacteria;p__Proteobacteria;c__Gammaproteobacteria;o__Xanthomonadales;f__Xanthomonadaceae;g__unidentified_Xanthomonadaceae;s__Aquimonas_sp._enrichment_culture_clone_03SUJ1
OTU_1943	0	0	8	0	0	0	0	0	0	0	0	1	0	0	0	0	0	1	0	0	1	1	1	0	0	0	0	k__Bacteria;p__Acidobacteria;c__Holophagae;o__Subgroup_10;f__ABS-19
OTU_1944	0	0	2	0	0	0	1	0	1	0	1	0	0	1	0	2	1	0	5	0	0	0	4	0	1	0	0	k__Bacteria;p__Firmicutes;c__Clostridia;o__Clostridiales;f__Lachnospiraceae
OTU_1945	0	0	1	0	0	0	0	0	1	0	0	0	0	0	0	0	1	0	0	0	1	0	0	10	2	0	0	k__Bacteria;p__Firmicutes;c__Erysipelotrichia;o__Erysipelotrichales;f__Erysipelotrichaceae;g__Erysipelotrichaceae_UCG-004;s__
OTU_1946	0	0	2	0	0	0	0	0	2	0	2	1	0	0	0	1	0	0	0	0	1	0	3	0	0	0	3	k__Bacteria;p__Firmicutes;c__Clostridia;o__Clostridiales;f__Ruminococcaceae;g__Ruminococcaceae_UCG-010;s__
OTU_1947	0	0	0	0	0	0	0	0	2	2	0	0	0	1	1	0	1	0	1	2	0	0	1	0	1	8	0	k__Bacteria
OTU_1948	0	0	0	0	0	0	0	0	0	0	0	0	0	3	0	1	1	0	0	1	1	1	0	0	9	0	2	k__Bacteria;p__Bacteroidetes;c__Bacteroidia;o__Bacteroidales;f__Rikenellaceae;g__Rikenellaceae_RC9_gut_group;s__
OTU_1949	0	1	0	0	0	0	1	0	0	0	0	1	0	0	0	0	0	0	0	0	0	1	1	0	0	1	6	k__Bacteria;p__Lentisphaerae;c__Lentisphaerae_RFP12_gut_group;o__;f__;g__;s__
OTU_1950	0	0	0	0	0	0	0	0	1	1	2	0	0	0	1	0	1	0	0	1	0	0	0	1	1	3	4	k__Bacteria;p__Bacteroidetes;c__Bacteroidia;o__Bacteroidales;f__Rikenellaceae;g__hoa5-07d05_gut_group;s__
OTU_1951	0	0	1	0	0	0	2	1	0	0	0	2	0	1	0	1	1	0	2	1	1	0	0	1	0	3	0	k__Bacteria;p__Firmicutes
OTU_1952	0	0	2	0	0	0	0	0	1	1	0	0	0	0	0	0	0	0	0	0	1	0	0	0	0	1	9	k__Bacteria;p__Firmicutes;c__Clostridia;o__Clostridiales;f__Ruminococcaceae
OTU_1953	0	0	0	0	0	0	0	1	1	0	0	0	2	0	1	1	1	1	2	3	0	1	1	0	8	0	2	k__Bacteria;p__Firmicutes;c__Clostridia;o__Clostridiales;f__Lachnospiraceae;g__Acetitomaculum;s__
OTU_1954	1	0	5	0	0	1	0	0	0	0	0	0	3	2	1	0	0	0	1	0	0	1	2	0	0	1	0	k__Bacteria;p__Proteobacteria;c__Deltaproteobacteria;o__Sh765B-TzT-29;f__;g__;s__
OTU_1955	1	0	1	0	0	0	1	0	0	0	1	0	2	0	0	0	0	1	0	0	0	1	0	0	4	2	1	k__Bacteria;p__Firmicutes;c__Clostridia;o__Clostridiales;f__Ruminococcaceae
OTU_1956	27	10	5	7	2	4	1	2	31	0	18	17	8	16	1	0	0	2	2	0	0	0	2	4	0	0	2	k__Bacteria;p__Proteobacteria;c__Betaproteobacteria;o__Burkholderiales;f__Comamonadaceae;g__Comamonas
OTU_1957	1	1	3	0	0	2	0	1	0	0	0	0	0	0	3	0	0	1	0	1	0	0	1	1	0	0	1	k__Bacteria;p__Bacteroidetes;c__Flavobacteriia;o__Flavobacteriales;f__Flavobacteriaceae;g__Bergeyella;s__
OTU_1958	0	10	4	0	3	1	0	0	0	0	0	1	0	0	0	0	0	0	13	0	0	0	8	0	0	8	0	k__Bacteria;p__Bacteroidetes;c__Cytophagia;o__Cytophagales;f__Cytophagaceae
OTU_1959	0	1	7	0	0	0	0	0	0	1	0	0	0	1	0	0	1	1	3	0	0	0	0	0	0	3	1	k__Bacteria;p__Gemmatimonadetes;c__unidentified_Gemmatimonadetes;o__unidentified_Gemmatimonadetes;f__S0134_terrestrial_group;g__;s__
OTU_1960	0	3	2	0	1	0	0	0	0	0	0	3	1	0	2	2	0	0	1	0	0	1	4	0	5	1	21	k__Bacteria;p__Elusimicrobia;c__unidentified_Elusimicrobia;o__Elusimicrobiales;f__Elusimicrobiaceae;g__Elusimicrobium;s__
OTU_1961	1	0	0	0	0	0	0	0	0	0	0	0	8	4	0	0	0	0	1	0	0	0	2	0	0	2	0	k__Bacteria;p__Chloroflexi;c__Anaerolineae;o__Anaerolineales;f__Anaerolineaceae;g__;s__
OTU_1962	0	0	1	0	0	0	1	0	1	0	0	0	0	0	1	0	0	0	0	0	1	0	0	0	3	9	0	k__Bacteria;p__Bacteroidetes;c__Bacteroidia;o__Bacteroidales;f__Prevotellaceae;g__Prevotellaceae_UCG-004;s__
OTU_1963	1	0	0	0	0	0	0	0	0	1	0	0	0	1	1	0	0	0	0	0	0	0	0	0	0	0	8	k__Bacteria;p__Bacteroidetes;c__Bacteroidia;o__Bacteroidales;f__Prevotellaceae;g__Prevotellaceae_NK3B31_group;s__
OTU_1964	0	0	1	0	0	0	0	0	1	0	0	0	0	0	0	0	0	0	0	0	0	0	1	0	6	1	3	k__Bacteria;p__Elusimicrobia;c__unidentified_Elusimicrobia;o__Elusimicrobiales;f__Elusimicrobiaceae;g__Elusimicrobium
OTU_1965	1	0	0	0	0	0	0	2	0	0	0	0	0	0	0	1	0	0	1	0	0	1	0	0	6	1	1	k__Bacteria;p__Firmicutes;c__Clostridia;o__Clostridiales;f__Ruminococcaceae;g__Ruminococcaceae_UCG-010
OTU_1966	0	0	0	0	0	0	0	0	0	0	0	11	0	0	0	0	0	0	0	0	0	0	0	0	0	0	0	k__Bacteria;p__Firmicutes;c__Clostridia;o__Clostridiales;f__Clostridiaceae_2;g__Alkaliphilus;s__
OTU_1967	0	3	1	0	3	0	0	0	0	0	0	0	0	0	0	0	0	0	3	0	0	0	4	0	0	6	0	k__Bacteria;p__Proteobacteria;c__Alphaproteobacteria;o__Rhodospirillales
OTU_1968	0	0	0	0	0	0	0	0	0	0	0	12	0	0	0	0	0	0	0	0	0	0	0	0	0	0	0	k__Bacteria;p__Bacteroidetes;c__Sphingobacteriia;o__Sphingobacteriales;f__Chitinophagaceae
OTU_1969	0	0	0	0	0	0	1	0	0	0	0	0	0	0	1	1	0	1	0	0	0	0	0	0	1	1	7	k__Bacteria;p__Bacteroidetes
OTU_1970	0	1	0	0	0	0	0	0	0	0	0	0	0	0	0	0	0	0	3	0	0	0	0	0	0	8	0	k__Bacteria;p__Thermomicrobia;c__unidentified_Thermomicrobia;o__JG30-KF-CM45;f__;g__;s__
OTU_1971	0	0	0	0	0	0	0	0	0	0	0	0	11	0	0	0	0	0	0	0	0	0	0	0	0	0	0	k__Bacteria;p__Proteobacteria
OTU_1972	0	1	10	0	0	0	0	0	1	0	0	0	0	0	0	0	0	0	0	0	0	0	1	1	0	1	1	k__Bacteria;p__Armatimonadetes;c__Armatimonadia;o__Armatimonadales;f__;g__;s__
OTU_1973	0	0	0	0	0	0	1	0	4	0	0	0	1	0	0	1	0	1	0	0	1	0	0	0	0	2	1	k__Bacteria;p__Firmicutes;c__Clostridia;o__Clostridiales;f__Ruminococcaceae;g__Ruminococcaceae_UCG-010;s__
OTU_1974	0	0	0	0	0	0	4	3	0	1	1	0	1	0	0	0	0	2	0	0	1	0	1	0	1	1	0	k__Bacteria;p__Bacteroidetes;c__Bacteroidia;o__Bacteroidales;f__Prevotellaceae
OTU_1975	1	1	0	0	0	0	0	0	0	0	1	0	1	0	0	1	0	0	0	0	1	2	0	3	0	3	0	k__Bacteria;p__Firmicutes;c__Clostridia;o__Clostridiales;f__Lachnospiraceae
OTU_1976	0	3	6	0	0	0	0	0	0	0	1	0	4	3	0	0	0	0	0	0	0	0	1	0	0	2	0	k__Bacteria;p__Proteobacteria;c__Deltaproteobacteria;o__Myxococcales
OTU_1977	1	0	0	0	0	0	1	0	4	0	1	0	0	0	1	2	0	1	0	0	0	0	1	1	0	0	1	k__Bacteria;p__Firmicutes;c__Clostridia;o__Clostridiales;f__Lachnospiraceae
OTU_1978	0	0	2	1	0	20	0	0	0	0	0	0	0	0	0	0	0	0	0	0	1	1	0	1	0	0	2	k__Archaea;p__Euryarchaeota;c__Methanobacteria;o__Methanobacteriales;f__Methanobacteriaceae;g__Methanobacterium;s__
OTU_1979	0	0	6	0	0	0	0	0	1	0	0	0	0	0	0	0	1	0	12	0	0	0	3	0	0	5	0	k__Bacteria;p__Verrucomicrobia;c__Spartobacteria;o__Chthoniobacterales;f__Chthoniobacteraceae;g__Chthoniobacter;s__
OTU_1980	0	0	0	0	0	0	1	0	2	1	1	0	1	0	1	1	3	0	1	0	3	1	1	2	12	7	1	k__Bacteria;p__Tenericutes;c__Mollicutes;o__Anaeroplasmatales;f__Anaeroplasmataceae;g__Anaeroplasma;s__
OTU_1981	0	7	0	0	3	0	0	0	7	0	2	0	0	3	0	0	0	0	0	0	0	0	0	0	0	0	0	k__Bacteria;p__Cyanobacteria;c__Chloroplast;o__unidentified_Chloroplast;f__unidentified_Chloroplast;g__unidentified_Chloroplast
OTU_1982	0	2	0	0	0	0	0	0	0	0	1	0	0	1	2	0	0	0	0	0	1	1	2	0	2	1	14	k__Bacteria
OTU_1983	0	9	5	0	3	1	0	0	0	0	0	0	0	0	0	0	0	0	53	0	0	0	2	0	0	2	0	k__Bacteria;p__Bacteroidetes;c__Sphingobacteriia;o__Sphingobacteriales;f__Chitinophagaceae;g__Flavisolibacter;s__
OTU_1984	1	3	11	0	0	1	0	1	0	0	0	0	1	0	0	0	0	0	4	1	0	1	3	0	0	4	1	k__Bacteria;p__Proteobacteria;c__Alphaproteobacteria;o__Rhizobiales
OTU_1985	0	5	1	0	8	1	1	0	0	1	0	2	0	2	0	1	0	1	1	1	0	0	1	0	0	0	1	k__Bacteria;p__Actinobacteria;c__unidentified_Actinobacteria;o__Propionibacteriales;f__Propionibacteriaceae;g__Tessaracoccus;s__
OTU_1986	1	0	1	0	0	0	0	0	1	0	0	0	0	0	0	0	0	0	0	0	0	0	15	1	0	0	0	k__Bacteria;p__Cyanobacteria;c__Melainabacteria;o__Gastranaerophilales;f__;g__;s__
OTU_1987	8	6	12	0	0	0	4	3	6	7	4	8	10	10	9	45	11	4	11	7	22	2	83	8	12	7	28	k__Bacteria;p__Firmicutes;c__Clostridia;o__Clostridiales;f__Ruminococcaceae;g__Ruminococcus_1;s__
OTU_1988	0	5	8	0	2	0	1	0	2	0	3	0	2	8	1	0	1	0	4	0	0	0	2	0	0	9	0	k__Bacteria;p__Proteobacteria;c__Alphaproteobacteria;o__Rhizobiales;f__Hyphomicrobiaceae;g__Hyphomicrobium
OTU_1989	0	0	11	0	0	0	0	1	0	0	0	0	0	1	0	0	0	0	0	0	0	0	0	1	0	0	0	k__Bacteria;p__Bacteroidetes;c__Bacteroidia;o__Bacteroidales;f__Prevotellaceae
OTU_1990	0	1	1	0	0	0	0	0	0	0	1	0	0	0	0	0	0	0	0	0	6	0	3	0	1	1	0	k__Bacteria;p__Firmicutes;c__Clostridia;o__Clostridiales;f__Christensenellaceae;g__Christensenellaceae_R-7_group;s__
OTU_1991	1	1	2	0	0	0	1	2	0	1	1	0	1	2	0	3	1	1	3	1	0	1	2	3	3	6	3	k__Bacteria;p__Firmicutes;c__Clostridia;o__Clostridiales;f__Christensenellaceae;g__Christensenellaceae_R-7_group;s__
OTU_1992	12	0	0	1	0	0	0	0	0	0	0	0	0	1	0	0	0	0	0	0	0	0	0	0	0	0	0	k__Bacteria;p__Proteobacteria;c__Deltaproteobacteria;o__Myxococcales;f__Polyangiaceae;g__Sorangium
OTU_1993	0	0	0	0	0	0	1	0	0	1	0	0	1	0	2	0	3	2	4	0	0	1	0	0	0	0	0	k__Bacteria;p__Firmicutes;c__Clostridia;o__Clostridiales;f__Lachnospiraceae
OTU_1994	0	0	1	0	0	0	0	0	0	0	0	0	0	0	0	0	2	3	0	2	4	1	2	1	0	0	0	k__Bacteria;p__Firmicutes;c__Clostridia;o__Clostridiales;f__Lachnospiraceae
[truncated: 3,317 more rows]
