# Supplementary material for: Dynamics and stabilization of the rumen microbiome in yearling Tibetan sheep
Source: Sci Rep. 2019 Dec 23;9:19620. doi: 10.1038/s41598-019-56206-3 (PMC6927978; doi:10.1038/s41598-019-56206-3)
Supplement: Supplementary file 3 — Supplement Table 3 [file 41598_2019_56206_MOESM3_ESM.xlsx]

## Sheet: 1
Supplement Table 3. Genus level analysis of lamb's rumen bacteria in different age groups.
Tax	D0 (%)	D2 (%)	D7 (%)	D14 (%)	D28 (%)	D42 (%)	D56 (%)	D70 (%)	D360 (%)	P-value	Corrected p-value
g__Prevotella_1	2.692	0.01331	23.93	24.59	31.44	28.35	24.06	23.99	17.26	0.02566	0.2806
g__Rikenellaceae_RC9_gut_group	1.39	0.01744	3.093	1.813	2.182	4.152	6.456	3.345	8.899	0.003147	0.2733
g__norank_f__Bacteroidales_BS11_gut_group	0.5089	0.006328	1.137	0.4974	0.5877	1.677	2.743	2.17	6.917	0.01134	0.2733
g__unclassified_o__Clostridiales	0.8696	0.00424	0.6484	0.3374	0.7328	1.612	1.661	1.362	4.706	0.005879	0.2733
g__norank_f__Bacteroidales_S24-7_group	0.991	0.02031	4.886	7.058	10.84	4.315	3.333	2.325	3.532	0.008056	0.2733
g__Christensenellaceae_R-7_group	1.225	0.0163	0.8612	0.6917	1.048	2.397	3.747	2.064	2.773	0.006858	0.2733
g__Prevotellaceae_UCG-003	0.6581	0.00393	3.821	1.76	2.771	2.612	5.956	2.137	2.598	0.02951	0.2838
g__SP3-e08	0.3825	0.00131	1.295	2.287	0.4537	2.905	1.507	0.7947	2.339	0.09318	0.4381
g__norank_f__Bacteroidales_RF16_group	0.1839	0.004796	0.1269	0.0851	0.09871	0.1611	0.1378	0.6128	2.074	0.01969	0.2733
g__norank_c__WCHB1-41	0.9989	0.002768	1.634	1.357	0.9624	2.527	1.463	2.84	1.976	0.05449	0.3229
g__Prevotellaceae_UCG-001	0.354	0.004708	1.522	2.326	1.597	2.004	1.708	7.087	1.925	0.03245	0.2838
g__Ruminococcaceae_NK4A214_group	0.6599	0.002955	0.6953	0.4699	0.4654	0.9909	1.104	1.19	1.864	0.009866	0.2733
g__unclassified_o__Bacteroidales	0.2596	0.006416	3.068	1.201	0.423	0.8771	0.69	0.4062	1.777	0.1053	0.4642
g__Fibrobacter	0.2482	0.001162	0.5064	0.5452	1.01	0.4792	0.3112	2.418	1.769	0.03158	0.2838
g__Erysipelotrichaceae_UCG-004	0.7898	0.003496	1.507	0.3354	1.097	3.631	0.6467	2.082	1.55	0.04031	0.294
g__unclassified_f__Prevotellaceae	0.7147	3.025	1.268	1.519	2.026	1.76	1.838	2.388	1.516	0.8212	0.8482
g__Ruminococcus_1	0.9928	0.004796	1.381	1.367	1.673	2.811	1.265	1.644	1.229	0.115	0.4685
g__Treponema_2	0.4926	0.001768	1.345	2.088	1.662	1.375	0.9386	1.368	1.083	0.2548	0.612
g__norank_o__Mollicutes_RF9	0.4247	0.006116	0.2414	0.1574	0.1869	0.8759	0.359	0.8629	0.951	0.01062	0.2733
g__Saccharofermentans	0.3518	0.001458	0.193	0.2778	0.1612	0.8908	0.4979	0.4507	0.9463	0.005958	0.2733
g__unclassified_f__Lachnospiraceae	0.6493	0.03959	2.104	1.193	0.8086	1.299	0.6359	0.8428	0.84	0.1649	0.5295
g__Prevotellaceae_NK3B31_group	0.2637	0.00267	5.025	1.983	1.067	3.073	2.126	0.841	0.7801	0.003654	0.2733
g__[Eubacterium]_coprostanoligenes_group	0.3501	0.01641	0.3709	0.1554	0.2527	0.4027	0.3928	0.9472	0.7543	0.004995	0.2733
g__unclassified_f__Ruminococcaceae	0.3702	0.004994	0.2974	0.2443	0.2828	0.5892	0.594	2.718	0.7482	0.00543	0.2733
g__Ruminococcaceae_UCG-002	0.6428	0.002522	0.8537	0.7876	2.058	1.501	2.908	1.643	0.7466	0.02845	0.2838
g__Ruminococcaceae_UCG-014	0.3506	0.00262	0.2495	0.1947	0.2555	0.6898	0.5785	1.447	0.7332	0.006858	0.2733
g__norank_f__Bacteroidales_UCG-001	0.1331	0	0.1904	0.1643	0.5558	0.5172	0.7722	1.146	0.7262	0.02052	0.2733
g__norank_c__Pla4_lineage	0.01626	0	0.006691	0.004684	0.00167	0.0007184	0.007021	0.005383	0.7029	0.08613	0.4251
g__Ruminobacter	0.9137	0.01538	0.219	9.557	0.6866	0.1682	0.2383	0.2343	0.6666	0.06198	0.3416
g__Alloprevotella	0.9699	0.2139	6.356	1.489	2.466	1.375	2.086	1.835	0.6374	0.06506	0.3507
g__norank_f__Rhodospirillaceae	0.2467	0.01138	0.06913	0.08443	0.09431	0.3219	0.09976	0.4013	0.6095	0.05061	0.3118
g__Ruminococcaceae_UCG-005	0.2487	0.02793	0.3537	0.1234	0.1335	0.3942	1.045	0.1894	0.5927	0.01523	0.2733
g__Phocaeicola	0.1592	0.002039	0.4889	0.6678	0.6955	1.174	0.6171	0.4779	0.5923	0.0492	0.3051
g__Butyrivibrio_2	0.3509	0.003398	0.5868	0.2712	0.3084	1.709	1.646	0.4752	0.5906	0.005035	0.2733
g__Ruminococcaceae_UCG-010	0.3459	0.004265	0.3812	0.1984	0.3077	0.4031	0.6843	0.3698	0.5899	0.03657	0.2838
g__Papillibacter	0.1949	0.001335	0.1492	0.07772	0.1063	0.3864	0.4893	0.2827	0.5472	0.004877	0.2733
g__Succiniclasticum	0.5326	0.001891	0.8632	0.7261	1.25	0.8828	0.7373	3.152	0.4837	0.04439	0.2949
g__[Eubacterium]_ruminantium_group	0.1464	0.0007289	0.1602	0.06176	0.09528	0.1336	0.2707	0.1283	0.4592	0.005749	0.2733
g__Selenomonas_1	0.6346	0.003496	0.3493	7.23	2.578	0.5785	0.6138	0.5426	0.4574	0.1063	0.4662
g__Succinivibrionaceae_UCG-002	0.4728	0	0.1644	1.965	1.674	0.3444	0.1461	0.1659	0.4562	0.1269	0.4799
g__Sphingomonas	3.9	0.3067	0.2122	1.357	0.3415	0.08632	0.4947	0.2093	0.4337	0.3684	0.6509
g__Lachnospiraceae_NK3A20_group	0.4617	0.004511	0.4125	0.4474	0.9257	0.972	1.237	0.6297	0.4071	0.016	0.2733
g__unclassified_f__Family_XIII	0.5214	0	3.99	0.7808	0.6734	0.4096	0.3167	0.3326	0.3927	0.07861	0.4006
g__Lachnospiraceae_XPB1014_group	0.2624	0	0.4196	0.1543	0.1924	0.9739	0.5527	0.5491	0.3506	0.009854	0.2733
g__Prevotellaceae_UCG-004	0.1033	0.002645	0.2161	0.4829	0.277	0.39	0.369	0.2136	0.3488	0.02876	0.2838
g__norank_f__Clostridiales_vadinBB60_group	0.1998	0.01007	0.1159	0.1128	0.1193	0.2614	0.2223	0.4524	0.3481	0.009905	0.2733
g__Sphaerochaeta	0.08656	0	0.1523	0.07839	0.04788	0.0689	0.1055	0.06293	0.3424	0.05358	0.3222
g__Lachnospiraceae_AC2044_group	0.04803	0.001941	0.04096	0.0283	0.03155	0.0647	0.04698	0.08407	0.3135	0.007105	0.2733
g__unclassified_k__norank	1.087	2.792	0.4824	0.2452	0.09542	0.4534	0.2438	0.2505	0.3042	0.6839	0.7427
g__norank_f__Gemmatimonadaceae	0.5364	0.04508	0.006734	0.009273	0.01004	0.009883	0.2323	0.3217	0.2791	0.292	0.6509
g__Lachnospiraceae_ND3007_group	0.1163	0	0.05822	0.04384	0.0796	0.09568	0.4671	0.2029	0.2646	0.002712	0.2733
g__norank_f__vadinBE97	0.03992	0	0.03161	0.02106	0.03839	0.04606	0.0433	0.05772	0.2351	0.03726	0.2843
g__norank_f__Nitrosomonadaceae	0.2581	0.04721	0.00624	0.004596	0.08969	0.005788	0.1176	0.1237	0.2339	0.4021	0.6509
g__Lachnoclostridium	0.5133	0.4576	0.5536	0.8139	1.563	0.5182	0.2134	0.2157	0.2336	0.1722	0.537
g__Anaerovorax	0.141	0	0.2031	0.09964	0.07196	0.1589	0.1322	0.1195	0.2298	0.01819	0.2733
g__norank_c__Acidobacteria	0.8205	0.04541	0.03199	0.02633	0.03359	0.03032	0.3553	0.4209	0.2292	0.4978	0.6509
g__norank_f__Lachnospiraceae	0.08804	0	0.1091	0.06228	0.05812	0.1271	0.1274	0.09065	0.2221	0.02122	0.2733
g__norank_f__Ruminococcaceae	0.1941	0.06986	0.2867	0.1875	0.2224	0.1092	0.1904	0.1852	0.2144	0.22	0.5691
g__Bacillus	0.4525	0.1012	0.02104	0.02671	0.01342	0.01759	0.05679	0.1335	0.2087	0.4989	0.6509
g__Bacteroides	3.469	6.621	0.3437	0.8989	0.3091	0.1643	0.2136	0.1535	0.2069	0.01494	0.2733
g__Anaeroplasma	0.1013	0.00131	0.06115	0.0403	0.06454	0.09461	0.2934	0.1978	0.2049	0.01283	0.2733
g__norank_f__Anaerolineaceae	0.2534	0.005412	0.8797	0.3523	1.112	1.316	1.213	1.522	0.2032	0.1802	0.54
g__Ruminococcaceae_UCG-013	0.1392	0.003374	0.1253	0.1081	0.1125	0.2779	0.1942	0.3761	0.2016	0.01656	0.2733
g__Halomonas	6.259	0.4299	0.1505	0.2803	0.1606	0.08558	0.1414	0.1322	0.199	0.2733	0.6334
g__Oribacterium	0.2015	0.001187	0.212	0.329	0.5031	0.4497	0.3962	0.28	0.1956	0.07852	0.4006
g__Desulfovibrio	0.3322	0.00687	0.2224	0.2657	0.2843	0.3477	0.4336	0.2099	0.1759	0.1117	0.4685
g__Lachnospiraceae_UCG-006	0.02765	0	0.01847	0.0176	0.02207	0.03108	0.06006	0.03967	0.1639	0.008398	0.2733
g__Roseburia	0.2265	0.003496	0.2932	1.329	0.2161	0.1404	0.1525	0.147	0.1574	0.1146	0.4685
g__unclassified_p__Bacteroidetes	0.04312	0.001162	0.05181	0.07527	0.04883	0.04775	0.04688	0.03764	0.1574	0.1237	0.4799
g__Lachnospiraceae_NK4A136_group	0.1115	0.002768	0.09083	0.05307	0.07044	0.7333	0.1329	0.2173	0.1539	0.01401	0.2733
g__norank_o__Subgroup_7	0.229	0.01719	0.01025	0.0146	0.01282	0.0129	0.09259	0.04133	0.1511	0.8139	0.8437
g__norank_f__Marinilabiaceae	0.05455	0	0.05368	0.03997	0.04159	0.0729	0.4273	0.1909	0.1507	0.05358	0.3222
g__norank_f__Erysipelotrichaceae	0.1307	0.003634	0.09103	0.04541	0.049	0.2168	0.2576	0.2754	0.1361	0.004308	0.2733
g__norank_f__p-2534-18B5_gut_group	0.06544	0.000581	5.774	1.833	2.912	2.544	1.623	0.7958	0.1341	0.02119	0.2733
g__Ruminococcus_2	0.1556	0.003486	0.1055	0.07163	0.08158	0.16	0.3962	0.242	0.1319	0.03772	0.2856
g__Anaerovibrio	0.1984	0.000581	0.2137	0.7011	1.354	0.1362	0.2467	0.1786	0.1273	0.03275	0.2838
g__Sporosarcina	0.1627	0.04101	0.01476	0.0125	0.007854	0.0198	0.01961	0.07198	0.1246	0.4512	0.6509
g__Actinobacillus	5.421	0.4192	0.0746	0.1032	0.09282	0.04981	0.07796	0.07347	0.1197	0.3545	0.6509
g__Pseudobutyrivibrio	0.1122	0	0.07593	0.09997	0.1222	0.3174	0.2714	0.1982	0.1176	0.0233	0.2751
g__norank_c__LD1-PB3	0.01975	0	0.01531	0.01512	0.01343	0.01884	0.0276	0.01008	0.1148	0.0614	0.3403
g__Lachnospiraceae_UCG-008	0.03244	0	0.02763	0.0175	0.02034	0.04256	0.05536	0.03189	0.1106	0.005639	0.2733
g__horsej-a03	0.005883	0	0.008567	0.003938	0.01063	0.004688	0.003485	0.003916	0.1087	0.1386	0.4907
g__norank_c__Bacteroidetes_BD2-2	0.0237	0	0.03646	0.03531	0.03207	0.116	0.1082	0.2123	0.1082	0.006351	0.2733
g__Anaerotruncus	0.06249	0.0007289	0.05129	0.06375	0.1059	0.0756	0.06912	0.05806	0.1077	0.0356	0.2838
g__Skermanella	0.07631	0.008873	0.0006444	0.005999	0.001113	0.001245	0.05623	0.01466	0.1077	0.4274	0.6509
g__Blastococcus	0.1808	0.02156	0.008867	0.007727	0.005099	0.005337	0.09586	0.05254	0.1053	0.8562	0.8765
g__unclassified_f__Neisseriaceae	4.167	0.39	0.1284	0.1143	0.1293	0.07622	0.08118	0.1079	0.1039	0.4021	0.6509
g__Rubrobacter	0.4149	0.04276	0.003815	0.006643	0.003336	0.005383	0.09712	0.1724	0.1027	0.6106	0.6995
g__Prevotella_9	0.06811	0.003807	0.008068	0.01127	0.01186	0.006628	0.007265	0.006401	0.1021	0.1706	0.537
g__H16	0.1719	0.02619	0.01075	0.00947	0.01451	0.005191	0.06207	0.04725	0.102	0.8223	0.8482
g__Microvirga	0.08584	0.006845	0.0006444	0.005287	0.001111	0.001437	0.06974	0.02175	0.102	0.1358	0.49
g__Haliangium	0.1061	0.01135	0.001882	0.004121	0.005557	0.002847	0.05248	0.03228	0.1013	0.6239	0.7105
g__norank_o__Gastranaerophilales	0.06248	0.002915	0.05778	0.04746	0.02371	0.05767	0.04493	0.4309	0.1004	0.02892	0.2838
g__Solirubrobacter	0.3293	0.02312	0.0105	0.01287	0.01456	0.01127	0.06882	0.06637	0.1	0.859	0.8773
g__unclassified_f__Veillonellaceae	0.1439	0.00131	0.06285	0.08063	0.1031	0.1965	0.3218	0.93	0.09749	0.02212	0.2733
g__norank_c__Gemmatimonadetes	0.1616	0.01848	0.006393	0.007117	0.005652	0.004712	0.05408	0.04981	0.09636	0.5858	0.681
g__Moryella	0.1121	0.000581	0.1423	0.1034	0.1216	0.3589	0.2629	0.1867	0.09622	0.008069	0.2733
g__Pseudarthrobacter	0.1728	0.08031	0.006986	0.01327	0.01005	0.002705	0.1296	0.07769	0.09503	0.4989	0.6509
g__norank_f__Porphyromonadaceae	0.02664	0.0007289	0.02872	0.02392	0.0181	0.0223	0.03289	0.2157	0.09325	0.01591	0.2733
g__Nitrospira	0.2563	0.0184	0.01769	0.009836	0.04963	0.01	0.05272	0.1032	0.09013	0.3454	0.6509
g__unclassified_f__Spirochaetaceae	0.1101	0	0.04135	0.04136	0.0564	0.3715	0.3551	0.08675	0.0895	0.07547	0.392
g__norank_o__Gaiellales	0.7133	0.09345	0.01015	0.0139	0.01119	0.01005	0.1173	0.2838	0.08928	0.953	0.955
g__norank_o__NB1-n	0.07404	0	0.05422	0.03369	0.03446	0.03634	0.1798	0.2323	0.08715	0.02908	0.2838
g__Lachnoclostridium_1	0.1045	0.00131	0.08501	0.3366	0.2532	0.1313	0.2198	0.09894	0.08557	0.05206	0.3188
g__norank_f__Victivallaceae	0.02353	0.0007289	0.01139	0.01278	0.02797	0.0213	0.01034	0.01661	0.08178	0.09091	0.4336
g__norank_c__TK10	0.1662	0.02514	0.002627	0.001728	0.001666	0.001794	0.04176	0.05503	0.08125	0.6758	0.7427
g__Prevotellaceae_YAB2003_group	0.03846	0	0.09798	1.074	0.1484	0.1	0.1139	0.09147	0.08008	0.03006	0.2838
g__Shewanella	1.766	0.1744	0.05634	0.1126	0.07791	0.03393	0.05011	0.06336	0.07943	0.1685	0.5341
g__norank_o__Xanthomonadales	0.04765	0.003979	0.005699	0.002908	0.003332	0.001818	0.03174	0.01261	0.07925	0.5453	0.6804
g__norank_o__Acidimicrobiales	0.2593	0.02689	0.01403	0.01307	0.005607	0.002129	0.09584	0.09606	0.07913	0.3884	0.6509
g__Gaiella	0.3559	0.03241	0.008766	0.002379	0.01624	0.005576	0.09126	0.1078	0.07886	0.1797	0.54
g__Pyramidobacter	0.1133	0	0.2725	0.1208	0.1607	0.0748	0.08002	0.1012	0.07868	0.04872	0.3051
g__Ruminiclostridium_1	0.01126	0	0.01381	0.007029	0.003941	0.004331	0.0128	0.01074	0.07849	0.009295	0.2733
g__Veillonellaceae_UCG-001	0.1094	0	0.1427	0.1296	0.1913	0.1034	0.1042	0.1415	0.07277	0.04538	0.2949
g__Fusobacterium	3.356	2.682	0.04799	0.05395	0.04819	0.04081	0.04367	0.04982	0.07166	0.04487	0.2949
g__Olsenella	0.1088	0.004806	0.03723	0.1152	0.2481	0.09042	0.1321	0.09785	0.0701	0.1429	0.4918
g__unclassified_f__Comamonadaceae	0.2707	0.03485	0.1172	0.1095	0.791	0.006675	0.05246	0.02734	0.06967	0.5753	0.681
g__norank_p__WA-aaa01f12	0.01345	0	0.00302	0.007666	0.01121	0.007818	0.006341	0.01075	0.06943	0.02623	0.2806
g__norank_f__ODP1230B8.23	0.1534	0	1.434	0.06524	0.3607	0.3411	0.515	0.1281	0.06896	0.01405	0.2733
g__Pseudomonas	0.7061	0.1002	0.4733	0.1845	0.08672	0.03584	0.07122	0.08832	0.06787	0.4212	0.6509
g__Lachnoclostridium_10	0.003237	0	0.00807	0.007002	0.006257	0.007178	0.005083	0.007364	0.06743	0.02596	0.2806
g__norank_f__Peptococcaceae	0.01899	0.00131	0.009411	0.01172	0.006763	0.01129	0.02456	0.01514	0.06715	0.04163	0.2949
g__Acidibacter	0.02656	0.008071	0.0696	0.001173	0.003896	0.0005497	0.03031	0.02243	0.06673	0.4023	0.6509
g__Defluviitaleaceae_UCG-011	0.03055	0.00131	0.03963	0.02141	0.01458	0.03244	0.04476	0.0327	0.06654	0.01444	0.2733
g__Oscillibacter	0.07329	0.001916	0.2579	0.155	0.1978	0.06765	0.07717	0.07173	0.06516	0.006912	0.2733
g__Hungatella	0.07678	0	0.1261	0.3006	0.2862	0.05527	0.04525	0.05705	0.06432	0.0154	0.2733
g__Candidatus_Saccharimonas	0.003698	0.003226	0.0006444	0.002433	0.00167	0.01149	0.007357	0.007134	0.06375	0.1624	0.5244
g__Succinivibrio	0.2047	0.006279	0.3531	1.031	0.1256	0.09485	0.0527	0.07005	0.06347	0.1046	0.4632
g__Mannheimia	3.438	13.33	0.05949	0.09762	0.07059	0.03354	0.04755	0.04561	0.06334	0.01637	0.2733
g__probable_genus_10	0.02278	0	0.01436	0.01599	0.01633	0.02261	0.01958	0.07989	0.06331	0.09208	0.4349
g__Porphyromonas	2.267	8.065	0.0604	0.04756	0.04848	0.04385	0.05456	0.04377	0.06056	0.05335	0.3222
g__Steroidobacter	0.1115	0.02179	0.04888	0.002339	0.00334	0.004976	0.04018	0.01899	0.05967	0.3674	0.6509
g__Nocardioides	0.1152	0.03424	0.006983	0.007741	0.01232	0.00481	0.08901	0.0433	0.05881	0.6697	0.7427
g__Streptomyces	0.1139	0.01831	0.001933	0.002861	0.001692	0.0005263	0.03689	0.05285	0.0583	0.5526	0.681
g__Parabacteroides	0.07557	0.004823	0.1114	0.1515	0.2233	0.06397	0.05699	0.03638	0.058	0.01733	0.2733
g__Paenibacillus	0.07929	0.02456	0.001832	0.001213	0.001134	0.001437	0.02338	0.02974	0.0577	0.2372	0.5854
g__Escherichia-Shigella	0.6727	0.2369	0.0314	0.07182	0.04533	0.03062	0.04764	0.03754	0.05761	0.0543	0.3229
g__norank_o__JG30-KF-CM45	0.07904	0.01457	0.005647	0.001688	0.002247	0	0.03282	0.01765	0.05551	0.1542	0.5149
g__unclassified_f__Pasteurellaceae	3.469	36.72	0.1302	0.09172	0.1057	0.03873	0.0506	0.04227	0.05486	0.02083	0.2733
g__norank_f__0319-6M6	0.1291	0.0134	0.0006444	0.0006101	0.001134	0.0005263	0.04265	0.06646	0.05483	0.1094	0.4685
g__norank_f__Elev-16S-1332	0.2019	0.02151	0	0.004731	0.004475	0.005215	0.05957	0.07365	0.05482	0.3505	0.6509
g__[Eubacterium]_ventriosum_group	0.02248	0.001458	0.004307	0.007619	0.006188	0.01536	0.02979	0.008368	0.0541	0.01621	0.2733
g__norank_f__Chitinophagaceae	0.08953	0.00596	0.05284	0.008541	0.1064	0	0.04798	0.02228	0.05353	0.444	0.6509
g__U29-B03	0.02081	0	0.1363	0.0747	0.1317	0.054	0.05327	0.0889	0.05337	0.06558	0.3516
g__norank_f__Ellin6055	0.09416	0.005958	0.0006444	0.002861	0.00167	0.001076	0.03396	0.03396	0.05325	0.2316	0.5773
g__[Anaerorhabdus]_furcosa_group	0.05101	0	0.04329	0.02029	0.02693	0.05439	0.06097	0.04479	0.05285	0.07782	0.4006
g__norank_p__Tectomicrobia	0.177	0.01729	0	0.00122	0.001692	0.0007184	0.04265	0.05505	0.05205	0.4256	0.6509
g__norank_o__TRA3-20	0.06433	0.01372	0.001289	0.0005626	0.0611	0.0005263	0.01963	0.0216	0.05143	0.227	0.57
g__Staphylococcus	0.6375	0.0612	0.02938	0.1102	0.0661	0.02368	0.0336	0.03733	0.05089	0.213	0.5681
g__Acetitomaculum	0.02	0.000581	0.02248	0.0136	0.02324	0.02575	0.06274	0.02604	0.05053	0.03691	0.2838
g__Mogibacterium	0.02967	0.003684	0.03742	0.02259	0.02682	0.02514	0.06296	0.03245	0.04882	0.04766	0.3011
g__Ruminococcaceae_UCG-004	0.03156	0	0.04404	0.0253	0.03503	0.02469	0.05511	0.03098	0.0473	0.1335	0.4855
g__norank_f__Cytophagaceae	0.2368	0.02807	0.01096	0.004074	0.03556	0.001053	0.02641	0.02091	0.04726	0.2785	0.6366
g__norank_f__0319-6G20	0.01177	0.003634	0.009907	0.003559	0.04012	0.004496	0.01237	0.01204	0.04668	0.6295	0.7141
g__norank_f__PeH15	0.001471	0	0.002969	0.004114	0.001672	0.004331	0.003969	0.002557	0.04664	0.04467	0.2949
g__unclassified_f__Rhodocyclaceae	0.1476	0.01209	0.1475	0.0531	0.07253	0.1029	0.05099	0.06853	0.04653	0.1438	0.4918
g__Spirochaeta_2	0.01979	0	0.009651	0.009843	0.006208	0.0275	0.01455	0.02113	0.04602	0.01569	0.2733
g__norank_c__Actinobacteria	0.2753	0.02978	0.001931	0.002942	0.003362	0.002321	0.08473	0.2077	0.04519	0.8883	0.901
g__Ruminococcaceae_UCG-007	0.007059	0	0.009015	0.004684	0.0101	0.005744	0.01142	0.01103	0.04416	0.03918	0.29
g__Fretibacterium	0.02652	0	0.0105	0.00768	0.01759	0.02464	0.03412	0.06488	0.04406	0.007292	0.2733
g__norank_f__Neisseriaceae	0.2581	0.0007289	0.3027	0.1272	0.1622	0.4564	0.5928	0.2006	0.04371	0.02618	0.2806
g__Massilia	0.09853	0.01844	0.01804	0.005287	0.01058	0.001602	0.04914	0.02282	0.04308	0.4931	0.6509
g__norank_f__288-2	0.2014	0.01148	0.00302	0.002386	0.002805	0.003778	0.03977	0.05716	0.04275	0.6232	0.7105
g__Prevotellaceae_Ga6A1_group	0.01976	0	0.04212	0.1062	0.1122	0.05348	0.04318	0.04249	0.04241	0.08243	0.4109
g__Ruminococcaceae_V9D2013_group	0.01269	0	0.003171	0.003457	0.002249	0.005049	0.005687	0.01196	0.04216	0.0415	0.2949
g__norank_p__Armatimonadetes	0.06836	0.006539	0.002324	0.002901	0.00167	0.005023	0.02781	0.02922	0.0412	0.2758	0.6352
g__Geodermatophilus	0.04164	0.001162	0.001188	0	0.002225	0.001649	0.02116	0.01359	0.04014	0.7128	0.7644
g__Clostridium_sensu_stricto_1	0.251	0.2397	0.2244	0.04407	0.04405	0.04968	0.03238	0.0367	0.04002	0.01933	0.2733
g__norank_c__KD4-96	0.1134	0.01558	0.001188	0.003559	0.001694	0.001626	0.05829	0.04793	0.03935	0.2258	0.57
g__Gemmatimonas	0.09791	0.01169	0.01542	0.006324	0.004475	0.004162	0.03798	0.01965	0.03923	0.2105	0.5645
g__Bryobacter	0.1155	0.01152	0.004509	0.005809	0.02834	0.00591	0.03544	0.01786	0.03893	0.5501	0.681
g__Family_XIII_AD3011_group	0.02336	0.001891	0.02464	0.01056	0.01752	0.01775	0.03127	0.01511	0.03808	0.03566	0.2838
g__norank_f__MSB-1E8	0.2987	0.01658	0.01447	0.01642	0.01122	0.01469	0.03086	0.04356	0.03768	0.4879	0.6509
g__norank_f__ABS-19	0.05807	0.003782	0.001731	0.002386	0.0005553	0.004115	0.01435	0.009889	0.03752	0.3467	0.6509
g__unclassified_c__Clostridia	0.00664	0	0.004951	0.005192	0.0005791	0.008537	0.005275	0.00497	0.03742	0.01781	0.2733
g__RB41	0.1519	0.01527	0.005254	0.004643	0.003336	0.006605	0.06308	0.09146	0.03719	0.7382	0.7866
g__unclassified_c__Mollicutes	0.006135	0	0.0005435	0.0005626	0.003384	0.001818	0.003026	0.002557	0.03693	0.009537	0.2733
g__Intestinimonas	0.05223	0	0.04855	0.08521	0.1047	0.02608	0.031	0.02689	0.03669	0.08699	0.4267
g__Desulfuromonas	0.02584	0	0.0049	0.01699	0.009483	0.01656	0.01445	0.01237	0.0359	0.02146	0.2733
g__norank_f__Longimicrobiaceae	0.06534	0.003201	0.008072	0.007056	0.007921	0.004904	0.02931	0.008138	0.03577	0.3656	0.6509
g__unclassified_o__Myxococcales	0.04433	0.002905	0.007632	0.0006101	0.007785	0.001626	0.03304	0.00406	0.03474	0.8226	0.8482
g__norank_o__Bradymonadales	0.02114	0	0.02074	0.00806	0.005056	0.005046	0.009175	0.01405	0.03473	0.02006	0.2733
g__norank_p__SR1__Absconditabacteria_	0.0007143	0	0	0	0	0	0.0007015	0	0.03473	0.01341	0.2733
g__Noviherbaspirillum	0.02374	0.004683	0.009667	0.004542	0.005034	0.0005497	0.02159	0.008691	0.03457	0.4027	0.6509
g__unclassified_c__Bacteroidia	0.0006307	0	0.001338	0.001213	0.001137	0.003566	0.00201	0.00497	0.03365	0.0223	0.2733
g__Adhaeribacter	0.06042	0.00131	0.001188	0.003559	0.001158	0.001268	0.07105	0.006203	0.03327	0.07279	0.3841
g__norank_c__OPB35_soil_group	0.1188	0.01498	0.03261	0.04096	0.05838	0.02376	0.06594	0.119	0.03321	0.4748	0.6509
g__Butyricicoccus	0.0411	0.003832	0.1083	0.02439	0.02476	0.01627	0.01574	0.0153	0.03315	0.008119	0.2733
g__Terrimonas	0.0815	0.01637	0.007733	0.001688	0.008379	0	0.03118	0.01222	0.03267	0.1628	0.5244
g__Lachnospiraceae_UCG-010	0.02063	0.0007289	0.03828	0.01706	0.02147	0.02945	0.02827	0.01698	0.03253	0.03651	0.2838
g__Streptococcus	1.121	3.851	0.0366	0.1647	0.03546	0.02136	0.02738	0.03424	0.03117	0.01283	0.2733
g__Altererythrobacter	0.04328	0.00393	0.003662	0.002901	0.001716	0.001794	0.02171	0.01763	0.0305	0.925	0.9325
g__Ruminococcaceae_UCG-001	0.03328	0	0.02687	0.0156	0.01416	0.04349	0.1263	0.02412	0.02982	0.08132	0.4074
g__norank_f__PL-11B10	0.01887	0	0.01643	0.007497	0.008416	0.009313	0.009295	0.03437	0.02953	0.141	0.4907
g__Z20	0.004833	0	0.002676	0.002908	0.001113	0.002368	0.005884	0.005736	0.02952	0.5154	0.6588
g__Butyricimonas	0.04068	0	0.08633	0.07931	0.1121	0.0474	0.02516	0.01952	0.02946	0.02138	0.2733
g__Pseudonocardia	0.05828	0.008863	0	0.0006101	0.0005553	0.0005497	0.01624	0.01563	0.02919	0.2344	0.5798
g__norank_f__Sandaracinaceae	0.0208	0.002039	0	0.002813	0.0005574	0.002152	0.02004	0.004078	0.02918	0.6987	0.7542
g__norank_f__BIrii41	0.03769	0.004215	0	0.001769	0.002783	0.001963	0.02012	0.01141	0.02902	0.1845	0.5448
g__Elusimicrobium	0.006135	0.000581	0.001188	0.00183	0.001716	0.002536	0.0005568	0.00406	0.02868	0.1312	0.4804
g__Opitutus	0.03189	0.001768	0.05145	0.002955	0.03558	0.0005263	0.01235	0.008835	0.02848	0.5098	0.6533
g__hoa5-07d05_gut_group	0.002395	0	0.005243	0.003464	0.01061	0.02249	0.00891	0.005523	0.02783	0.008895	0.2733
g__Nordella	0.02605	0.001768	0	0.00183	0.03448	0.0005263	0.01281	0.01141	0.0271	0.1875	0.5455
g__norank_f__Saprospiraceae	0.3995	0.06852	0.00322	0.01096	0.04498	0	0.01389	0.00406	0.02702	0.08733	0.4267
g__Marvinbryantia	0.005758	0.00131	0.007226	0.004725	0.008504	0.01774	0.03137	0.0116	0.02642	0.02287	0.2733
g__Arenimonas	0.02462	0.00262	0	0	0	0	0.01392	0.02432	0.02642	0.3138	0.6509
g__Ohtaekwangia	0.02487	0	0.001289	0.0005626	0.0005791	0	0.02242	0.01277	0.02641	0.173	0.537
g__Atopobium	0.04177	0.006141	0.0141	0.0242	0.02016	0.03201	0.02798	0.07112	0.02586	0.1046	0.4632
g__unclassified_o__Rhizobiales	0.03971	0.005525	0.007783	0.0005626	0.01056	0	0.01169	0.01495	0.02572	0.7407	0.7884
g__G55	0.04126	0.007268	0.0005435	0.001173	0	0.0007184	0.01416	0.01971	0.02572	0.2257	0.57
g__Ruminiclostridium_6	0.0029	0	0.00787	0.004623	0.006257	0.005718	0.008493	0.004326	0.02446	0.05491	0.3229
g__Lachnospiraceae_UCG-002	0.0103	0	0.0155	0.01179	0.01077	0.01983	0.03461	0.01786	0.02442	0.02211	0.2733
g__Nitrosospira	0.0558	0.009032	0.002676	0.00122	0.00334	0.001076	0.005011	0.0435	0.02415	0.4654	0.6509
g__unclassified_c__Gammaproteobacteria	0.1166	0.007849	0.02759	0.01984	0.06353	0.01693	0.01591	0.2001	0.02375	0.3759	0.6509
g__unclassified_o__Solirubrobacterales	0.1195	0.009306	0.004954	0.006419	0.005032	0.002894	0.02423	0.03244	0.02336	0.963	0.9639
g__norank_f__Christensenellaceae	0.01643	0	0.02211	0.01306	0.01193	0.01662	0.02208	0.01831	0.02301	0.2426	0.5888
g__[Eubacterium]_xylanophilum_group	0.03354	0.0007289	0.03236	0.07898	0.01354	0.03576	0.01883	0.02174	0.02288	0.1578	0.5206
g__norank_f__JG34-KF-361	0.03752	0.004215	0.0006444	0.001125	0.00223	0.001053	0.01402	0.006796	0.02225	0.6658	0.7427
g__Rubellimicrobium	0.04055	0.00131	0.001933	0.004684	0.002807	0.0005263	0.03319	0.004326	0.02214	0.1147	0.4685
g__Syntrophococcus	0.01151	0	0.01545	0.02115	0.01997	0.0456	0.0235	0.01355	0.02213	0.009854	0.2733
g__Flavisolibacter	0.1189	0.007426	0.00322	0.007178	0.003386	0.003063	0.09787	0.01003	0.02211	0.5046	0.6509
g__norank_f__Blastocatellaceae__Subgroup_4_	0.07496	0.001891	0.004257	0.002949	0.006143	0.004331	0.07165	0.03854	0.02196	0.3923	0.6509
g__Tyzzerella_3	0.02315	0	0.02183	0.01372	0.02876	0.02708	0.01363	0.0338	0.02163	0.1097	0.4685
g__Acinetobacter	0.2502	0.1767	0.07769	0.155	0.05293	0.0152	0.02365	0.0263	0.02162	0.1067	0.4662
g__Bradyrhizobium	0.04765	0.007563	0.001338	0.02191	0.1729	0	0.01128	0.008835	0.02155	0.2997	0.6509
g__unclassified_f__Micromonosporaceae	0.05055	0.008134	0.001338	0.002901	0.0005553	0	0.01503	0.01427	0.02155	0.409	0.6509
g__Mycobacterium	0.02328	0.003053	0.003222	0.01951	0.00167	0	0.01017	0.01345	0.02155	0.5606	0.681
g__Pirellula	0.02903	0.002472	0.005055	0	0.01004	0.0005263	0.008351	0.01835	0.02141	0.1605	0.5206
g__Pedobacter	0.0911	0.007711	0.01268	0.007775	0.01225	0.005383	0.01585	0.007814	0.02069	0.1584	0.5206
g__[Eubacterium]_nodatum_group	0.01782	0.001458	0.006188	0.005938	0.006255	0.008784	0.01441	0.01618	0.02064	0.01526	0.2733
g__Pontibacter	0.0682	0.002039	0.005888	0.00524	0.005049	0.007347	0.02783	0.01853	0.02058	0.4376	0.6509
g__unclassified_f__Enterobacteriaceae	0.2767	0.04139	0.02855	0.02883	0.03957	0.01258	0.03517	0.01883	0.0205	0.1984	0.5455
g__Mesorhizobium	0.3115	0.04603	0.001087	0.004074	0.002779	0.001268	0.01402	0.008012	0.02016	0.4043	0.6509
g__Synergistes	0.03097	0	0.04301	0.2214	0.04583	0.01132	0.009105	0.01829	0.01999	0.03293	0.2838
g__Turicibacter	0.1441	0.01989	0.01476	0.007788	0.01182	0.01342	0.01426	0.01693	0.01997	0.2992	0.6509
g__Iamia	0.08236	0.009479	0.002477	0.002393	0.003941	0.00598	0.01629	0.01665	0.01996	0.5374	0.6757
g__Lysobacter	0.03361	0.006254	0.002526	0.009524	0.002245	0.0005263	0.03035	0.02243	0.01988	0.5037	0.6509
g__norank_c__SAR202_clade	0.08391	0.00581	0	0	0	0	0.02004	0.05083	0.01947	0.3378	0.6509
g__Kribbella	0.03815	0.006982	0.0006444	0.001125	0	0	0.02242	0.02651	0.01947	0.2901	0.6509
g__Ramlibacter	0.0303	0.006116	0.007783	0.002813	0.01229	0.0005263	0.01058	0.005937	0.01947	0.3842	0.6509
g__Devosia	0.02563	0.00262	0.003463	0.01074	0.007294	0.004017	0.009562	0.009371	0.01947	0.8596	0.8773
g__Agromyces	0.05366	0.00262	0.0005435	0.0006101	0.0005574	0.001245	0.006222	0.006796	0.01936	0.1806	0.54
g__unclassified_f__Microbacteriaceae	0.1314	0.01382	0.01135	0.01302	0.01071	0.00397	0.0139	0.01858	0.01925	0.5988	0.6867
g__unclassified_c__Betaproteobacteria	0.008867	0	0.0058	0.008202	0.01555	0.001771	0.008181	0.004596	0.01902	0.3859	0.6509
g__unclassified_p__Firmicutes	0.01055	0	0.007185	0.003464	0.005678	0.02607	0.01481	0.02991	0.01885	0.03835	0.2882
g__Variibacter	0.01294	0.00131	0.0006444	0.0005626	0.02168	0.0007184	0.007795	0.005437	0.01877	0.8655	0.8824
g__Ferruginibacter	0.03046	0.00393	0.003867	0	0.007795	0	0.0413	0.01155	0.01876	0.5059	0.6509
g__norank_f__env.OPS_17	0.02013	0.003128	0.06638	0.006331	0.01725	0.0005263	0.01114	0.006117	0.01868	0.689	0.747
g__norank_f__Salinisphaeraceae	0.0342	0.006982	0.0006444	0	0.0005553	0	0.01002	0.009497	0.01868	0.3829	0.6509
g__Jeotgalicoccus	0.2509	0.2546	0.01907	0.01859	0.01782	0.0163	0.01634	0.01101	0.01837	0.06285	0.3444
g__norank_f__FFCH13075	0.03471	0.001891	0	0.001173	0.001137	0	0.01225	0.01086	0.01808	0.2334	0.5788
g__Pseudohongiella	0.01878	0.003782	0.002174	0	0.001113	0.0005263	0.01072	0.006117	0.01808	0.6901	0.7474
g__Reyranella	0.03463	0.003201	0.001289	0.005341	0.1128	0.001099	0.007383	0.009497	0.0179	0.3972	0.6509
g__Corynebacterium_1	0.1439	0.0838	0.01852	0.02945	0.01514	0.01005	0.0108	0.01255	0.01764	0.2062	0.5575
g__Sulfurovum	0.3201	0.03116	0.009162	0.01302	0.006717	0.004857	0.01196	0.007045	0.01756	0.3286	0.6509
g__Solobacterium	0.01849	0.001768	0.007969	0.005192	0.007878	0.007225	0.008231	0.04866	0.01752	0.1376	0.4907
g__Campylobacter	0.1269	0.006737	0.03545	0.04234	0.05822	0.05142	0.0395	0.01829	0.01749	0.09858	0.4486
g__norank_c__S085	0.0524	0.008715	0.0006444	0.0006032	0	0.0005497	0.02227	0.025	0.01737	0.6843	0.7427
g__unclassified_f__Gemmatimonadaceae	0.07593	0.0109	0.001087	0.003423	0.001115	0.001602	0.01968	0.02427	0.01718	0.4295	0.6509
g__norank_f__Polyangiaceae	0.00479	0.0007289	0	0.0005626	0.001666	0	0.002784	0.003398	0.01668	0.8017	0.8328
g__[Ruminococcus]_gauvreauii_group	0.02559	0.000606	0.03107	0.01297	0.01353	0.06086	0.03535	0.02869	0.01661	0.04292	0.2949
g__norank_f__Mycoplasmataceae	0.01416	0	0.003813	0.003552	0.001668	0.003039	0.04087	0.02061	0.01657	0.03664	0.2838
g__Alistipes	0.0353	0.01066	0.02406	0.04403	0.05038	0.01389	0.02317	0.01253	0.01642	0.06921	0.3691
g__Desulfobulbus	0.02248	0.000606	0.006833	0.00932	0.01782	0.01527	0.02673	0.01979	0.01637	0.1213	0.4776
g__possible_genus_Sk018	0.001261	0	0.0006444	0.0005626	0	0	0.001114	0.001751	0.01635	0.377	0.6509
g__Coprococcus_1	0.01824	0.00262	0.009842	0.007592	0.007828	0.01335	0.007552	0.00885	0.01606	0.1393	0.4907
g__unclassified_f__Phyllobacteriaceae	0.01458	0.00131	0.001338	0.002339	0.0005553	0.001794	0.006222	0.002719	0.01599	0.8306	0.8556
g__Aeromicrobium	0.02836	0.01326	0.002575	0.002949	0.0005574	0.001245	0.01685	0.01971	0.01598	0.6818	0.7427
g__Sorangium	0.02631	0.001768	0	0.0006101	0.0005553	0	0.01346	0.002719	0.01529	0.1678	0.5341
g__Chryseolinea	0.007647	0.000581	0	0	0	0	0.007238	0.002719	0.01529	0.4891	0.6509
g__Catellatospora	0.006723	0.001743	0	0.0005626	0	0	0.003341	0.002701	0.01529	0.6986	0.7542
g__Flavitalea	0.02256	0.002472	0	0.001688	0	0	0.01893	0.003254	0.01521	0.1593	0.5206
g__Coprococcus_2	0.006766	0	0.003512	0.004121	0.005145	0.003612	0.01476	0.02942	0.01505	0.05808	0.3293
g__norank_f__Rickettsiales_Incertae_Sedis	0.02143	0	0.0116	0.009924	0.01006	0.006314	0.1024	0.01541	0.01474	0.0424	0.2949
g__Romboutsia	0.0848	0.02985	0.01169	0.0112	0.01126	0.01751	0.006898	0.00497	0.01469	0.05904	0.3309
g__norank_f__DA111	0.05589	0.007997	0.0006444	0.001776	0.00167	0.0005263	0.01012	0.005973	0.0146	0.2773	0.6352
g__Methylotenera	0.001555	0.00131	0	0	0	0	0.001211	0.005437	0.0146	0.3203	0.6509
g__unclassified_f__Sphingobacteriaceae	0.02442	0.003659	0.0226	0.0006101	0.009446	0.001987	0.01244	0.01018	0.01442	0.5713	0.681
g__norank_o__NED5E9	0.0008404	0	0.001731	0.0005626	0.001713	0.001437	0.004551	0.002287	0.01429	0.1835	0.5434
g__Stenotrophomonas	0.06639	0.008144	0.01768	0.01454	0.0262	0.008254	0.01084	0.01035	0.01414	0.4476	0.6509
g__Parafilimonas	0.02504	0.002915	0.001188	0	0	0	0.01128	0.0006796	0.01388	0.1307	0.4801
g__unclassified_o__Acidimicrobiales	0.04147	0.004511	0.002477	0.002339	0.003405	0.001053	0.007335	0.01003	0.0138	0.551	0.681
g__Tyzzerella	0.01858	0.001187	0.00822	0.007633	0.04972	0.0045	0.009172	0.006275	0.01367	0.03657	0.2838
g__unclassified_f__Rhodospirillaceae	0.01345	0.003486	0	0.0005626	0.002779	0.001987	0.004454	0.004078	0.01364	0.1293	0.4799
g__possible_genus_Sk003-Sk004	0.001429	0	0.002625	0.001688	0.001111	0.001076	0.001356	0.002931	0.01359	0.444	0.6509
g__Ruminococcaceae_UCG-012	0.003614	0	0.0006444	0.002339	0.002223	0.001771	0.004454	0.007994	0.01357	0.1194	0.4758
g__Caulobacter	0.004538	0.0007289	0.002578	0.004501	0.01059	0	0.006681	0.004757	0.01321	0.9652	0.9652
g__OM27_clade	0.01029	0.002472	0.001188	0.001173	0.01222	0.0005263	0.0005568	0.003254	0.01321	0.8364	0.8598
g__Pedomicrobium	0.00479	0	0.0006444	0.0006101	0.01612	0	0.005011	0	0.01321	0.451	0.6509
g__unclassified_f__Flavobacteriaceae	0.2442	0.3782	0.007628	0.005931	0.004518	0.003636	0.009055	0.004452	0.01309	0.02228	0.2733
g__unclassified_f__Micrococcaceae	0.04647	0.04404	0.006292	0.002861	0.003915	0.004618	0.007892	0.01736	0.01308	0.2533	0.6114
g__Lachnospiraceae_FCS020_group	0.008656	0	0.004558	0.004081	0.003405	0.008348	0.005178	0.0267	0.01293	0.1443	0.4918
g__Suttonella	0.04955	0	0.1255	0.01471	0.02541	0.03027	0.02344	0.03816	0.01278	0.09025	0.4325
g__norank_c__Cyanobacteria	1.021	0.05995	0.08997	0.0105	0.02071	0.007012	0.02978	0.0111	0.01277	0.2771	0.6352
g__Atopostipes	0.2029	0.1282	0.02318	0.03467	0.01737	0.01584	0.00886	0.01194	0.01257	0.02585	0.2806
g__Lentzea	0.0108	0.003201	0.0006444	0	0	0	0.008351	0.01155	0.01251	0.5512	0.681
g__norank_f__Xanthomonadales_Incertae_Sedis	0.04013	0.00262	0.005003	0.003979	0.007806	0.002297	0.008641	0.003398	0.0125	0.729	0.7792
g__Ilumatobacter	0.04609	0.001891	0.006393	0.0005626	0.0005791	0.003373	0.007795	0.007314	0.01242	0.2205	0.5691
g__Neorhizobium	0.01727	0.000606	0.004459	0.002298	0.004453	0.001076	0.001308	0.002413	0.01242	0.1233	0.4799
g__Bilophila	0.03395	0	0.02749	0.05732	0.01011	0.008521	0.008788	0.006293	0.01241	0.01969	0.2733
g__unclassified_f__Xanthomonadaceae	0.04496	0.004413	0.01946	0.02073	0.02336	0.01866	0.01164	0.01454	0.01232	0.3874	0.6509
g__Candidatus_Hepatincola	0.003152	0	0.001289	0.001776	0.001694	0.002705	0.001258	0	0.01231	0.3597	0.6509
g__Bifidobacterium	0.05105	0.00393	0.01318	0.09456	0.04961	0.008015	0.01372	0.01379	0.01207	0.4439	0.6509
g__Lactobacillus	1.414	7.917	0.01119	0.03006	0.009537	0.006864	0.01164	0.0103	0.01191	0.02083	0.2733
g__norank_f__Planctomycetaceae	0.05101	0.001891	0.02836	0.004643	0.008917	0.0005497	0.01503	0.03598	0.01182	0.7896	0.821
g__norank_f__Sporichthyaceae	0.02345	0.00131	0.107	0.001173	0	0.0005263	0.009053	0.002719	0.01182	0.3955	0.6509
g__Microlunatus	0.03534	0.001891	0.0006444	0	0.0005791	0	0.01058	0.01155	0.01182	0.5708	0.681
g__Oceanobacillus	0.02235	0.006018	0.001832	0.002345	0.001113	0.002152	0.002784	0.008673	0.01181	0.7272	0.7789
g__norank_c__JG30-KF-CM66	0.0213	0.004215	0.0006444	0.001776	0.0005574	0	0.01002	0.004757	0.01181	0.519	0.6601
g__Novosphingobium	0.03559	0.0007289	0.02498	0.02716	0.08978	0.001626	0.0131	0.00406	0.01172	0.3058	0.6509
g__Phenylobacterium	0.01815	0.001768	0	0.006419	0.03563	0.001053	0.01837	0.007314	0.01172	0.22	0.5691
g__Microbacterium	0.03479	0.007588	0.004459	0.0006101	0.003381	0.001099	0.007335	0.007026	0.01154	0.1371	0.4907
g__unclassified_f__Rikenellaceae	0.004161	0	0.02523	0.005992	0.002809	0.004645	0.02566	0.007627	0.01142	0.05747	0.3293
g__norank_c__Bacteroidetes_VC2.1_Bac22	0.003656	0.000581	0.005102	0.00604	0.004542	0.008179	0.00719	0.05947	0.01137	0.1249	0.4799
g__Candidatus_Alysiosphaera	0.02202	0.003349	0.0006444	0.001688	0.001113	0.001794	0.01203	0.008691	0.01112	0.3334	0.6509
g__Cohnella	0.009832	0.002472	0	0	0	0	0.005011	0.005437	0.01112	0.4058	0.6509
g__norank_o__NB1-j	0.004202	0.0007289	0	0	0.003362	0	0.002227	0.002021	0.01112	0.2637	0.6237
g__norank_o__SC-I-84	0.09173	0.01659	0.0006444	0.005301	0.008988	0.002321	0.01987	0.004757	0.01101	0.1976	0.5455
g__norank_f__Mitochondria	0.09887	0.01085	0.04833	0.00745	0.00619	0.003781	0.003076	0.001895	0.01086	0.2395	0.5888
g__Lachnospiraceae_NK4B4_group	0.0008404	0	0.001338	0.001823	0.002223	0.002152	0.002661	0.006635	0.01082	0.1951	0.5455
g__unclassified_p__Proteobacteria	0.04208	0.01001	0.01521	0.007409	0.03178	0.003063	0.006801	0.006598	0.01077	0.2285	0.571
g__Capnocytophaga	0.07971	0.005454	0.004801	0.004779	0.006789	0.006317	0.004888	0.003754	0.01072	0.4222	0.6509
g__[Eubacterium]_hallii_group	0.008909	0	0.01258	0.007497	0.007325	0.02884	0.02016	0.02088	0.01056	0.1427	0.4918
g__unclassified_o__Gaiellales	0.03958	0	0	0	0	0	0.01002	0.01767	0.01043	0.352	0.6509
g__norank_o__Myxococcales	0.01113	0.00262	0	0	0.001113	0	0.007795	0.003398	0.01043	0.4851	0.6509
g__Candidatus_Entotheonella	0.01092	0.001162	0	0	0	0	0.004454	0.005437	0.01043	0.7808	0.8128
g__Chthoniobacter	0.03139	0.002472	0.03093	0	0.001111	0.001076	0.02951	0.02364	0.01042	0.8387	0.8604
g__norank_f__I-10	0.01286	0.001793	0.002526	0.0005626	0.05341	0.0005497	0.003485	0.002413	0.01042	0.1946	0.5455
g__norank_f__OM1_clade	0.02744	0.002039	0.00302	0.001166	0	0.001076	0.008836	0.003254	0.01042	0.1605	0.5206
g__norank_f__Xanthomonadaceae	0.01643	0.003053	0.0006444	0.001688	0.001668	0	0.007795	0.004614	0.01042	0.4208	0.6509
g__Prevotella_6	0.1406	0.01851	0.01466	0.008263	0.008504	0.007896	0.007552	0.01174	0.01039	0.3209	0.6509
g__Thermomonas	0.03286	0.004215	0.0006938	0.0005626	0.003384	0.001771	0.01128	0.01617	0.01032	0.4231	0.6509
g__Moraxella	0.7573	4.33	0.009367	0.02038	0.01062	0.002871	0.003073	0.004146	0.01029	0.02285	0.2733
g__Chryseomicrobium	0.02761	0.007563	0	0.001688	0.002805	0.001794	0.004888	0.005919	0.01025	0.2633	0.6237
g__Psychrobacter	0.04589	0.04915	0.01981	0.06701	0.01783	0.005218	0.004986	0.006347	0.01013	0.1574	0.5206
g__Ruminococcaceae_UCG-009	0.009497	0.002039	0.01699	0.01059	0.005142	0.008591	0.008014	0.00885	0.01002	0.1835	0.5434
g__norank_f__P3OB-42	0.01626	0.0007289	0	0.0005626	0.003896	0	0.004454	0.003398	0.009733	0.2282	0.571
g__Niastella	0.004076	0.001743	0	0	0	0	0.002227	0.004757	0.009733	0.5486	0.681
g__norank_f__Fimbriimonadaceae	0.01105	0.003201	0.004954	0.001125	0.0005791	0	0.01002	0.008835	0.009723	0.4548	0.6509
g__Achromobacter	0.06799	0.008292	0.003272	0.00886	0.005036	0.001818	0.004551	0.006365	0.009644	0.3562	0.6509
g__norank_f__OPB56	0.08513	0.009891	0.03985	0.0005626	0.001137	0	0.003897	0.006796	0.009634	0.05812	0.3293
g__Candidatus_Endomicrobium	0.002774	0	0.0006444	0.006894	0.001666	0.001076	0.001211	0	0.009222	0.1232	0.4799
g__unclassified_p__Chloroflexi	0.04017	0.003486	0	0	0	0.0005497	0.007335	0.007476	0.009038	0.4591	0.6509
g__Pseudoxanthomonas	0.0169	0.004798	0.0006938	0	0.0005553	0.001437	0.001768	0.02025	0.009038	0.2542	0.612
g__Phaselicystis	0.02223	0.002187	0.001933	0.0006101	0.003332	0	0.01142	0.002575	0.009038	0.3896	0.6509
g__norank_f__27F-1492R	0.002395	0	0	0	0	0	0.0005568	0.002719	0.009038	0.3712	0.6509
g__unclassified_f__Syntrophomonadaceae	0.00374	0	0.004307	0.003599	0.002249	0.006794	0.003221	0.00388	0.009005	0.04442	0.2949
g__norank_f__Acidimicrobiaceae	0.06563	0.004806	0.003564	0.004128	0.001668	0.001245	0.008933	0.006509	0.00893	0.1683	0.5341
g__norank_f__JG34-KF-161	0.05315	0.001162	0.0006444	0.004549	0.001113	0.001053	0.00944	0.004757	0.008861	0.4902	0.6509
g__Marmoricola	0.03403	0.003053	0.001933	0.005341	0.00167	0.0007184	0.01392	0.004757	0.008753	0.5664	0.681
g__norank_o__UCT_N117	0.02904	0	0.04695	0.01662	0.03141	0.02194	0.01924	0.009673	0.008654	0.01563	0.2733
g__norank_o__Bacteroidales	0.003447	0	0.01001	0.007524	0.04084	0.01289	0.008908	0.01344	0.008625	0.08875	0.4295
g__Blautia	0.01601	0.001458	0.01064	0.009435	0.007242	0.01475	0.008059	0.005829	0.008468	0.5323	0.6706
g__Family_XIII_UCG-002	0.004538	0	0.005849	0.003559	0.004518	0.01065	0.01632	0.007382	0.008458	0.07955	0.4026
g__[Eubacterium]_oxidoreducens_group	0.02025	0.0007289	0.103	0.00528	0.00844	0.008658	0.00908	0.01205	0.008408	0.1396	0.4907
g__Dongia	0.1064	0.00967	0	0	0	0	0.0005568	0.0006796	0.008342	0.2708	0.6292
g__Hirschia	0.002143	0	0.004511	0.00183	0.05787	0	0.002784	0.002719	0.008342	0.6394	0.7191
g__Aquicella	0.02883	0.002324	0.001832	0.001783	0.01612	0	0.00167	0.001751	0.008342	0.2044	0.5571
g__Psychroglaciecola	0.01164	0.001162	0	0	0	0	0.004454	0.006796	0.008254	0.3378	0.6509
g__unclassified_c__Alphaproteobacteria	0.03693	0.000581	0.005445	0.002298	0.007808	0.003397	0.008326	0.01694	0.008195	0.05808	0.3293
g__norank_f__Spirochaetaceae	0.0007143	0	0.001087	0.0006032	0.001111	0.001053	0	0.0005358	0.008153	0.6394	0.7191
g__Erysipelatoclostridium	0.05737	0.0321	0.002625	0.002989	0.002781	0.002105	0.002929	0.002557	0.008146	0.0553	0.3229
g__Georgenia	0.03887	0.01064	0.005153	0.001173	0.00167	0.003612	0.006146	0.003916	0.008146	0.1983	0.5455
g__unclassified_f__Erysipelotrichaceae	0.01403	0	0.002032	0.001776	0.002249	0.003589	0.003073	0.0006796	0.008097	0.1141	0.4685
g__unclassified_p__Verrucomicrobia	0.0006307	0	0	0.00183	0.0005791	0.0005497	0.0005568	0	0.008077	0.5327	0.6706
g__norank_f__CAP-aah99b04	0.001555	0	0.0006938	0.00122	0.001137	0.01285	0.01154	0.008116	0.007989	0.1783	0.5392
g__Terrisporobacter	0.02004	0.008638	0.001388	0.004833	0	0.002176	0.002519	0.001215	0.00794	0.05842	0.3293
g__Ruminiclostridium_9	0.02126	0.004946	0.007879	0.01678	0.03881	0.006631	0.009052	0.009529	0.007871	0.2265	0.57
g__Hyphomicrobium	0.006261	0	0.0006444	0.06912	0.02	0.0007184	0.002784	0.002719	0.007647	0.4432	0.6509
g__unclassified_o__Sphingobacteriales	0.003235	0.000581	0.0457	0.001125	0.04122	0	0.002784	0.001359	0.007647	0.5059	0.6509
g__norank_f__Rhodobiaceae	0.01244	0.001891	0.001832	0.001688	0.008359	0.0005497	0.002784	0.005419	0.007647	0.7335	0.7832
g__Virgisporangium	0.0108	0.001162	0	0.0006032	0	0	0.002227	0.003398	0.007647	0.6299	0.7141
g__Streptosporangium	0.004664	0.00131	0	0	0	0	0.002227	0.002039	0.007647	0.3724	0.6509
g__Brevundimonas	0.04816	0.004388	0.0109	0.05333	0.02507	0.003589	0.01612	0.01189	0.007628	0.5281	0.6699
g__Kocuria	0.03614	0.005673	0.001087	0.001173	0.002245	0.001245	0.007989	0.003934	0.007628	0.6192	0.7069
g__unclassified_f__Bradyrhizobiaceae	0.01252	0.000581	0.001289	0.004549	0.008915	0.0005263	0.004284	0.002039	0.007559	0.506	0.6509
g__Pseudorhodoferax	0.01555	0.003659	0.004511	0.004637	0.1794	0	0.00748	0.004757	0.007549	0.215	0.5688
g__norank_f__Euzebyaceae	0.0221	0.000581	0.0005435	0.0006032	0.0005553	0.001818	0.01114	0.01019	0.007549	0.4998	0.6509
g__unclassified_f__Rhodobacteraceae	0.0184	0.004388	0.007327	0.01026	0.01892	0.004688	0.004454	0.004416	0.007539	0.8995	0.9096
g__Luteimonas	0.01513	0.006426	0.0052	0.005491	0.006138	0.002632	0.01022	0.006117	0.00746	0.6392	0.7191
g__Anaerosporobacter	0.00458	0	0	0.01268	0.007824	0.0007184	0.00196	0.002413	0.007333	0.0491	0.3051
g__Ornithinimicrobium	0.04954	0.05586	0.008717	0.004081	0.01789	0.003205	0.006294	0.008368	0.007274	0.0263	0.2806
g__Quinella	0.007101	0	0.0006444	0.001728	0.001713	0.001076	0.007427	0.00749	0.007175	0.03618	0.2838
g__norank_f__NS11-12_marine_group	0.01198	0.001187	0.058	0.001125	0.001115	0	0.002227	0.01019	0.006952	0.8929	0.9039
g__norank_f__Oligoflexaceae	0.0006307	0.000581	0.004511	0.001688	0.0128	0	0.002227	0.001359	0.006952	0.8326	0.8568
g__norank_f__MNG7	0.01198	0.001162	0.0226	0.004033	0.0561	0.0005263	0.004454	0.004757	0.006942	0.6252	0.7112
g__Legionella	0.004076	0.000581	0.02836	0.02025	0.0139	0	0	0	0.006864	0.4293	0.6509
g__norank_c__Gitt-GS-136	0.07025	0.008292	0.004853	0.004637	0.005073	0.004476	0.01677	0.01311	0.006765	0.8387	0.8604
g__Aquamicrobium	0.03253	0.004536	0.01768	0.01227	0.01617	0.01067	0.01205	0.006778	0.006765	0.2187	0.5691
g__Pelagibacterium	0.01693	0	0.006287	0.01001	0.01394	0.005046	0.006366	0.005919	0.006677	0.137	0.4907
g__norank_o__Sphingobacteriales	0.2336	0.02792	0.009022	0	0.0005574	0.0007184	0.007795	0.002719	0.006257	0.2052	0.5575
g__norank_f__FCPU744	0.02361	0.002324	0	0	0	0	0.003897	0.01019	0.006257	0.4366	0.6509
g__Stenotrophobacter	0.0192	0	0.001188	0.0005626	0.002249	0	0.01309	0.002021	0.006257	0.2896	0.6509
g__Sandaracinus	0.005339	0.000606	0.0006444	0	0.01111	0	0.00167	0.002719	0.006257	0.4141	0.6509
g__norank_f__Blfdi19	0.002395	0	0.001933	0	0	0	0.003341	0.0006796	0.006257	0.5443	0.68
g__unclassified_c__Actinobacteria	0.06332	0.003486	0.0006938	0.001776	0.001113	0.001099	0.02256	0.025	0.006247	0.3665	0.6509
g__Parviterribacter	0.01983	0.0007289	0	0	0.0005553	0.0005263	0.006778	0.002701	0.006247	0.1403	0.4907
g__unclassified_f__Nannocystaceae	0.01088	0.000581	0.001188	0.001125	0.001134	0.0005263	0.001815	0.002575	0.006247	0.4076	0.6509
g__Coxiella	0.001471	0.001162	0.0006938	0.00183	0.008331	0	0	0.0006796	0.006178	0.5887	0.681
g__norank_p__Saccharibacteria	0.01458	0.005983	0.003121	0	0.004997	0.0005497	0.006681	0.0005358	0.006168	0.3831	0.6509
g__norank_f__Intrasporangiaceae	0.08404	0.02466	0.004408	0.001728	0.006774	0.001987	0.01193	0.005257	0.006159	0.144	0.4918
g__Micrococcus	0.05366	0.006279	0.005697	0.0175	0.00447	0.001771	0.004454	0.003934	0.006149	0.4454	0.6509
g__Comamonas	0.03097	0	0.0228	0.01444	0.03978	0.008658	0.01954	0.02906	0.00607	0.04135	0.2949
g__Enterococcus	0.04715	0.0209	0.002032	0.01262	0.003405	0.001602	0.001768	0.001751	0.00607	0.06495	0.3507
g__Roseovarius	0.03567	0.01328	0.01119	0.02255	0.02004	0.005383	0.006464	0.003093	0.00605	0.3508	0.6509
g__p-1088-a5_gut_group	0.006304	0	0.01247	0.004691	0.01473	0.01689	0.01125	0.004146	0.00605	0.09204	0.4349
g__Erysipelotrichaceae_UCG-009	0	0	0	0	0	0.001794	0.001865	0	0.005903	0.02122	0.2733
g__unclassified_f__Coriobacteriaceae	0.003026	0	0.001882	0.001125	0.003381	0.008015	0.005083	0.01142	0.005814	0.02213	0.2733
g__norank_f__PHOS-HE51	0.01164	0.001891	0.02384	0	0.01278	0	0.005011	0	0.005562	0.4805	0.6509
g__norank_c__Gammaproteobacteria	0.01874	0.004648	0	0	0.0005791	0	0.00167	0.01223	0.005562	0.2255	0.57
g__unclassified_f__Methylobacteriaceae	0.00563	0.00131	0	0	0	0	0.004454	0.002039	0.005562	0.4185	0.6509
g__Candidatus_Solibacter	0.007647	0.002039	0	0	0.001115	0	0.002227	0	0.005562	0.3326	0.6509
g__norank_f__Sva0725	0.003235	0.000581	0	0.0005626	0	0	0.004454	0.001359	0.005562	0.6468	0.7267
g__norank_o__Frankiales	0.02727	0.002472	0.001289	0.001173	0	0.0005497	0.02004	0.003934	0.005542	0.3037	0.6509
g__Rhizobium	0.005757	0.0007289	0.001731	0.004121	0.002776	0.001053	0.002227	0.0006796	0.005463	0.5294	0.6699
g__Helicobacter	0.3493	0.01788	0.00604	0.008812	0.01172	0.00682	0.007263	0.00388	0.005454	0.5242	0.6658
g__Paracoccus	0.01042	0.000581	0	0	0.001666	0.001437	0	0.0006616	0.005454	0.04495	0.2949
g__unclassified_f__Carnobacteriaceae	0.2142	0.2758	0.001931	0.00303	0.001692	0	0.002881	0.002683	0.005385	0.03517	0.2838
g__Paeniclostridium	0.01341	0.01025	0.003362	0.005206	0.002249	0.005718	0.003026	0.002039	0.005286	0.4428	0.6509
g__norank_f__DA101_soil_group	0.04353	0.005387	0	0.0006101	0	0	0.01002	0.02311	0.004866	0.4673	0.6509
g__norank_c__OM190	0.02261	0.002497	0.01933	0.001735	0.01333	0.001268	0.007795	0.01003	0.004866	0.6266	0.712
g__norank_f__YNPFFP1	0.02109	0.004388	0.0006444	0.001173	0	0	0.002929	0.004596	0.004866	0.1905	0.5455
g__unclassified_f__Rhizobiaceae	0.01151	0.00131	0.002324	0.006982	0.003336	0.001818	0.003341	0.002701	0.004866	0.9012	0.9104
g__norank_f__KF-JG30-B3	0.005378	0.00131	0.0006444	0	0.001111	0	0.006124	0.002039	0.004866	0.7064	0.7608
g__norank_f__Unknown_Family_o__Gammaproteobacteria_Incertae_Sedis	0.003866	0	0	0.001783	0	0	0.001815	0.004614	0.004866	0.1046	0.4632
g__Shimazuella	0.005378	0	0	0	0	0	0.001114	0.0006796	0.004866	0.3185	0.6509
g__Gemmatirosa	0.03164	0.002324	0.0006444	0.0006101	0.001737	0.0007184	0.01058	0.005829	0.004857	0.3373	0.6509
g__unclassified_f__Intrasporangiaceae	0.02206	0.01255	0.00163	0.002908	0.002273	0.001245	0.009465	0	0.004857	0.1466	0.4964
g__Rhodococcus	0.02353	0.001162	0.0006444	0	0.001111	0	0.002784	0.004078	0.004857	0.5115	0.6547
g__norank_o__Opitutae_vadinHA64	0.001429	0	0.02771	0.001769	0.0005574	0.003255	0.003026	0.002823	0.004808	0.5547	0.681
g__Brachybacterium	0.113	0.1406	0.01351	0.008392	0.01397	0.003589	0.006753	0.008494	0.004768	0.02623	0.2806
g__Hymenobacter	0.02198	0.00262	0	0	0.0005553	0.0005263	0.03031	0.00338	0.004768	0.02936	0.2838
g__Salinicoccus	0.07396	0.07753	0.004951	0.005206	0.002225	0.002513	0.001815	0.004326	0.00468	0.03124	0.2838
g__Alysiella	0.5226	2.059	0.03023	0.00787	0.01117	0.01153	0.001308	0.005006	0.004601	0.01759	0.2733
g__norank_p__Latescibacteria	0.01336	0	0.003766	0.001823	0	0.0007184	0.00196	0.005383	0.004591	0.2148	0.5688
g__unclassified_f__Bacillaceae	0.103	0.01749	0.00307	0.05089	0.01116	0.002536	0.004696	0.00885	0.004572	0.01576	0.2733
g__[Eubacterium]_brachy_group	0.003152	0	0.01024	0.002908	0.009541	0.005383	0.01193	0.008476	0.004404	0.03997	0.2937
g__[Bacteroides]_pectinophilus_group	0.0007143	0	0	0.0006101	0.0005574	0.0005263	0	0.0006616	0.004336	0.5327	0.6706
g__CL500-29_marine_group	0.02143	0.001916	0.4131	0.005064	0.005568	0.002536	0.007335	0.001359	0.004171	0.7278	0.7789
g__Azoarcus	0.1008	0.02787	0	0.001688	0.001115	0	0.0006541	0.002719	0.004171	0.3888	0.6509
g__Agrococcus	0.0416	0.004413	0.003665	0.001735	0.002249	0.001794	0.006681	0.004078	0.004171	0.67	0.7427
g__Rhodocytophaga	0.008026	0.0007289	0	0.0006101	0.001668	0	0.01114	0.002039	0.004171	0.3455	0.6509
g__Roseomonas	0.003824	0.0007289	0.003867	0	0.001113	0.0007184	0.01046	0.0006796	0.004171	0.7344	0.7834
g__Roseiflexus	0.01244	0.001162	0	0	0.001111	0	0.003341	0	0.004171	0.3765	0.6509
g__Nannocystis	0.005042	0.001162	0	0	0.0005553	0	0.002227	0	0.004171	0.7808	0.8128
g__Luedemannella	0.003235	0	0	0	0	0	0.004454	0.0006796	0.004171	0.3712	0.6509
g__Nitrosomonas	0.002521	0.001162	0.002578	0	0	0	0	0.002039	0.004171	0.7808	0.8128
g__Dactylosporangium	0.001681	0.00131	0	0	0	0	0.00167	0.001359	0.004171	0.597	0.6862
g__norank_f__Nannocystaceae	0	0	0	0	0	0	0.001114	0.0006796	0.004171	0.5904	0.681
g__Geothermobacter	0.0007143	0	0	0	0	0	0.0005568	0	0.004171	0.5904	0.681
g__Sandaracinobacter	0.01265	0.000581	0.001188	0.001125	0	0	0.001211	0.0006796	0.004161	0.09718	0.4443
g__Histophilus	0.1035	0.007271	0.003121	0.001735	0.001111	0.0005497	0.0005568	0.002719	0.004152	0.2675	0.6257
g__unclassified_c__Acidobacteria	0.0129	0	0	0.0005626	0.003342	0	0.004454	0.004078	0.004083	0.1606	0.5206
g__DS-100	0.006976	0	0	0.0006032	0	0	0.003995	0.003916	0.004083	0.07319	0.3841
g__Blvii28_wastewater-sludge_group	0.005213	0	0.003714	0.003592	0.00283	0.003444	0.006244	0.02144	0.004053	0.4339	0.6509
g__unclassified_f__Alcaligenaceae	0.009372	0.001793	0.01031	0.007144	0.01226	0.002513	0.004649	0.002967	0.003994	0.1867	0.5455
g__Conchiformibius	0.02551	0.01883	0.02823	0.01681	0.0246	0.00847	0.006756	0.003111	0.003984	0.04208	0.2949
g__norank_o__Lineage_IV	0.005126	0	0.0005435	0.005721	0.001694	0.00397	0.001308	0.03814	0.003984	0.2034	0.5558
g__Sphingobacterium	0.002942	0.002905	0.006975	0.002949	0.009999	0.002655	0.003221	0.008655	0.003975	0.9266	0.9332
g__Sphingorhabdus	0.006009	0.006737	0.002526	0.3597	0.02674	0.004139	0.00167	0.001341	0.003896	0.419	0.6509
g__Ruminiclostridium	0.003866	0	0.00322	0.002433	0.001672	0.002871	0.02541	0.003254	0.003896	0.2687	0.6257
g__Erysipelotrichaceae_UCG-008	0.005842	0	0.005746	0.003552	0.003384	0.00538	0.009197	0.002287	0.003896	0.07105	0.3769
g__Senegalimassilia	0.003698	0	0.003813	0.002251	0.004542	0.005721	0.003123	0.005149	0.003729	0.4766	0.6509
g__Paraprevotella	0.001261	0	0.003665	0.0006101	0.003917	0.002874	0	0.001197	0.003719	0.2838	0.6443
g__norank_f__Tepidisphaeraceae	0.01756	0.001743	0	0.0006101	0	0	0.01336	0.02107	0.003476	0.6179	0.7069
g__Actinomadura	0.0216	0.003486	0	0	0	0	0.002227	0.01903	0.003476	0.5016	0.6509
g__SM1A02	0.009538	0.0007289	0.001933	0.001735	0.01058	0	0.0007015	0.002039	0.003476	0.4394	0.6509
g__Sulfurifustis	0.0007143	0.000581	0	0	0.0206	0	0.00167	0.002719	0.003476	0.5014	0.6509
g__Acidovorax	0.01021	0.001891	0.002578	0.001125	0.007234	0.0007184	0.0005568	0	0.003476	0.3172	0.6509
g__unclassified_f__Kineosporiaceae	0.01324	0.00131	0	0	0	0	0.003341	0.002039	0.003476	0.3513	0.6509
g__Pir4_lineage	0.006429	0	0	0.00122	0	0	0.002784	0.0006796	0.003476	0.7808	0.8128
g__Dokdonella	0.002269	0.000581	0	0	0	0	0.00167	0.004078	0.003476	0.5443	0.68
g__unclassified_f__Sandaracinaceae	0.002521	0	0	0	0	0	0.001114	0.002039	0.003476	0.6834	0.7427
g__Rhizomicrobium	0.002395	0	0.0006444	0	0	0	0.001114	0.0006796	0.003476	0.4625	0.6509
g__Actinocorallia	0.0007143	0	0	0	0	0	0	0	0.003476	0.5065	0.6509
g__unclassified_f__Peptostreptococcaceae	0.01193	0.009642	0	0.001735	0.002223	0.002321	0.001211	0.002413	0.003466	0.05816	0.3293
g__norank_f__Neo-b11	0.01172	0.0007289	0.0006938	0	0.0005574	0	0.003995	0.002701	0.003466	0.1923	0.5455
g__norank_o__Armatimonadales	0.008824	0.000581	0.0006444	0	0	0	0.006124	0.001895	0.003466	0.3337	0.6509
g__Flavobacterium	0.0311	0.003684	0.006541	0.004033	0.001666	0.002152	0.001258	0.004614	0.003456	0.1985	0.5455
g__unclassified_o__Rhodospirillales	0.03996	0.003349	0.0005435	0.003606	0.01667	0.001053	0.003485	0.002039	0.003388	0.3631	0.6509
g__Planifilum	0.02609	0.002187	0.0005435	0.001166	0.0005574	0.002847	0.003775	0.002431	0.003388	0.5977	0.6863
g__Truepera	0.00727	0.003226	0.004801	0.00646	0.008342	0.001245	0.002979	0.001215	0.003378	0.1256	0.4799
g__Aerococcus	0.008235	0.0007289	0.0006444	0	0	0	0.001308	0.001895	0.003378	0.1503	0.5054
g__Petrimonas	0.003152	0.000581	0.001933	0.006094	0.0005791	0.001794	0.0005568	0.0006616	0.003358	0.4011	0.6509
g__norank_f__Fibrobacteraceae	0.004202	0	0.0005435	0.00122	0.001137	0.001602	0.00373	0.001895	0.003358	0.3772	0.6509
g__Lachnoclostridium_5	0.0008404	0	0.0006444	0.007273	0.00452	0.0005263	0	0.001341	0.003348	0.1165	0.4685
g__unclassified_f__Demequinaceae	0.002816	0.003078	0.00163	0.0006101	0.003917	0.001268	0.002372	0.0006616	0.003299	0.328	0.6509
g__Ruminococcaceae_UCG-003	0.03307	0.001162	0.0006444	0.001125	0.002295	0.001794	0.00201	0.001895	0.003289	0.3654	0.6509
g__Spiribacter	0.001471	0	0.0006938	0.0005626	0	0.001053	0.0007015	0.004578	0.003201	0.1015	0.4565
g__Lachnospiraceae_UCG-009	0.001261	0	0.001188	0.0006032	0	0	0	0.0005358	0.003112	0.2792	0.6366
g__norank_f__TK34	0.001681	0	0.0006444	0	0.05611	0	0	0.0006796	0.002781	0.3765	0.6509
g__Vicinamibacter	0.03034	0.001458	0.001832	0.001735	0.002221	0.0005263	0.01138	0.002575	0.002781	0.3202	0.6509
g__unclassified_f__Planctomycetaceae	0.01538	0.00131	0	0.001688	0.001668	0.0005497	0.002104	0.009515	0.002781	0.78	0.8128
g__Gemella	0.01597	0.003979	0.001087	0.003654	0.001158	0.0007184	0	0.001359	0.002781	0.1166	0.4685
g__norank_f__SM2D12	0.001892	0	0.003867	0	0.02114	0	0	0	0.002781	0.2681	0.6257
g__norank_p__TM6__Dependentiae_	0.005674	0.001212	0	0.002251	0.01167	0	0.0005568	0.0006796	0.002781	0.4459	0.6509
g__Leucobacter	0.002816	0.008332	0.003864	0.002989	0.0005574	0	0.0005568	0.0006796	0.002781	0.04548	0.2949
g__norank_f__Caldilineaceae	0.008152	0.003486	0	0	0	0	0.005011	0.002039	0.002781	0.5016	0.6509
g__Chitinophaga	0.008235	0	0	0	0.001137	0.001437	0.002324	0.004078	0.002781	0.4242	0.6509
g__Polycyclovorans	0.006471	0.001162	0.001388	0.0005626	0	0.0005497	0.002784	0.00338	0.002781	0.7543	0.802
g__Nakamurella	0.006723	0.002324	0	0	0	0	0.003341	0.002575	0.002781	0.597	0.6862
g__Craurococcus	0.006093	0	0.0006444	0.001776	0	0.0007184	0.004454	0.0006796	0.002781	0.5408	0.6791
g__Woodsholea	0.008997	0.000606	0	0	0	0	0.001114	0	0.002781	0.2943	0.6509
g__norank_f__NS72	0.007521	0.0007289	0	0	0.001134	0.0007184	0.0005568	0	0.002781	0.4591	0.6509
g__Nibribacter	0.001555	0	0.0006938	0	0	0	0.006124	0.001359	0.002781	0.5443	0.68
g__Oceanicella	0.004202	0.000581	0	0	0	0	0.00167	0.0006796	0.002781	0.7808	0.8128
g__norank_f__FFCH5858	0.001681	0.000581	0	0	0	0	0.001114	0.003398	0.002781	0.7808	0.8128
g__norank_f__TM146	0	0	0	0	0.003902	0	0	0.0006796	0.002781	0.5904	0.681
g__unclassified_o__Subgroup_10	0	0	0	0	0	0	0.00167	0.0006796	0.002781	0.5904	0.681
g__Chiayiivirga	0.0006307	0	0	0	0	0	0	0.001359	0.002781	0.5904	0.681
g__Panacagrimonas	0	0	0	0	0	0	0	0	0.002781	0.4335	0.6509
g__Uliginosibacterium	0	0	0	0	0	0	0	0	0.002781	0.4335	0.6509
g__norank_f__MNC12	0.001429	0	0	0	0.05794	0.0005263	0.002227	0	0.002771	0.2583	0.6175
g__Akkermansia	0.04349	0.004848	0.001289	0.003471	0.0005791	0.001818	0.002979	0.001751	0.002771	0.3855	0.6509
g__norank_f__Alcaligenaceae	0.01727	0.00131	0.0006444	0.0006032	0.001134	0	0.001768	0	0.002771	0.3413	0.6509
g__Ruminiclostridium_5	0.0007143	0	0	0.00122	0.001113	0	0.0005568	0	0.002742	0.5726	0.681
g__Tumebacillus	0.009454	0.002645	0.0006444	0.0006032	0	0.0005497	0.001211	0.001341	0.002692	0.1181	0.4723
g__norank_f__Veillonellaceae	0.006933	0	0.003119	0.004114	0.005654	0.005218	0.01046	0.04648	0.002683	0.03127	0.2838
g__Oryzihumus	0.03668	0.004796	0.0006444	0.001173	0.001694	0.001076	0.009707	0.01086	0.002683	0.3971	0.6509
g__Dyadobacter	0.0229	0	0.0005435	0.001125	0.0005791	0.002155	0.002929	0.001215	0.002683	0.178	0.5392
g__Oscillospira	0.006766	0.000581	0.004006	0.01444	0.003384	0.02549	0.01291	0.006437	0.002673	0.1017	0.4565
g__Sutterella	0.03483	0.003349	0.02302	0.004026	0.009509	0.00735	0.008356	0.005113	0.002604	0.4413	0.6509
g__Allosalinactinospora	0.008698	0	0	0	0	0.0005263	0	0.001215	0.002515	0.1011	0.4565
g__unclassified_f__Acetobacteraceae	0.01122	0.001162	0.001931	0.006006	0.07339	0.0005497	0.003438	0.002575	0.002086	0.3484	0.6509
g__Glutamicibacter	0.01395	0.02032	0.00322	0.00305	0.003917	0.002489	0.001768	0.0006616	0.002086	0.2516	0.6087
g__Dinghuibacter	0.005252	0.000581	0.03227	0.001125	0.002787	0	0.00167	0	0.002086	0.5849	0.681
g__[Eubacterium]_rectale_group	0.004497	0	0.004408	0.004596	0.00447	0.009671	0.006488	0.008012	0.002086	0.3315	0.6509
g__norank_o__C0119	0.007437	0.002472	0	0	0	0	0.01503	0.005437	0.002086	0.4109	0.6509
g__Zavarzinella	0.006471	0.000581	0	0	0	0	0.005568	0.01359	0.002086	0.5185	0.6601
g__Solitalea	0	0	0.02117	0	0.0005574	0	0	0	0.002086	0.2217	0.5691
g__Candidatus_Nitrotoga	0.0008404	0.000606	0.0006444	0	0.00223	0	0.00167	0.01563	0.002086	0.9477	0.9506
g__Lachnospiraceae_UCG-001	0.001555	0	0.0006444	0	0.001113	0.002874	0.002324	0.009479	0.002086	0.5308	0.6706
g__Peredibacter	0.002185	0.000581	0.006444	0	0	0	0.002784	0.002039	0.002086	0.3726	0.6509
g__norank_p__BRC1	0.007775	0	0.0006444	0.0006101	0	0.001245	0.0005568	0.0006796	0.002086	0.1248	0.4799
g__Saccharothrix	0.004916	0.000581	0	0.0006101	0	0.0005263	0.002784	0.0006796	0.002086	0.701	0.7559
g__Glycomyces	0.006009	0.000581	0	0	0.0005574	0.0005263	0.0005568	0.001359	0.002086	0.1657	0.5303
g__norank_f__AKYH478	0.003698	0	0.0006444	0.001173	0	0	0.0005568	0.001072	0.002086	0.4673	0.6509
g__Labrys	0.002269	0	0	0	0	0	0.002227	0.0006796	0.002086	0.3712	0.6509
g__norank_f__AKYH767	0.004076	0	0.0006444	0	0	0	0	0	0.002086	0.1975	0.5455
g__Geminicoccus	0	0	0	0	0	0.0005263	0.0005568	0.002039	0.002086	0.6834	0.7427
g__Sporocytophaga	0	0	0	0.00122	0	0	0.001114	0	0.002086	0.5904	0.681
g__PAUC26f	0	0	0	0.00183	0	0	0	0	0.002086	0.5065	0.6509
g__Rhizocola	0	0	0	0	0	0	0.0005568	0.0006796	0.002086	0.5904	0.681
g__Sinosporangium	0	0	0	0	0	0	0.0005568	0	0.002086	0.5065	0.6509
g__norank_o__B1-7BS	0	0	0	0	0	0	0	0	0.002086	0.4335	0.6509
g__norank_f__Moraxellaceae	0	0	0	0	0	0	0	0	0.002086	0.4335	0.6509
g__Pseudofulvimonas	0.006429	0.0007289	0	0.0006101	0.0005553	0.0007184	0	0.001877	0.002076	0.4455	0.6509
g__norank_f__01D2Z36	0.008572	0.0007289	0	0	0	0	0.0006541	0.0005358	0.002076	0.4625	0.6509
g__norank_c__vadinHA49	0.001681	0.0007289	0	0.0006101	0.001668	0	0.002227	0.0006796	0.002076	0.7105	0.7633
g__Aestuariimicrobium	0.005714	0	0	0.0006032	0.001113	0	0	0	0.002076	0.2227	0.5691
g__Succinatimonas	0.005127	0	0.007138	0.009055	0.004457	0.004567	0.001258	0.004286	0.002066	0.6306	0.7141
g__Weissella	0.01937	0.00131	0.0006444	0.00122	0.001692	0	0.001356	0.002413	0.002066	0.1833	0.5434
g__unclassified_f__Acidimicrobiaceae	0.0155	0	0.002578	0	0.001115	0.0007184	0.00196	0.002003	0.002066	0.4747	0.6509
g__Chryseobacterium	0.0569	0.00587	0.004459	0.0006101	0.001111	0.002321	0.002566	0.0005358	0.001997	0.02682	0.283
g__Sphingopyxis	0.002942	0	0.002032	0.003471	0.02451	0.001076	0.0005568	0.0006796	0.001997	0.474	0.6509
g__Trichococcus	0.007354	0.007022	0.003321	0.00183	0.003891	0	0.001768	0.0006796	0.001997	0.2747	0.6352
g__Exiguobacterium	0.01219	0.001335	0	0.0005626	0.001113	0.0005263	0.001211	0.0006796	0.001997	0.1768	0.5392
g__Anaerofustis	0.001555	0	0.001983	0.001735	0.0005574	0.0005263	0.001768	0.001215	0.001997	0.4999	0.6509
g__norank_f__Rhodobacteraceae	0.009244	0.001891	0.005748	0.006514	0.006117	0.0005263	0	0.0006616	0.001987	0.08969	0.4319
g__Hydrotalea	0.02433	0	0.002376	0	0.0005553	0.001245	0.001403	0	0.001987	0.06409	0.3493
g__Leptolyngbya	0.01395	0.0007289	0.00302	0.002386	0.0005553	0	0.0005568	0.003485	0.001987	0.1199	0.4758
g__Holdemanella	0.01349	0.0007289	0.002032	0	0	0	0.00167	0.002269	0.001909	0.3119	0.6509
g__Flavonifractor	0.001555	0.000606	0.0005435	0.0005626	0.005661	0.001987	0.003315	0.001877	0.001909	0.4361	0.6509
g__Propionibacterium	0.01975	0.00393	0.001933	0.00244	0.0005553	0.003016	0.001114	0	0.001899	0.1773	0.5392
g__Erysipelothrix	0.005465	0.0101	0.002526	0.002861	0.0005574	0.002874	0.0006541	0.0006796	0.00182	0.6366	0.7191
g__Rhodobacter	0.007396	0.001162	0.02964	0.006284	0.05723	0.001987	0.001912	0.001751	0.00139	0.3809	0.6509
g__Porphyrobacter	0.006555	0	0.01031	0.004738	0.04069	0.0005497	0.0005568	0	0.00139	0.4696	0.6509
g__Planctomyces	0.007942	0	0.006444	0.004176	0.02332	0	0.0005568	0.008156	0.00139	0.4127	0.6509
g__Tahibacter	0.03595	0.009089	0.0005435	0	0.001115	0.0005263	0	0.0006796	0.00139	0.9477	0.9506
g__Bosea	0.004328	0.002039	0	0.001125	0.0273	0.0005263	0.0005568	0.002039	0.00139	0.3244	0.6509
g__Gemmata	0.01269	0.000606	0	0	0.009442	0	0.005108	0.006117	0.00139	0.1336	0.4855
g__Geobacter	0.01487	0.003634	0.0005435	0	0.001137	0.0005263	0.001114	0.001341	0.00139	0.2092	0.5624
g__norank_f__Rhodocyclaceae	0.005714	0	0.002477	0.001728	0.002269	0.001987	0.0007015	0.002003	0.00139	0.8585	0.8773
g__Dialister	0.01067	0.0007289	0	0.0005626	0.001115	0.001053	0.001258	0.001341	0.00139	0.3061	0.6509
g__Proteiniphilum	0.004202	0.001187	0.001289	0.004826	0	0.001076	0.0006541	0.001072	0.00139	0.693	0.7497
g__unclassified_f__Xanthobacteraceae	0.008992	0.002324	0	0	0	0	0	0.002719	0.00139	0.3223	0.6509
g__unclassified_o__Rickettsiales	0	0	0	0	0.01281	0	0	0	0.00139	0.09692	0.4443
g__unclassified_f__Cytophagaceae	0	0	0	0	0	0	0.006124	0.006117	0.00139	0.5904	0.681
g__Paludibaculum	0.001976	0	0.003222	0.00122	0.004449	0	0	0.001359	0.00139	0.484	0.6509
g__norank_f__Phycisphaeraceae	0.006555	0	0.0005435	0.0006101	0	0	0.001114	0.001341	0.00139	0.4286	0.6509
g__Kaistia	0.006723	0.000581	0	0	0	0	0	0.0006796	0.00139	0.6834	0.7427
g__Luteolibacter	0.005	0.0007289	0.0006444	0	0	0.0005263	0.0005568	0	0.00139	0.8735	0.8869
g__norank_c__ARKICE-90	0.002143	0	0	0	0	0.0007184	0.003341	0.0006796	0.00139	0.7808	0.8128
g__Nonomuraea	0.00563	0.000581	0	0	0	0	0.0005568	0	0.00139	0.2681	0.6257
g__Dechloromonas	0.001892	0.003005	0	0.0005626	0	0	0	0	0.00139	0.3223	0.6509
g__unclassified_o__Frankiales	0	0.000581	0	0	0	0	0.002784	0.002039	0.00139	0.6834	0.7427
g__norank_f__Propionibacteriaceae	0.0008404	0	0	0.00183	0	0	0.002227	0	0.00139	0.6834	0.7427
g__unclassified_f__Nocardioidaceae	0.0008404	0	0	0	0	0	0.0005568	0.003398	0.00139	0.6834	0.7427
g__Brevibacillus	0.001681	0	0	0	0	0	0.0005568	0.001359	0.00139	0.6834	0.7427
g__Taibaiella	0.001681	0	0	0	0	0	0.001114	0	0.00139	0.5904	0.681
g__unclassified_f__Polyangiaceae	0.001555	0	0	0	0	0	0.001114	0	0.00139	0.2653	0.6237
g__possible_genus_04	0.002395	0	0	0	0	0	0	0	0.00139	0.1137	0.4685
g__unclassified_c__Dehalococcoidia	0	0	0	0	0.0005574	0.0005497	0	0.0006796	0.00139	0.6834	0.7427
g__Agaricicola	0.0008404	0	0	0	0	0	0.0005568	0	0.00139	0.5904	0.681
g__norank_f__Sphingomonadaceae	0	0	0	0	0	0	0.0005568	0	0.00139	0.5065	0.6509
g__Desertibacter	0	0	0	0	0	0	0.0005568	0	0.00139	0.5065	0.6509
g__Herpetosiphon	0	0	0	0	0	0	0	0	0.00139	0.4335	0.6509
g__Sphaerisporangium	0	0	0	0	0	0	0	0	0.00139	0.4335	0.6509
g__Enhydrobacter	0.04408	0.01611	0.002578	0.01572	0.002805	0.002871	0.003073	0.0006796	0.001381	0.05534	0.3229
g__norank_o__SAR324_clade_Marine_group_B_	0.008069	0.000606	0.03673	0.001173	0.001716	0.0007184	0	0.001877	0.001381	0.2399	0.5888
g__norank_f__AKIW781	0.0163	0.000581	0.0005435	0	0.0005553	0	0.003341	0.004757	0.001381	0.1534	0.5142
g__norank_f__Acidobacteriaceae__Subgroup_1_	0.01046	0.00262	0.001983	0.001783	0	0	0.00167	0.002701	0.001381	0.3112	0.6509
g__Nocardiopsis	0.01181	0	0.001237	0.0006101	0	0.001245	0.001114	0.001341	0.001381	0.4295	0.6509
g__norank_f__KD3-93	0	0	0	0	0.01502	0	0	0.0006796	0.001381	0.08593	0.4251
g__Howardella	0.001555	0	0	0.0005626	0	0.001053	0.0006541	0.001895	0.001381	0.3541	0.6509
g__Tannerella	0	0	0	0	0	0.0005263	0.001403	0	0.001381	0.2183	0.5691
g__Diaphorobacter	0.0311	0.009048	0.02255	0.0205	0.01392	0.001053	0.001114	0.003503	0.001371	0.1165	0.4685
g__Family_XIII_UCG-001	0.003235	0	0.005001	0.005307	0.003967	0	0.0007015	0.003898	0.001371	0.1491	0.5031
g__Tessaracoccus	0.007942	0.005377	0.001087	0.001823	0.001668	0.001245	0.001211	0.0006796	0.001371	0.6192	0.7069
g__Ruminofilibacter	0	0	0	0	0.0005574	0	0	0	0.001371	0.5065	0.6509
g__Fluviicola	0.01857	0.001458	0.05289	0.0006101	0.001694	0.0007184	0.001768	0	0.001302	0.819	0.8472
g__norank_f__NS9_marine_group	0.0153	0.004092	0.02225	0.01337	0.01611	0	0.001768	0.0006796	0.001302	0.2971	0.6509
g__unclassified_o__Micrococcales	0.02962	0.006539	0.003121	0.00244	0.002225	0.002368	0.001356	0.002683	0.001302	0.7718	0.8128
g__Flaviflexus	0.009875	0.01707	0.004651	0.00305	0.003336	0.0007184	0	0.002719	0.001302	0.4631	0.6509
g__Aliicoccus	0.008279	0.01567	0.001731	0.001173	0.005581	0.0005263	0.001114	0.001877	0.001302	0.03899	0.29
g__Cellvibrio	0.002059	0.001458	0.001338	0	0.0005574	0	0.002979	0.007476	0.001302	0.5416	0.6792
g__Pseudoalteromonas	0.002521	0	0	0.0006101	0	0	0	0	0.001302	0.2428	0.5888
g__Singulisphaera	0.0008404	0.0007289	0	0	0	0	0	0	0.001302	0.2653	0.6237
g__Peptoniphilus	0.02509	0.000581	0.001289	0.001173	0.001692	0.0007184	0	0.001215	0.001292	0.7096	0.7633
g__Fusibacter	0.008404	0	0.0005435	0	0	0.0005497	0.001114	0	0.001292	0.2422	0.5888
g__Lachnospiraceae_FE2018_group	0	0	0	0	0.002271	0.002749	0	0	0.001292	0.03038	0.2838
g__Pusillimonas	0.003152	0.001162	0.001931	0.002386	0.004444	0.0005263	0	0.001877	0.001213	0.3832	0.6509
g__Prevotella_2	0.009371	0	0.001237	0	0	0	0.001211	0	0.001213	0.01871	0.2733
g__norank_o__EMP-G18	0	0	0	0	0	0.0005263	0	0	0.001213	0.5065	0.6509
g__hgcI_clade	0.007521	0	0.4381	0.001735	0.005013	0.0005263	0.001211	0.0006796	0.0006952	0.2113	0.565
g__Niabella	0.1889	0.03466	0.001388	0	0.0005553	0	0.0007015	0.002021	0.0006952	0.4047	0.6509
g__Sediminibacterium	0.002521	0.000606	0.1953	0.01013	0.01726	0	0	0	0.0006952	0.5912	0.6811
g__Undibacterium	0.007018	0.0007289	0.1334	0.01266	0.04068	0.0007184	0	0	0.0006952	0.2019	0.5532
g__unclassified	0.05479	0.06547	0	0.003376	0.0005553	0	0.0005568	0	0.0006952	0.07875	0.4006
g__norank_o__Alphaproteobacteria_Incertae_Sedis	0.08388	0.01818	0	0.001688	0.007245	0.0005497	0	0.01155	0.0006952	0.8429	0.8638
g__Bdellovibrio	0.007942	0.000606	0.001289	0.00122	0.1012	0.0005497	0.0005568	0.002039	0.0006952	0.3265	0.6509
g__unclassified_f__Sporichthyaceae	0	0	0.1063	0	0	0	0	0	0.0006952	0.5065	0.6509
g__Aequorivita	0.0124	0.01828	0.002275	0.01943	0.004997	0.001794	0.00201	0.001215	0.0006952	0.5669	0.681
g__unclassified_f__Chitinophagaceae	0.01824	0.004067	0.02062	0.002251	0.00557	0	0.004454	0.0006796	0.0006952	0.8085	0.8389
g__Aridibacter	0.01752	0	0.001338	0.0006101	0.01389	0.0005263	0.007238	0.002557	0.0006952	0.3842	0.6509
g__Rheinheimera	0.003404	0.000606	0.02617	0.006236	0.002225	0	0.0005568	0	0.0006952	0.2984	0.6509
g__11-24	0.003698	0	0	0.00244	0.03055	0	0.0007015	0	0.0006952	0.2324	0.5778
g__Mycoplasma	0.02929	0.001891	0	0.00244	0.001668	0	0.0006541	0.001215	0.0006952	0.4774	0.6509
g__unclassified_f__Aerococcaceae	0.01622	0.01127	0.0006444	0.0006101	0.001668	0.001245	0	0.001215	0.0006952	0.03069	0.2838
g__Inhella	0	0.000581	0.0174	0.005626	0.006132	0	0	0	0.0006952	0.7808	0.8128
g__Dorea	0.0187	0.001743	0.0006938	0.001173	0.001134	0.001437	0.001308	0.002021	0.0006952	0.4595	0.6509
g__Segetibacter	0.007395	0.002472	0	0	0	0	0.009465	0	0.0006952	0.1982	0.5455
g__Anaeromyxobacter	0	0	0.01804	0	0	0	0	0	0.0006952	0.5065	0.6509
g__Hydrogenoanaerobacterium	0.003824	0.002039	0.002625	0.002393	0.001666	0.002894	0.001815	0.0006796	0.0006952	0.8159	0.8448
g__unclassified_f__Blastocatellaceae__Subgroup_4_	0.003824	0	0	0	0	0	0.005568	0.008156	0.0006952	0.3712	0.6509
g__norank_o__CCM11a	0.008572	0.002187	0	0.0006101	0.002785	0.0007184	0.0005568	0.0006616	0.0006952	0.9459	0.9506
g__norank_o__Chthonomonadales	0.006723	0.001162	0	0	0	0.0005497	0.002784	0.004757	0.0006952	0.8735	0.8869
g__unclassified_f__Solibacteraceae__Subgroup_3_	0.002269	0.0007289	0	0.00183	0.008897	0	0.002227	0	0.0006952	0.377	0.6509
g__norank_f__KCM-B-15	0.01206	0	0	0.0006101	0.00167	0.0005497	0.0007015	0	0.0006952	0.4239	0.6509
g__norank_f__mle1-27	0.008199	0.001212	0	0	0.002776	0	0.002784	0	0.0006952	0.7808	0.8128
g__Clostridium_sensu_stricto_13	0.004664	0.001891	0	0	0	0	0	0.007476	0.0006952	0.1948	0.5455
g__Rufibacter	0.002857	0	0	0	0	0	0.00961	0.001359	0.0006952	0.3223	0.6509
g__Mucilaginibacter	0.008152	0.000581	0.001933	0.00183	0.0005574	0	0.0007015	0	0.0006952	0.2214	0.5691
g__Patulibacter	0.009076	0.001458	0.0006444	0.0006101	0.0005553	0	0.0005568	0	0.0006952	0.6394	0.7191
g__norank_o__Obscuribacterales	0.0008404	0	0.0006444	0.001125	0.008897	0	0.001114	0	0.0006952	0.5014	0.6509
g__Phytohabitans	0.005883	0.000581	0	0	0	0	0.00167	0.004078	0.0006952	0.7808	0.8128
g__Xylella	0.007143	0	0.0006444	0.001173	0.001716	0	0	0.001341	0.0006952	0.4774	0.6509
g__unclassified_f__Peptococcaceae	0.001429	0	0.001087	0.001213	0.001713	0.001245	0.002711	0.002021	0.0006952	0.7617	0.809
g__Tissierella	0.003824	0.005722	0	0.0006101	0	0.0005263	0	0	0.0006952	0.03649	0.2838
g__Cellulomonas	0.005	0.001891	0	0.0005626	0	0	0.00167	0.001359	0.0006952	0.6718	0.7427
g__Odoribacter	0.003824	0.002768	0	0.002251	0.0005553	0	0.0006541	0	0.0006952	0.4413	0.6509
g__norank_f__Coriobacteriaceae	0.001555	0	0	0.001735	0.001692	0.003423	0.0007015	0.0005358	0.0006952	0.3002	0.6509
g__Candidatus_Omnitrophus	0.002983	0	0.0006444	0	0.005008	0	0	0	0.0006952	0.1408	0.4907
g__norank_f__SJA-28	0.007059	0	0	0	0	0	0	0.001359	0.0006952	0.1754	0.537
g__Propioniciclava	0.003571	0.000581	0	0	0.001115	0.001099	0.001211	0.0006796	0.0006952	0.8911	0.9029
g__Haloferula	0.005	0	0.001289	0	0	0.0005263	0.0005568	0	0.0006952	0.7808	0.8128
g__norank_p__FBP	0.0007143	0	0	0	0	0	0.003897	0.002039	0.0006952	0.6834	0.7427
g__unclassified_f__Christensenellaceae	0.001555	0	0.0006444	0	0.0005574	0.0007184	0.002057	0.0006616	0.0006952	0.5291	0.6699
g__Cnuella	0.001681	0.000581	0	0	0	0	0.003897	0	0.0006952	0.6834	0.7427
g__Salinibacter	0	0	0.001388	0.0005626	0	0	0	0.003362	0.0006952	0.2943	0.6509
g__Polyangium	0.0007143	0	0	0.004501	0	0	0	0	0.0006952	0.5904	0.681
g__norank_c__P2-11E	0.003235	0	0	0	0	0	0.00167	0	0.0006952	0.1975	0.5455
g__Burkholderia-Paraburkholderia	0.001429	0.001335	0	0.0005626	0	0	0	0.001323	0.0006952	0.5185	0.6601
g__Bauldia	0.002143	0	0	0	0.001111	0	0	0.0006796	0.0006952	0.6834	0.7427
g__norank_f__Caulobacteraceae	0.003109	0	0	0	0	0	0	0.0006796	0.0006952	0.1754	0.537
g__Luteibacter	0.002521	0.001162	0	0	0	0	0	0	0.0006952	0.5904	0.681
g__Litorilinea	0.001681	0	0	0	0	0	0.001114	0.0006796	0.0006952	0.6834	0.7427
g__Proteiniclasticum	0.001555	0	0.0006444	0	0.0005574	0	0.0006541	0	0.0006952	0.3765	0.6509
g__Sporichthya	0.003361	0	0	0	0	0	0	0	0.0006952	0.5065	0.6509
g__Ulvibacter	0.0007143	0.000581	0.0006444	0	0.0005553	0	0.0007015	0	0.0006952	0.8735	0.8869
g__unclassified_f__Solimonadaceae	0.002269	0.000581	0	0	0	0	0	0	0.0006952	0.1754	0.537
g__Nocardia	0.001681	0	0	0	0	0	0	0.0006796	0.0006952	0.5904	0.681
g__Actinopolymorpha	0.0008404	0	0	0	0	0	0	0.001359	0.0006952	0.5904	0.681
g__Sphingobium	0.002143	0	0	0	0	0	0	0	0.0006952	0.5065	0.6509
g__Candidatus_Aquiluna	0	0	0	0	0	0.0007184	0.0005568	0.0006796	0.0006952	0.6834	0.7427
g__Alloiococcus	0	0.001162	0	0.0006101	0	0	0	0	0.0006952	0.5904	0.681
g__Starkeya	0.0008404	0.000581	0	0	0	0	0	0	0.0006952	0.5904	0.681
g__Candidatus_Soleaferrea	0	0	0.001338	0	0	0	0	0	0.0006952	0.1301	0.4799
g__norank_c__Ardenticatenia	0	0	0	0	0	0	0.001114	0	0.0006952	0.5065	0.6509
g__norank_f__Planococcaceae	0.0007143	0	0	0	0	0	0	0	0.0006952	0.5065	0.6509
g__unclassified_o__Armatimonadales	0	0	0	0	0	0	0.0005568	0	0.0006952	0.5065	0.6509
g__unclassified_f__Sphingomonadaceae	0.007102	0.0007289	0.0232	0.002345	0.1961	0	0.002227	0	0.0006854	0.2244	0.57
g__Bergeyella	0.04786	0.07183	0.001882	0	0.002316	0.0005263	0.001356	0.001215	0.0006854	0.02714	0.2834
g__norank_f__B79	0.02018	0.00303	0	0.00122	0.01669	0	0	0	0.0006854	0.4327	0.6509
g__norank_f__Cyclobacteriaceae	0.002102	0.00131	0.02379	0.002393	0.002776	0.001987	0	0	0.0006854	0.354	0.6509
g__Fastidiosipila	0.003656	0.000581	0.0006938	0.0244	0.001113	0.001076	0.0007015	0.002003	0.0006854	0.3416	0.6509
g__Succinimonas	0.0079	0	0.002477	0.002989	0.008359	0.002871	0.001356	0.002701	0.0006854	0.1807	0.54
g__Promicromonospora	0.01282	0.00131	0	0.0006032	0.0005553	0	0.002881	0.003254	0.0006854	0.1265	0.4799
g__Methylobacterium	0.0029	0.004658	0.0006444	0.004033	0.001692	0	0.002227	0.0005358	0.0006854	0.2769	0.6352
g__Catenisphaera	0.006933	0.003496	0.001933	0.0006032	0.0005574	0	0.001211	0	0.0006854	0.4739	0.6509
g__Lachnospiraceae_NC2004_group	0	0	0.001289	0	0	0.0005263	0.001258	0.006117	0.0006854	0.5185	0.6601
g__Bradymonas	0.0008404	0.002497	0.001188	0.0006101	0.002228	0	0.0006541	0	0.0006854	0.2812	0.6397
g__Acidithiobacillus	0.005042	0.002324	0	0	0	0	0	0	0.0006854	0.5904	0.681
g__unclassified_f__FamilyI_o__SubsectionIII	0.002269	0.0007289	0.0006444	0	0.0005791	0	0.0005568	0	0.0006854	0.5014	0.6509
g__norank_f__Cellvibrionaceae	0.0008404	0	0.0005435	0	0	0	0	0	0.0006854	0.5904	0.681
g__Prevotella	0.07312	0.0562	0.0006444	0.001125	0	0	0	0.0006616	0.0006067	0.3074	0.6509
g__norank_f__Carnobacteriaceae	0.02572	0.01724	0.001882	0.002996	0.003896	0.0005497	0.001912	0	0.0006067	0.01186	0.2733
g__CL500-3	0.0006307	0.000606	0.02384	0.001688	0.0005574	0.0007184	0	0	0.0006067	0.9477	0.9506
g__norank_f__Sphingobacteriaceae	0.01135	0.002905	0.002425	0.002949	0.002221	0.002152	0.001356	0.001341	0.0006067	0.7796	0.8128
g__Neisseria	0.004916	0.01274	0	0	0	0	0.0006541	0	0.0006067	0.02386	0.2785
g__Globicatella	0.00584	0.006141	0.001237	0	0	0	0	0	0.0006067	0.02952	0.2838
g__Constrictibacter	0.004412	0	0.001388	0.001125	0.001716	0	0.0006541	0	0.0006067	0.4657	0.6509
g__Christensenella	0.0007143	0	0	0.001728	0.006171	0	0	0.0006796	0.0006067	0.04234	0.2949
g__Enterorhabdus	0	0	0.001087	0	0.001713	0.0005263	0.001403	0.001215	0.0006067	0.5077	0.6515
g__Selenomonas	0	0	0.0006938	0.00244	0	0	0	0	0.0006067	0.5904	0.681
g__Lawsonella	0.002395	0	0.0006938	0	0	0	0	0	0.0006067	0.1754	0.537
g__Morganella	0.001429	0.001458	0	0	0	0	0	0	0.0006067	0.5904	0.681
g__Aquipuribacter	0.0007143	0	0	0	0	0	0	0.0006796	0.0006067	0.5904	0.681
g__Denitrobacterium	0	0	0	0	0.0005574	0	0	0	0.0006067	0.5065	0.6509
g__norank_o__Rs-M47	0	0	0	0	0	0	0.0005568	0	0.0006067	0.5065	0.6509
g__Phreatobacter	0.01374	0.002324	0.002627	0.6095	0.04792	0.0005263	0.0006541	0.0006616	0	0.2139	0.5688
g__norank_f__Hyphomonadaceae	0.0008404	0.000581	0	0.3045	0.01338	0.0007184	0	0	0	0.262	0.6237
g__Thauera	0.09741	0.02176	0	0.001173	0.0005574	0	0	0	0	0.01893	0.2733
g__norank_p__Gracilibacteria	0.008196	0.1089	0	0	0	0	0	0	0	0.005319	0.2733
g__Runella	0.07946	0.01515	0	0	0	0	0	0	0	0.5065	0.6509
g__unclassified_f__Hyphomonadaceae	0.0008404	0	0.0006938	0.08394	0.00223	0	0.001258	0	0	0.2891	0.6509
g__Candidatus_Odyssella	0	0	0.0006444	0.01294	0.0683	0	0	0	0	0.1975	0.5455
g__Zoogloea	0.05255	0.01333	0	0	0	0	0	0	0	0.1137	0.4685
g__unclassified_f__Moraxellaceae	0.01681	0.04491	0	0	0.003887	0	0	0	0	0.013	0.2733
g__marine_group_f__Holophagaceae	0	0	0.06187	0	0	0	0	0.0006796	0	0.5065	0.6509
g__norank_f__LD12_freshwater_group	0	0	0.05478	0	0.00223	0	0	0	0	0.5065	0.6509
g__Brevibacterium	0.01777	0.02499	0.002676	0.0006032	0.001115	0	0.001114	0.002021	0	0.1408	0.4907
g__Candidatus_Accumulibacter	0.03427	0.01212	0	0	0	0	0	0	0	0.1137	0.4685
g__Polynucleobacter	0.001429	0	0.03996	0	0.001115	0	0	0	0	0.5904	0.681
g__unclassified_f__Hyphomicrobiaceae	0.01933	0.002324	0.001289	0	0	0	0	0.01631	0	0.6834	0.7427
g__Filimonas	0.01955	0.004242	0.01353	0	0	0	0	0	0	0.5904	0.681
g__Terrimicrobium	0	0	0.03609	0.001125	0	0	0	0	0	0.5065	0.6509
g__Rhodanobacter	0.02908	0.005387	0	0.001125	0	0.0005263	0	0	0	0.1433	0.4918
g__unclassified_c__Deltaproteobacteria	0.0007143	0	0	0.00427	0.03002	0	0	0	0	0.1754	0.537
g__Lactococcus	0.01909	0.01309	0	0.00122	0.0005574	0	0.0006541	0	0	0.00817	0.2733
g__norank_f__cvE6	0	0	0.001289	0	0.03278	0	0	0	0	0.1137	0.4685
g__Oceanisphaera	0.02185	0.01002	0	0	0	0	0	0	0	0.1301	0.4799
g__Dietzia	0.01042	0.008134	0.002477	0.003613	0.002225	0.001245	0.0005568	0.001895	0	0.7109	0.7633
g__norank_f__Rickettsiaceae	0.002523	0	0.02127	0.003938	0.002787	0	0	0	0	0.6834	0.7427
g__Zymomonas	0.0008404	0	0.02062	0	0.007798	0	0	0	0	0.2183	0.5691
g__Alsobacter	0	0	0.02771	0	0.0005574	0	0	0	0	0.5065	0.6509
g__norank_f__Hydrogenophilaceae	0.01808	0.008433	0	0	0	0	0	0	0	0.04645	0.2954
g__[Eubacterium]_fissicatena_group	0.008992	0.008342	0.001983	0.003579	0.001115	0.001099	0.0006541	0.0006796	0	0.08115	0.4074
g__unclassified_p__Planctomycetes	0.005714	0	0.0005435	0.00122	0.01777	0.0005497	0.0005568	0	0	0.8735	0.8869
g__Allobaculum	0.0174	0.0007289	0.001832	0.001173	0.002271	0.0005263	0.0005568	0.0006796	0	0.3786	0.6509
g__unclassified_o__Chthoniobacterales	0	0	0.02513	0	0	0	0	0	0	0.4335	0.6509
g__Cupriavidus	0.0008404	0	0	0.02257	0.001115	0	0	0	0	0.5904	0.681
g__norank_f__Acetobacteraceae	0.006726	0.001187	0	0	0.01389	0	0.0007015	0.001359	0	0.2061	0.5575
g__norank_o__Rickettsiales	0.001681	0	0	0.00427	0.01778	0	0	0	0	0.1975	0.5455
g__Haliscomenobacter	0.01135	0.001212	0	0	0.01111	0	0	0	0	0.2183	0.5691
g__Prevotella_7	0.007857	0.004373	0.0006444	0.002372	0.003366	0.001579	0.00167	0.001359	0	0.9133	0.9217
g__BD1-7_clade	0.004202	0.001162	0.01418	0.002813	0	0	0.0005568	0	0	0.7808	0.8128
g__Kandleria	0.01244	0.006264	0	0	0.001137	0	0.0006541	0.001895	0	0.1595	0.5206
g__Blastomonas	0	0	0.003867	0.01032	0.003902	0	0.003341	0.0006796	0	0.5016	0.6509
g__Aeromonas	0.01257	0.003636	0.001289	0.002813	0.001672	0	0	0	0	0.1157	0.4685
g__Armatimonas	0	0	0.02127	0	0	0	0	0	0	0.4335	0.6509
g__Acidocella	0	0	0.004511	0.0006101	0.01334	0	0	0	0	0.1975	0.5455
g__Synechococcus	0.0006307	0	0.01353	0.002251	0.001115	0.0007184	0	0	0	0.7808	0.8128
g__norank_o__PeM15	0	0	0.01353	0.004501	0	0	0	0	0	0.5065	0.6509
g__Psychromonas	0.01155	0	0.0006444	0.003471	0.0005553	0	0.0006541	0	0	0.2165	0.5691
g__norank_c__SL56_marine_group	0	0	0.01676	0	0	0	0	0	0	0.4335	0.6509
g__Simiduia	0.005925	0.002324	0.003867	0.001173	0.001668	0.001099	0.0006541	0	0	0.2232	0.5691
g__norank_f__KCM-B-60	0	0	0	0	0.01669	0	0	0	0	0.03437	0.2838
g__Rummeliibacillus	0.01042	0.003634	0.0006938	0	0	0	0.001258	0	0	0.1084	0.4685
g__Actinophytocola	0.007563	0.001162	0	0.0006101	0	0	0.00167	0.004757	0	0.7808	0.8128
g__Facklamia	0.006723	0.006687	0.0005435	0	0.001668	0	0	0	0	0.1948	0.5455
g__Carnobacterium	0.008488	0.002955	0.001237	0.0006101	0.001692	0	0.0005568	0	0	0.1464	0.4964
g__Myxococcus	0.007185	0.002324	0	0	0	0	0.003897	0.001359	0	0.3223	0.6509
g__Microcoleus	0	0	0	0	0	0	0.01448	0	0	0.4335	0.6509
g__Epulopiscium	0.007857	0.004806	0	0	0.001113	0	0	0.0006796	0	0.2227	0.5691
g__Amycolatopsis	0.009244	0.002324	0	0	0	0.0005263	0.001114	0.0006796	0	0.7808	0.8128
g__norank_o__KI89A_clade	0	0	0.01353	0	0	0	0	0	0	0.4335	0.6509
g__Arcticibacter	0.006093	0	0	0	0	0	0.006681	0.0006796	0	0.2183	0.5691
g__norank_f__Cardiobacteriaceae	0.00353	0	0.00322	0.003511	0.00169	0.0005497	0	0.0006796	0	0.01234	0.2733
g__Methylobacter	0.009412	0.0007289	0.0005435	0.0005626	0.0005553	0.0005263	0	0.0006796	0	0.6394	0.7191
g__norank_o__MBA03	0.002521	0	0	0.01037	0	0	0	0	0	0.5065	0.6509
g__Veillonella	0.00395	0.005895	0.0005435	0.00183	0	0	0	0.0005358	0	0.06049	0.3371
g__Faecalibacterium	0.007858	0.001891	0.0005435	0	0.0005574	0	0.0005568	0.001341	0	0.04307	0.2949
g__norank_f__BSV26	0.0008404	0.000581	0	0	0.01111	0	0	0	0	0.1754	0.537
g__Alkalibacterium	0.001555	0.00393	0.001188	0.00183	0.0005574	0.002874	0.0005568	0	0	0.5546	0.681
g__Pseudarcicella	0	0	0.009022	0.001688	0.001672	0	0	0	0	0.5904	0.681
g__Subdoligranulum	0.008404	0.001768	0.0005435	0	0	0	0	0.001359	0	0.02788	0.2838
g__Megamonas	0.008698	0.0007289	0.0006444	0	0	0.001268	0	0.0005358	0	0.2583	0.6175
g__Amphiplicatus	0	0	0	0.001783	0.009995	0	0	0	0	0.1301	0.4799
g__norank_f__FamilyI_o__SubsectionIII	0.004286	0.0007289	0	0	0	0	0.006681	0	0	0.5904	0.681
g__norank_o__MVP-88	0.008618	0.001818	0	0	0	0	0	0.0006796	0	0.1975	0.5455
g__Sphingosinicella	0.009544	0.001212	0	0	0	0	0	0	0	0.1137	0.4685
g__vadinBC27_wastewater-sludge_group	0.001429	0.002547	0	0.002251	0.00446	0	0	0	0	0.3995	0.6509
g__unclassified_o__Chlamydiales	0	0	0	0.007877	0.002781	0	0	0	0	0.1301	0.4799
g__norank_o__Caenarcaniphilales	0	0	0	0	0.01059	0	0	0	0	0.4335	0.6509
g__Anaerobiospirillum	0.0029	0	0	0.001166	0.003922	0	0.0005568	0.001985	0	0.02516	0.2806
g__unclassified_f__Pseudonocardiaceae	0.003361	0.002905	0	0	0	0	0	0.004078	0	0.5904	0.681
g__Actinomyces	0.002942	0.007172	0	0	0	0	0	0	0	0.04518	0.2949
g__Alcanivorax	0.00353	0	0.001237	0	0.002802	0	0	0.002039	0	0.01503	0.2733
g__Oligella	0.002606	0	0.001289	0.001173	0.003334	0	0	0.001197	0	0.2078	0.56
g__unclassified_f__Clostridiaceae_1	0.005042	0.000581	0	0.003938	0	0	0	0	0	0.5904	0.681
g__norank_p__Omnitrophica	0.002857	0.0007289	0	0.0006032	0.005013	0	0	0	0	0.2943	0.6509
g__Defluviicoccus	0.007354	0.001162	0	0.0005626	0	0	0	0	0	0.1975	0.5455
g__Aliidiomarina	0.003026	0.001793	0.001188	0.0006101	0	0.001818	0.0005568	0	0	0.07543	0.392
g__Macellibacteroides	0.008829	0	0	0	0	0	0	0	0	0.4335	0.6509
g__norank_o__Lineage_IIa	0	0	0	0	0.007236	0	0	0.001359	0	0.09692	0.4443
g__norank_p__GAL15	0.001681	0.001743	0	0	0	0	0.00167	0.003398	0	0.6834	0.7427
g__Saccharopolyspora	0.004202	0.001162	0	0	0	0	0.001114	0.001359	0	0.6834	0.7427
g__Nevskia	0	0	0	0.002251	0.005574	0	0	0	0	0.5065	0.6509
g__Megasphaera	0.00563	0.002064	0	0	0	0	0	0	0	0.04645	0.2954
g__unclassified_f__Simkaniaceae	0.002523	0	0.004511	0	0.0005574	0	0	0	0	0.5904	0.681
g__Aneurinibacillus	0.006429	0	0	0.0006032	0.0005553	0	0	0	0	0.5904	0.681
g__Succinivibrionaceae_UCG-001	0.003363	0.002399	0	0.0006101	0	0	0.001211	0	0	0.1212	0.4776
g__Garciella	0.005714	0	0	0	0.001134	0	0	0.0006796	0	0.2653	0.6237
g__Peptococcus	0.004202	0.002905	0	0	0	0	0	0	0	0.5065	0.6509
g__norank_f__Eel-36e1D6	0.0007143	0	0.004511	0	0.001672	0	0	0	0	0.5904	0.681
g__Cellulosilyticum	0.001471	0.00131	0.001338	0	0.001134	0.001099	0	0.0005358	0	0.3031	0.6509
g__norank_f__Unknown_Family_o__Alphaproteobacteria_Incertae_Sedis	0.004415	0.001212	0	0.00122	0	0	0	0	0	0.5904	0.681
g__Acidothermus	0.002269	0.00267	0	0.00183	0	0	0	0	0	0.1291	0.4799
g__Alkaliphilus	0	0	0	0.006711	0	0	0	0	0	0.4335	0.6509
g__norank_f__JG37-AG-20	0	0	0	0	0.006676	0	0	0	0	0.03437	0.2838
g__norank_c__S-BQ2-57_soil_group	0.004412	0	0	0.0005626	0.0005553	0.0005497	0.0005568	0	0	0.3765	0.6509
g__Gelidibacter	0.001261	0.001162	0.0006444	0.002996	0.0005574	0	0	0	0	0.1346	0.4875
g__norank_f__Holosporaceae	0	0	0.003222	0.001688	0.001668	0	0	0	0	0.2653	0.6237
g__norank_f__LiUU-11-161	0	0	0.006444	0	0	0	0	0	0	0.4335	0.6509
g__Rothia	0.002857	0.003398	0	0	0	0	0	0	0	0.1301	0.4799
g__Umezawaea	0.003235	0.000581	0	0	0	0	0.00167	0.0006796	0	0.2943	0.6509
g__norank_o__M55-D21	0	0	0	0.006101	0	0	0	0	0	0.4335	0.6509
g__Desulfocapsa	0.003571	0.0007289	0	0	0.0005553	0	0.001211	0	0	0.3712	0.6509
g__Lacticigenium	0.001555	0.001891	0	0.001213	0	0	0	0.001359	0	0.1565	0.5206
g__Amaricoccus	0.005126	0	0	0	0	0	0.0005568	0	0	0.09692	0.4443
g__Asteroleplasma	0.0006307	0	0	0	0.0005791	0.0005497	0.0005568	0.003341	0	0.3765	0.6509
g__norank_o__X35	0	0	0	0.005626	0	0	0	0	0	0.4335	0.6509
g__Lentimicrobium	0.005042	0.000581	0	0	0	0	0	0	0	0.5065	0.6509
g__Fluviicoccus	0.005042	0.000581	0	0	0	0	0	0	0	0.5065	0.6509
g__norank_o__HTA4	0	0	0	0.001688	0.003896	0	0	0	0	0.1137	0.4685
g__unclassified_f__Parachlamydiaceae	0	0	0	0	0.005555	0	0	0	0	0.03437	0.2838
g__norank_f__LD29	0	0	0.003867	0.001688	0	0	0	0	0	0.5065	0.6509
g__Flindersiella	0.002521	0	0	0	0	0	0.00167	0.001359	0	0.5904	0.681
g__unclassified_f__Cryomorphaceae	0	0	0.001289	0.002813	0	0	0	0.001359	0	0.5904	0.681
g__Buchnera	0.002857	0.00131	0	0.0006101	0	0	0.0005568	0	0	0.3461	0.6509
g__Salana	0.002143	0.000581	0	0.001206	0	0.0007184	0.0005568	0	0	0.7808	0.8128
g__norank_f__M2PB4-65_termite_group	0.003992	0.001162	0	0	0	0	0	0	0	0.1137	0.4685
g__OM60_NOR5__clade	0.003992	0.001162	0	0	0	0	0	0	0	0.1137	0.4685
g__norank_f__MSB-4B10	0.002521	0	0	0	0	0	0.0005568	0.002039	0	0.5904	0.681
g__Pasteurella	0.002395	0.001916	0.0006938	0	0	0	0	0	0	0.02268	0.2733
g__norank_c__028H05-P-BN-P5	0	0	0	0	0.004997	0	0	0	0	0.4335	0.6509
g__Leadbetterella	0.003784	0.001212	0	0	0	0	0	0	0	0.5065	0.6509
g__norank_c__1-20	0.004202	0	0	0	0	0	0.0006541	0	0	0.5065	0.6509
g__CPla-4_termite_group	0.001555	0	0.0005435	0.0005626	0	0.002155	0	0	0	0.3185	0.6509
g__Gardnerella	0.004202	0.000606	0	0	0	0	0	0	0	0.5065	0.6509
g__norank_o__EUB33-2	0.001429	0.003374	0	0	0	0	0	0	0	0.008993	0.2733
g__Chloronema	0.002143	0.0007289	0	0.0005626	0	0	0	0.001359	0	0.6834	0.7427
g__[Clostridium]_innocuum_group	0.001345	0	0.002081	0	0	0.0005497	0	0.0006796	0	0.3461	0.6509
g__Tepidiphilus	0.003488	0	0	0	0	0.0005263	0.0005568	0	0	0.1754	0.537
g__Salinimicrobium	0	0	0.001781	0.0005626	0.001666	0	0.0005568	0	0	0.3185	0.6509
g__Sharpea	0.003235	0.00131	0	0	0	0	0	0	0	0.04645	0.2954
g__Candidatus_Methylacidiphilum	0	0	0.004511	0	0	0	0	0	0	0.4335	0.6509
g__Deinococcus	0.0008404	0	0	0.00244	0.0005574	0	0.0006541	0	0	0.6834	0.7427
g__norank_c__Elev-16S-509	0.001681	0.000581	0	0	0.002221	0	0	0	0	0.5904	0.681
g__Parasutterella	0.002521	0.000581	0	0	0	0	0.0007015	0.0006616	0	0.6834	0.7427
g__Mitsuokella	0.002521	0.00131	0	0.0006032	0	0	0	0	0	0.2428	0.5888
g__Ferrovibrio	0.003784	0.000606	0	0	0	0	0	0	0	0.5065	0.6509
g__Fodinicurvata	0	0	0	0.00427	0	0	0	0	0	0.4335	0.6509
g__Frederiksenia	0	0.004225	0	0	0	0	0	0	0	0.03437	0.2838
g__Clostridium_sensu_stricto_10	0.004202	0	0	0	0	0	0	0	0	0.4335	0.6509
g__unclassified_f__Oligoflexaceae	0	0	0.001933	0.002251	0	0	0	0	0	0.5065	0.6509
g__Cytophaga	0.0007143	0	0	0	0	0.0005263	0.002881	0	0	0.1975	0.5455
g__Niveispirillum	0	0	0.0006444	0	0.003345	0	0	0	0	0.5065	0.6509
g__norank_o__Run-SP154	0.003361	0.000581	0	0	0	0	0	0	0	0.5065	0.6509
g__Paludibacter	0	0	0	0.001125	0.002787	0	0	0	0	0.5065	0.6509
g__Barnesiella	0.001429	0.000581	0.001188	0	0	0	0	0.0006796	0	0.3995	0.6509
g__Candidatus_Planktoluna	0	0	0.003222	0	0.0005574	0	0	0	0	0.5065	0.6509
g__unclassified_o__Desulfovibrionales	0	0	0.0006444	0	0	0.0005497	0.002519	0	0	0.1975	0.5455
g__Fontimonas	0	0	0	0.00366	0	0	0	0	0	0.4335	0.6509
g__unclassified_f__Rickettsiaceae	0	0	0	0.00366	0	0	0	0	0	0.4335	0.6509
g__Oceanococcus	0	0	0	0.00366	0	0	0	0	0	0.4335	0.6509
g__norank_o__Limnochordales	0	0	0	0.00366	0	0	0	0	0	0.4335	0.6509
g__Acetobacter	0	0	0	0.00305	0.0005791	0	0	0	0	0.5065	0.6509
g__Mizugakiibacter	0.002143	0.001458	0	0	0	0	0	0	0	0.5065	0.6509
g__Cardiobacterium	0	0	0.001882	0.0006101	0	0.001099	0	0	0	0.03332	0.2838
g__Faecalibaculum	0.002269	0.00131	0	0	0	0	0	0	0	0.04518	0.2949
g__norank_f__DEV007	0.001892	0.000606	0.0005435	0	0	0	0	0.0005358	0	0.6834	0.7427
g__Ammoniphilus	0.002143	0	0	0	0	0	0	0.001359	0	0.5065	0.6509
g__Silanimonas	0	0	0.0006444	0.002298	0.0005553	0	0	0	0	0.1975	0.5455
g__Guggenheimella	0.0007143	0.001162	0	0	0	0.001602	0	0	0	0.2428	0.5888
g__[Ruminococcus]_gnavus_group	0.001555	0.00131	0.0005435	0	0	0	0	0	0	0.08783	0.4271
g__Blastocatella	0.001429	0.0007289	0	0	0	0	0.0005568	0.0006796	0	0.6834	0.7427
g__Flectobacillus	0	0	0	0.002813	0.0005574	0	0	0	0	0.5065	0.6509
g__Terracidiphilus	0.003361	0	0	0	0	0	0	0	0	0.4335	0.6509
g__Alpinimonas	0.0007143	0	0.002578	0	0	0	0	0	0	0.5065	0.6509
g__Geothrix	0.0007143	0.00131	0.0006444	0	0.0005574	0	0	0	0	0.3223	0.6509
g__norank_f__ST-12K33	0	0	0.003222	0	0	0	0	0	0	0.4335	0.6509
g__Inquilinus	0.0008404	0	0	0	0	0	0.00167	0.0006796	0	0.5904	0.681
g__norank_f__PHOS-HE36	0.002521	0.000581	0	0	0	0	0	0	0	0.5065	0.6509
g__unclassified_f__Desulfobulbaceae	0.002521	0.000581	0	0	0	0	0	0	0	0.5065	0.6509
g__Phascolarctobacterium	0.002521	0	0	0.0005626	0	0	0	0	0	0.5065	0.6509
g__norank_c__SBR2076	0.002521	0	0	0	0	0	0.0005568	0	0	0.5065	0.6509
g__Nitrolancea	0.002521	0	0	0	0	0	0.0005568	0	0	0.5065	0.6509
g__Caldicoprobacter	0	0	0	0.00305	0	0	0	0	0	0.4335	0.6509
g__Alteromonas	0	0	0	0.00305	0	0	0	0	0	0.4335	0.6509
g__Prosthecobacter	0.001892	0	0	0	0	0	0.001114	0	0	0.5065	0.6509
g__Alkanindiges	0	0	0.001289	0.001688	0	0	0	0	0	0.5065	0.6509
g__Erysipelotrichaceae_UCG-003	0.002395	0.000581	0	0	0	0	0	0	0	0.09692	0.4443
g__[Eubacterium]_saphenum_group	0	0	0	0	0.001158	0	0.001114	0.0006796	0	0.5904	0.681
g__norank_p__Hydrogenedentes	0	0	0.0006444	0.002251	0	0	0	0	0	0.5065	0.6509
g__Elstera	0	0	0	0	0.00223	0	0	0.0006616	0	0.5065	0.6509
g__Ornithobacterium	0.001681	0.000581	0	0.0006101	0	0	0	0	0	0.5904	0.681
g__Acidobacterium	0.002857	0	0	0	0	0	0	0	0	0.4335	0.6509
g__Perlucidibaca	0	0	0	0.002813	0	0	0	0	0	0.4335	0.6509
g__unclassified_p__Parcubacteria	0	0	0	0	0.002787	0	0	0	0	0.4335	0.6509
g__Turneriella	0	0	0	0	0.002776	0	0	0	0	0.4335	0.6509
g__Trueperella	0.001471	0	0.0006938	0	0	0.0005497	0	0	0	0.1975	0.5455
g__norank_f__JG30a-KF-32	0.0007143	0.0007289	0	0	0	0	0.0007015	0.0005358	0	0.6834	0.7427
g__norank_o__B12-WMSP1	0.0007143	0.000606	0	0	0	0	0	0.001359	0	0.5904	0.681
g__Algoriphagus	0.0008404	0.000581	0	0.00122	0	0	0	0	0	0.5904	0.681
g__norank_o__PYR10d3	0.0008404	0.001743	0	0	0	0	0	0	0	0.5065	0.6509
g__Methylophaga	0	0	0.001338	0	0.0005574	0	0	0.0006796	0	0.1975	0.5455
g__Peptostreptococcus	0	0.001916	0.0006444	0	0	0	0	0	0	0.008993	0.2733
g__unclassified_f__Cardiobacteriaceae	0.0006307	0	0.001338	0.0005626	0	0	0	0	0	0.1754	0.537
g__Lewinella	0.002523	0	0	0	0	0	0	0	0	0.4335	0.6509
g__Proteocatella	0.002523	0	0	0	0	0	0	0	0	0.4335	0.6509
g__Chlorobium	0.002523	0	0	0	0	0	0	0	0	0.4335	0.6509
g__norank_f__Thermoactinomycetaceae	0.002521	0	0	0	0	0	0	0	0	0.4335	0.6509
g__Azospirillum	0.002521	0	0	0	0	0	0	0	0	0.4335	0.6509
g__Oligoflexus	0.0008404	0	0	0	0.0005574	0	0.001114	0	0	0.5904	0.681
g__norank_f__Verrucomicrobiaceae	0.001892	0.000606	0	0	0	0	0	0	0	0.5065	0.6509
g__norank_c__SPOTSOCT00m83	0.001892	0.000606	0	0	0	0	0	0	0	0.5065	0.6509
g__Catabacter	0	0	0.0006938	0	0.001115	0	0	0.0006616	0	0.5904	0.681
g__norank_f__Cryomorphaceae	0	0	0.001289	0.001125	0	0	0	0	0	0.5065	0.6509
g__Tolumonas	0	0	0	0.00183	0	0.0005497	0	0	0	0.5065	0.6509
g__Longispora	0.001681	0	0	0	0	0	0	0.0006796	0	0.5065	0.6509
g__Rhodomicrobium	0	0	0	0	0	0	0.00167	0.0006796	0	0.5065	0.6509
g__Candidatus_Midichloria	0	0	0	0.002251	0	0	0	0	0	0.4335	0.6509
g__norank_f__MWH-CFBk5	0	0	0	0.0006101	0.001111	0.0005263	0	0	0	0.5904	0.681
g__Clostridium_sensu_stricto_6	0	0.001162	0	0	0.0005574	0.0005263	0	0	0	0.5904	0.681
g__Allisonella	0.001681	0	0	0.0005626	0	0	0	0	0	0.5065	0.6509
g__norank_f__1921-3	0.001681	0	0	0	0	0	0.0005568	0	0	0.5065	0.6509
g__norank_o__195up	0.001681	0	0.0005435	0	0	0	0	0	0	0.5065	0.6509
g__Actinospica	0.0007143	0.001458	0	0	0	0	0	0	0	0.5065	0.6509
g__Chlamydia	0.001429	0.0007289	0	0	0	0	0	0	0	0.5065	0.6509
g__Asaia	0.0008404	0.00131	0	0	0	0	0	0	0	0.1301	0.4799
g__norank_f__Bacillaceae	0.0008404	0.00131	0	0	0	0	0	0	0	0.1301	0.4799
g__norank_f__Nitriliruptoraceae	0.002143	0	0	0	0	0	0	0	0	0.4335	0.6509
g__norank_c__JG37-AG-4	0.002143	0	0	0	0	0	0	0	0	0.4335	0.6509
g__Dolosigranulum	0.001471	0	0	0.0005626	0	0	0	0	0	0.09692	0.4443
g__Photobacterium	0.0008404	0.001162	0	0	0	0	0	0	0	0.5065	0.6509
g__unclassified_o__Cytophagales	0	0	0.001933	0	0	0	0	0	0	0.4335	0.6509
g__unclassified_f__Gallionellaceae	0	0	0.001289	0.0006101	0	0	0	0	0	0.5065	0.6509
g__Propionivibrio	0.001261	0.000606	0	0	0	0	0	0	0	0.5065	0.6509
g__Roseobacter_clade_NAC11-7_lineage	0	0.0007289	0	0	0.0005574	0	0.0005568	0	0	0.5904	0.681
g__norank_o__E01-9C-26_marine_group	0	0	0	0.00183	0	0	0	0	0	0.4335	0.6509
g__Algiphilus	0	0	0	0.00183	0	0	0	0	0	0.4335	0.6509
g__Dethiobacter	0	0	0	0.00183	0	0	0	0	0	0.4335	0.6509
g__Olivibacter	0	0	0	0	0	0	0.001114	0.0006796	0	0.5065	0.6509
g__Dielma	0.0006307	0	0	0.001125	0	0	0	0	0	0.5065	0.6509
g__Brumimicrobium	0	0.001743	0	0	0	0	0	0	0	0.4335	0.6509
g__Aureimonas	0.0006307	0	0	0	0.0005553	0	0.0005568	0	0	0.5904	0.681
g__Erysipelotrichaceae_UCG-010	0.0006307	0	0.0005435	0.0005626	0	0	0	0	0	0.5904	0.681
g__unclassified_o__Flavobacteriales	0	0	0	0.001688	0	0	0	0	0	0.4335	0.6509
g__norank_f__DUNssu044	0.001681	0	0	0	0	0	0	0	0	0.4335	0.6509
g__norank_p__SBR1093	0.001681	0	0	0	0	0	0	0	0	0.4335	0.6509
g__dgA-11_gut_group	0.001681	0	0	0	0	0	0	0	0	0.4335	0.6509
g__Arcobacter	0.001681	0	0	0	0	0	0	0	0	0.4335	0.6509
g__Roseococcus	0	0	0	0	0.00167	0	0	0	0	0.03437	0.2838
g__unclassified_f__Bacteriovoracaceae	0	0	0	0	0.00167	0	0	0	0	0.03437	0.2838
g__unclassified_f__Ktedonobacteraceae	0	0.001458	0	0	0	0	0	0	0	0.4335	0.6509
g__Butyrivibrio	0.001429	0	0	0	0	0	0	0	0	0.4335	0.6509
g__Galbibacter	0.001429	0	0	0	0	0	0	0	0	0.4335	0.6509
g__Halocella	0.001429	0	0	0	0	0	0	0	0	0.4335	0.6509
g__Thiothrix	0.0008404	0.000581	0	0	0	0	0	0	0	0.5065	0.6509
g__Jonesia	0.0008404	0	0	0	0.0005553	0	0	0	0	0.5065	0.6509
g__norank_f__JG35-K1-AG5	0.0007143	0	0	0	0	0	0.0005568	0	0	0.5065	0.6509
g__Stella	0.001261	0	0	0	0	0	0	0	0	0.4335	0.6509
g__norank_f__Prevotellaceae	0.001261	0	0	0	0	0	0	0	0	0.4335	0.6509
g__norank_f__Parvularculaceae	0	0	0	0.00122	0	0	0	0	0	0.4335	0.6509
g__Acholeplasma	0	0	0	0.00122	0	0	0	0	0	0.4335	0.6509
g__Salegentibacter	0	0	0	0.00122	0	0	0	0	0	0.4335	0.6509
g__Maricaulis	0	0	0	0.00122	0	0	0	0	0	0.4335	0.6509
g__norank_c__AEGEAN-245	0	0	0	0.00122	0	0	0	0	0	0.4335	0.6509
g__Helcococcus	0.0006307	0.000581	0	0	0	0	0	0	0	0.5065	0.6509
g__Stackebrandtia	0	0	0.0006444	0	0.0005574	0	0	0	0	0.5065	0.6509
g__Finegoldia	0	0	0	0.0006101	0.0005553	0	0	0	0	0.5065	0.6509
g__norank_f__Geodermatophilaceae	0	0.001162	0	0	0	0	0	0	0	0.4335	0.6509
g__Ignavigranum	0	0.000581	0	0	0.0005553	0	0	0	0	0.5065	0.6509
g__Candidatus_Defluviella	0	0	0	0.001125	0	0	0	0	0	0.4335	0.6509
g__norank_f__P._palm_C-A_51	0	0	0	0.001125	0	0	0	0	0	0.4335	0.6509
g__unclassified_c__Elusimicrobia	0	0	0	0	0.001115	0	0	0	0	0.4335	0.6509
g__Chitinimonas	0	0	0	0	0.001115	0	0	0	0	0.4335	0.6509
g__norank_o__Vampirovibrionales	0	0	0	0	0	0	0.001114	0	0	0.4335	0.6509
g__norank_f__Flavobacteriaceae	0	0	0.0005435	0	0.0005553	0	0	0	0	0.5065	0.6509
g__unclassified_f__Cyclobacteriaceae	0	0	0.0005435	0	0.0005553	0	0	0	0	0.5065	0.6509
